# Supplementary material for: Transcriptome Analysis Identifies Key Candidate Genes Mediating Purple Ovary Coloration in Asiatic Hybrid Lilies
Source: Int J Mol Sci. 2016 Nov 20;17(11):1881. doi: 10.3390/ijms17111881 (PMC5133881; doi:10.3390/ijms17111881)
Supplement: Supplementary file 1 [file ijms-17-01881-s001.zip]

Archive with 2 entries (2 files):
- ijms-151315-si- figure.pdf
- ijms-151315-si-table.xlsx
