# Supplementary material for: Transcriptome Analysis Identifies Key Candidate Genes Mediating Purple Ovary Coloration in Asiatic Hybrid Lilies
Source: Int J Mol Sci. 2016 Nov 20;17(11):1881. doi: 10.3390/ijms17111881 (PMC5133881; doi:10.3390/ijms17111881)
Supplement: Supplementary file 1 [file ijms-17-01881-s001.zip › ijms-151315-si-table.xlsx]

## Sheet: Table S1
Table S1. Summary of transcriptome sequencing data.
Sample	Raw reads	Clean reads	Clean bases (G)	Error (%)	Q20 (%)	Q30 (%)	GC content (%)
S1-1	50379718	48756448	7.31	0.03	94.04	86.75	49.4
S1-2	54131942	52667594	7.9	0.03	94.4	87.4	49.8
S1-3	53216154	51820020	7.77	0.03	94.34	87.3	49.91
S2-1	44720244	43603420	6.54	0.02	94.93	88.11	51.37
S2-2	43422346	41975744	6.3	0.02	94.77	87.8	50.09
S2-3	57172352	55489332	8.32	0.02	95.18	88.58	50.22
Total S1	157727814	153244062	22.98
Total S2	145314942	141068496	21.16
Total	303042756	294312558

## Sheet: Table S2
Table S1. Differentially-expressed genes between S2 and S1 libraries.
gene_id	log2FoldChange	pval	padj
c122352_g2	1.0015	0.0012129	0.045066
c122569_g1	1.0018	0.00013282	0.0071172
c113963_g1	1.0018	0.00059018	0.024979
c85810_g1	1.0022	8.862e-05	0.0050471
c113622_g3	1.0025	0.00010809	0.0059764
c103177_g1	1.0028	0.00064848	0.02692
c111130_g1	1.0029	0.00056013	0.023926
c109959_g1	1.0033	0.00103	0.039549
c115781_g1	1.0039	0.00015405	0.0080709
c123940_g2	1.0044	4.1789e-05	0.0026139
c81501_g1	1.0062	0.00030732	0.014428
c119763_g4	1.0072	8.5823e-05	0.0049029
c102106_g2	1.008	0.00034797	0.01603
c119367_g2	1.008	0.0013439	0.048975
c116045_g2	1.0082	0.00011086	0.0061013
c115541_g1	1.0085	0.00011146	0.0061199
c46360_g1	1.0086	0.00013845	0.00736
c121672_g1	1.009	0.00059392	0.025104
c116254_g1	1.0092	0.00016772	0.0087019
c110834_g1	1.0096	0.00075855	0.030658
c117446_g1	1.0101	0.0010042	0.038736
c123950_g2	1.0102	0.00076328	0.030834
c117399_g1	1.0104	6.2658e-05	0.003745
c120875_g6	1.011	6.087e-05	0.0036499
c109253_g3	1.011	8.3565e-05	0.0048002
c112015_g1	1.011	0.00020466	0.010301
c107049_g1	1.0113	0.00031545	0.014743
c110923_g2	1.0115	6.128e-05	0.0036719
c115102_g4	1.0126	0.00013408	0.0071687
c124285_g1	1.0127	0.00011041	0.0060803
c105905_g2	1.0128	0.00057574	0.024442
c46077_g1	1.014	0.0010202	0.039228
c113700_g1	1.0144	0.00040929	0.018323
c113569_g1	1.0147	0.00080864	0.032302
c119711_g2	1.0162	0.00060898	0.025561
c125465_g2	1.0168	7.9116e-05	0.0045825
c117619_g1	1.0178	0.00012598	0.0067919
c125511_g1	1.02	0.00083984	0.033401
c116224_g1	1.0204	5.7434e-05	0.0034589
c124911_g1	1.0218	0.0011721	0.043892
c116401_g1	1.0229	9.6805e-05	0.0054262
c119994_g1	1.0239	6.1222e-05	0.0036697
c121983_g2	1.0259	0.0012967	0.047564
c116003_g1	1.0261	0.0012884	0.047336
c102814_g1	1.0294	0.00077744	0.031265
c118223_g2	1.0298	0.00032143	0.014972
c119931_g2	1.0317	4.2552e-05	0.0026507
c111361_g1	1.0324	5.6854e-05	0.0034289
c90592_g1	1.0334	0.00010294	0.0057201
c104490_g1	1.0349	4.0118e-05	0.0025226
c121809_g2	1.0363	0.00010557	0.0058546
c113104_g1	1.0367	3.4727e-05	0.0022205
c108456_g1	1.0369	0.0002296	0.011338
c124499_g3	1.037	3.756e-05	0.0023797
c120897_g2	1.0373	0.00010458	0.0058017
c121604_g1	1.0374	0.00085137	0.033787
c103649_g2	1.038	0.0001589	0.0082961
c117133_g1	1.0385	9.1596e-05	0.0051777
c108948_g1	1.0388	9.3099e-05	0.0052449
c124299_g2	1.0389	0.00072365	0.029483
c121871_g1	1.0391	0.00010363	0.0057543
c117354_g1	1.0398	6.4662e-05	0.003851
c117245_g2	1.0405	0.00031114	0.014562
c110808_g6	1.0415	0.00012976	0.0069757
c111822_g2	1.042	4.0953e-05	0.0025683
c111255_g1	1.0431	0.0006983	0.028632
c114854_g2	1.0445	0.0001648	0.0085825
c69054_g1	1.0449	9.8542e-05	0.005505
c116137_g3	1.0454	4.8666e-05	0.0029935
c118627_g1	1.046	0.00070096	0.028699
c84414_g1	1.0464	0.0012615	0.046545
c110715_g1	1.0474	0.00015308	0.0080327
c119032_g1	1.048	0.00034339	0.015845
c124662_g1	1.0503	0.00016159	0.0084286
c110731_g1	1.051	0.0010789	0.041096
c105917_g1	1.0533	0.00029003	0.013724
c119566_g2	1.0535	0.0003311	0.015358
c102267_g1	1.0538	0.0013265	0.048474
c105419_g2	1.0549	0.00023212	0.011441
c104024_g1	1.0572	0.00086533	0.034219
c103974_g1	1.059	4.6092e-05	0.0028489
c118092_g2	1.0597	0.00062628	0.026188
c116059_g2	1.0601	0.0004835	0.021156
c119038_g3	1.0604	0.0001014	0.0056531
c122857_g1	1.0609	0.00028191	0.013424
c77527_g2	1.0612	5.8005e-05	0.0034907
c112838_g1	1.0622	0.0011019	0.041792
c111285_g1	1.0625	0.00037448	0.017053
c120211_g2	1.0633	2.023e-05	0.0013647
c85052_g1	1.0638	0.00015032	0.0079152
c124840_g1	1.0647	0.00011248	0.0061661
c103830_g3	1.0648	0.00056416	0.024058
c125229_g2	1.0651	0.0002144	0.010709
c123378_g2	1.0659	0.00031382	0.014671
c119611_g2	1.0665	7.3323e-05	0.0042887
c81167_g1	1.0673	0.00011938	0.0064888
c120447_g2	1.0677	2.5778e-05	0.0016958
c119042_g2	1.0678	0.00025756	0.012445
c105567_g1	1.0686	2.7422e-05	0.0017961
c110275_g1	1.0708	0.00017152	0.0088724
c119065_g1	1.0711	0.00014036	0.0074449
c122303_g2	1.0717	0.00038799	0.017572
c109959_g2	1.072	6.6936e-05	0.0039708
c125022_g1	1.0729	3.0148e-05	0.0019548
c113005_g1	1.0743	5.2217e-05	0.0031849
c120482_g2	1.0745	1.8229e-05	0.0012458
c115307_g2	1.0761	0.00050372	0.02188
c126242_g2	1.0763	1.6193e-05	0.00112
c124604_g1	1.0767	0.00095132	0.037034
c114303_g1	1.0772	0.0010239	0.039361
c118247_g1	1.0784	3.018e-05	0.001956
c112205_g1	1.0791	7.7871e-05	0.0045167
c124185_g2	1.0794	0.00021168	0.01061
c116441_g2	1.0803	0.0007024	0.028736
c113383_g2	1.0818	0.00059652	0.025164
c124845_g1	1.0841	3.827e-05	0.0024164
c114430_g1	1.0847	0.0013617	0.049473
c103409_g2	1.085	4.2281e-05	0.0026375
c107018_g1	1.0852	9.3079e-05	0.0052449
c114325_g2	1.0859	3.5121e-05	0.0022379
c117067_g1	1.0862	2.7269e-05	0.0017868
c117077_g7	1.0878	0.00069807	0.02863
c115793_g1	1.0893	0.00066713	0.02753
c109814_g1	1.0896	0.00012422	0.0067145
c112032_g1	1.0902	0.00025605	0.012385
c114957_g1	1.0917	6.7352e-05	0.0039912
c113341_g2	1.0934	4.0652e-05	0.0025531
c119961_g1	1.0934	0.00030445	0.014309
c125912_g1	1.0944	1.3876e-05	0.00097554
c112900_g2	1.0946	0.00069648	0.028572
c115175_g1	1.0963	7.7377e-05	0.0044943
c104869_g1	1.0969	1.9493e-05	0.001323
c105796_g4	1.0982	5.9369e-05	0.0035677
c124748_g5	1.0983	2.0215e-05	0.0013642
c75962_g2	1.0985	0.00010156	0.0056566
c117271_g2	1.0989	0.00037829	0.017184
c117221_g1	1.0991	0.0001124	0.0061654
c100702_g1	1.0997	2.1011e-05	0.0014128
c101197_g2	1.1008	4.7978e-05	0.0029588
c118615_g1	1.1031	1.6263e-05	0.0011239
c124667_g3	1.1043	5.5528e-05	0.0033611
c122670_g3	1.1049	0.00099123	0.038351
c111950_g1	1.107	0.00019676	0.0099518
c117006_g1	1.1071	0.00027243	0.01304
c57210_g1	1.1084	0.00013692	0.0072902
c115336_g1	1.1098	3.3572e-05	0.0021516
c117889_g2	1.11	2.8539e-05	0.0018612
c109958_g1	1.1109	1.7106e-05	0.0011787
c103749_g1	1.1142	1.3954e-05	0.00098019
c104586_g1	1.1142	2.1469e-05	0.0014396
c112203_g4	1.1143	2.7542e-05	0.0018025
c119818_g2	1.1161	4.5499e-05	0.0028145
c114673_g1	1.1179	1.2142e-05	0.00086564
c96982_g1	1.1181	0.00061194	0.025672
c102144_g1	1.119	2.3665e-05	0.0015729
c109802_g1	1.1195	0.0003389	0.015674
c116835_g1	1.1196	1.2862e-05	0.00091001
c117793_g4	1.1196	7.5936e-05	0.004426
c74963_g1	1.1216	0.00082017	0.032696
c119679_g7	1.1229	0.00021448	0.010709
c124348_g1	1.1229	0.00025204	0.012219
c72357_g2	1.1231	0.00046758	0.020535
c125399_g2	1.1244	0.00082006	0.032696
c119444_g3	1.1247	9.7185e-06	0.00070986
c117214_g4	1.1259	0.00053186	0.022912
c124568_g2	1.1267	2.0487e-05	0.0013809
c115355_g2	1.1268	7.7033e-06	0.00057864
c102795_g1	1.1268	5.1147e-05	0.0031265
c120965_g2	1.1271	0.00071104	0.02904
c117862_g1	1.1275	2.1065e-05	0.0014153
c116366_g1	1.1282	6.472e-05	0.0038517
c92219_g1	1.1285	7.4472e-05	0.0043499
c101414_g1	1.1287	0.0010901	0.041397
c117863_g2	1.1294	0.00104	0.039832
c120706_g1	1.1296	0.00011134	0.0061153
c101910_g1	1.1297	0.00025363	0.012281
c111690_g1	1.1299	3.7857e-05	0.0023939
c124779_g2	1.131	8.3516e-05	0.0047991
c103107_g1	1.1313	0.00069483	0.028511
c109386_g5	1.132	0.00077846	0.031265
c124944_g1	1.1328	0.00018319	0.0093911
c106777_g2	1.1336	0.0002391	0.011713
c125491_g1	1.1346	9.0786e-05	0.0051441
c109140_g1	1.1356	4.7321e-05	0.0029205
c104792_g1	1.1358	0.0010196	0.039212
c122323_g1	1.1361	7.274e-05	0.0042636
c104568_g1	1.1362	0.00080545	0.032202
c110596_g2	1.1365	7.0174e-06	0.00053239
c115684_g1	1.1367	0.00024105	0.011795
c250027_g1	1.1368	0.001301	0.047692
c106804_g2	1.1373	1.1494e-05	0.00082513
c115185_g3	1.1384	2.5254e-05	0.0016685
c89925_g1	1.1384	0.00060833	0.02554
c123174_g2	1.1393	0.001282	0.04716
c116088_g2	1.1398	0.00032684	0.015195
c106495_g1	1.1428	2.5428e-05	0.001676
c114090_g1	1.1448	1.2269e-05	0.00087281
c105683_g1	1.1451	0.0001072	0.0059332
c107268_g1	1.1463	0.00040022	0.017979
c102407_g1	1.1479	3.3652e-05	0.0021558
c100432_g1	1.1479	4.3296e-05	0.002689
c121059_g6	1.1482	8.6519e-06	0.00064123
c111891_g2	1.1492	1.8183e-05	0.0012437
c108170_g1	1.15	2.6185e-05	0.0017211
c102731_g1	1.1505	0.00038654	0.017525
c112068_g1	1.1511	1.1105e-05	0.0007996
c101235_g1	1.1511	0.00084758	0.033684
c44171_g1	1.1518	0.0010413	0.039834
c116700_g1	1.1519	0.00012046	0.0065368
c111159_g2	1.1522	0.000506	0.021951
c122773_g5	1.1537	0.00010167	0.0056589
c113783_g1	1.1538	0.0010412	0.039834
c104801_g1	1.1577	0.00094461	0.036812
c102651_g2	1.1578	3.9327e-05	0.0024776
c122497_g1	1.1582	0.0011971	0.044619
c114897_g1	1.1608	9.2474e-05	0.0052155
c116643_g1	1.1616	3.8978e-06	0.00031522
c118332_g1	1.1623	0.00090901	0.035647
c70215_g1	1.1627	0.00016685	0.0086649
c117920_g1	1.1643	2.1702e-05	0.0014534
c117162_g1	1.1656	0.00012092	0.0065575
c85174_g1	1.1665	0.00013381	0.0071587
c104340_g1	1.1678	0.00013919	0.0073918
c121315_g2	1.1683	1.8695e-05	0.0012751
c121171_g1	1.1703	5.6309e-05	0.0034009
c110644_g5	1.1717	1.6929e-05	0.0011675
c82497_g1	1.174	0.00013459	0.0071867
c62885_g1	1.1741	1.7906e-05	0.0012263
c125778_g1	1.1749	1.061e-05	0.00076726
c107642_g1	1.175	7.2208e-06	0.00054534
c115806_g7	1.1769	8.9943e-05	0.005108
c113512_g2	1.1771	0.0002888	0.013678
c114043_g3	1.1773	5.9262e-06	0.00045943
c109245_g4	1.1809	5.4301e-06	0.00042416
c108394_g1	1.1811	9.0579e-05	0.0051359
c120689_g3	1.1814	0.00051045	0.022138
c102062_g1	1.1818	0.0009675	0.037511
c123882_g4	1.1822	6.9584e-06	0.00052888
c108530_g1	1.1822	9.6753e-06	0.00070733
c118278_g1	1.183	5.6964e-06	0.00044306
c118631_g3	1.1838	5.4305e-06	0.00042416
c110575_g2	1.1839	0.00014753	0.0077827
c117539_g1	1.185	5.518e-06	0.00043039
c107591_g1	1.1874	6.0127e-06	0.00046448
c113998_g2	1.188	3.1539e-05	0.0020377
c119562_g2	1.1885	4.879e-06	0.00038578
c86460_g1	1.1893	3.7741e-06	0.000307
c107093_g1	1.1901	1.0979e-05	0.00079082
c98408_g1	1.1903	7.5902e-06	0.00057169
c112883_g2	1.1911	0.0011994	0.044673
c122873_g1	1.1921	2.3635e-05	0.0015715
c107433_g1	1.1922	1.2215e-05	0.00087011
c87034_g1	1.1925	0.0002458	0.011968
c124536_g2	1.1925	0.00060986	0.025591
c108379_g1	1.1927	6.3464e-05	0.0037878
c115506_g2	1.1927	0.00020216	0.010188
c123189_g1	1.1928	2.2059e-06	0.00018952
c101079_g1	1.1935	1.6122e-05	0.0011156
c200642_g1	1.1948	7.9923e-06	0.00059819
c124325_g5	1.1955	3.3512e-05	0.0021494
c107105_g1	1.1961	9.1018e-05	0.0051555
c50248_g1	1.1966	1.8211e-05	0.0012451
c119046_g1	1.1981	6.8606e-05	0.0040498
c94473_g1	1.2005	1.2506e-05	0.00088779
c123616_g1	1.2008	3.8662e-06	0.00031342
c58863_g1	1.2029	4.9487e-06	0.00039073
c117184_g1	1.2034	1.7726e-05	0.0012155
c96862_g1	1.2035	0.00019254	0.0097801
c103899_g1	1.2056	0.00042997	0.01909
c126418_g4	1.2076	1.984e-05	0.0013432
c117288_g1	1.2084	1.4488e-05	0.001013
c120552_g4	1.2088	2.6446e-06	0.00022284
c105171_g1	1.2098	2.063e-05	0.0013894
c125121_g2	1.2109	0.00024903	0.012104
c104562_g1	1.2121	0.00014285	0.0075628
c115365_g1	1.2139	4.327e-05	0.0026884
c104244_g2	1.2151	0.00024194	0.011821
c47872_g2	1.2153	0.00013496	0.0071987
c123776_g1	1.2155	0.00033009	0.015316
c78417_g1	1.216	0.0003661	0.016721
c117369_g1	1.2163	3.0624e-06	0.00025407
c112593_g1	1.217	2.5006e-06	0.000212
c122109_g5	1.2175	6.9636e-05	0.0041047
c119539_g1	1.2182	9.2482e-05	0.0052155
c125984_g1	1.2186	1.4324e-06	0.00012849
c86420_g1	1.2195	6.3448e-06	0.00048758
c117440_g2	1.2201	5.698e-05	0.0034352
c105368_g1	1.2207	0.00046189	0.020328
c120151_g1	1.2232	1.1572e-06	0.00010591
c115603_g1	1.2233	0.00020217	0.010188
c122265_g2	1.2247	2.309e-05	0.0015383
c108273_g1	1.2249	1.9158e-06	0.00016657
c126242_g1	1.226	0.00010829	0.0059822
c99488_g1	1.2272	2.4102e-06	0.00020495
c114655_g1	1.228	0.00011711	0.0063841
c119659_g1	1.2283	2.1764e-06	0.00018736
c111170_g1	1.2286	2.3452e-05	0.0015606
c120590_g1	1.2294	1.8436e-06	0.00016062
c111930_g2	1.2299	1.1676e-05	0.00083676
c107096_g1	1.2308	7.4461e-06	0.00056109
c111952_g2	1.2312	0.000585	0.024785
c113300_g2	1.233	4.7196e-06	0.00037442
c121731_g3	1.2334	0.0011628	0.043612
c125647_g2	1.2351	4.6275e-06	0.00036764
c125182_g1	1.2361	0.00011572	0.0063163
c121177_g2	1.2365	1.4529e-06	0.00012984
c106247_g1	1.2397	2.1958e-06	0.00018874
c103507_g1	1.2405	2.3083e-05	0.0015383
c102448_g1	1.2414	0.0003685	0.016808
c124676_g7	1.242	1.7861e-06	0.00015594
c101534_g1	1.2425	0.00027528	0.013153
c87996_g1	1.2431	9.8011e-07	9.1564e-05
c114749_g1	1.2434	6.3001e-05	0.0037628
c109686_g1	1.2434	0.00015772	0.0082368
c125188_g2	1.2434	0.000652	0.027019
c107685_g1	1.2442	3.5409e-06	0.00029015
c106794_g1	1.2443	0.00010159	0.0056566
c120829_g1	1.245	5.0772e-05	0.0031093
c121586_g3	1.2453	8.414e-06	0.0006261
c101138_g1	1.2457	7.8763e-06	0.00059004
c116801_g1	1.2467	4.0393e-06	0.00032493
c104774_g1	1.2469	0.0004873	0.021287
c114258_g2	1.247	0.0010024	0.038678
c113076_g1	1.2479	3.3122e-06	0.00027303
c120471_g2	1.2488	1.2145e-06	0.00011055
c84649_g1	1.2499	1.0603e-05	0.00076705
c126133_g1	1.2511	7.0116e-06	0.00053219
c106861_g1	1.2515	0.00060359	0.025379
c123925_g1	1.252	0.0009557	0.037149
c100536_g1	1.2538	0.00013447	0.0071827
c122096_g4	1.2587	5.4469e-06	0.00042524
c103663_g1	1.2605	1.1752e-06	0.00010733
c117074_g1	1.2606	1.5765e-06	0.00013984
c111244_g1	1.2611	1.5206e-06	0.00013548
c120577_g2	1.2617	4.7019e-06	0.00037319
c73573_g3	1.2629	0.00017007	0.0088157
c124839_g3	1.2631	0.00028635	0.013589
c121029_g1	1.2634	1.3514e-06	0.00012196
c96702_g1	1.264	2.4696e-06	0.00020961
c124739_g1	1.2646	2.3304e-06	0.00019899
c123405_g1	1.2646	7.5901e-05	0.0044255
c102653_g1	1.2648	2.7103e-05	0.0017766
c110892_g1	1.2667	0.00027011	0.012951
c114342_g1	1.2669	1.144e-05	0.00082157
c125182_g3	1.2704	0.00019499	0.0098745
c121869_g2	1.2706	0.0001094	0.0060329
c114045_g2	1.2714	3.3002e-05	0.0021207
c100293_g1	1.2716	1.0532e-06	9.7625e-05
c117585_g2	1.2724	7.9352e-05	0.0045898
c122556_g1	1.2739	5.5658e-07	5.492e-05
c94052_g1	1.2748	0.00024188	0.011821
c117898_g1	1.2757	2.2575e-05	0.001507
c108819_g1	1.276	9.4443e-06	0.00069318
c126063_g1	1.2797	2.504e-06	0.00021217
c115679_g4	1.2805	4.5322e-05	0.0028065
c115244_g2	1.2819	8.4496e-06	0.00062791
c108015_g1	1.2832	1.1002e-06	0.00010119
c124516_g4	1.2838	7.0594e-07	6.8008e-05
c123907_g1	1.2839	1.4197e-06	0.00012763
c124827_g7	1.2844	7.2766e-07	6.9858e-05
c117348_g1	1.2844	8.0904e-07	7.6917e-05
c62322_g1	1.2845	3.062e-07	3.2195e-05
c112212_g3	1.285	2.7672e-07	2.9298e-05
c111932_g1	1.285	4.2073e-07	4.2677e-05
c109245_g3	1.2851	0.00067443	0.027783
c118570_g3	1.2853	1.1993e-06	0.00010934
c103767_g1	1.2866	4.8573e-05	0.0029889
c120743_g2	1.2875	9.778e-07	9.1399e-05
c111230_g1	1.2879	2.3914e-06	0.00020368
c125603_g3	1.288	1.6045e-05	0.0011111
c47391_g2	1.2893	0.00036169	0.016566
c115682_g6	1.2911	1.2493e-06	0.00011341
c113739_g1	1.2913	0.00029736	0.014004
c116680_g1	1.2949	2.9022e-07	3.065e-05
c114378_g1	1.2954	2.9849e-05	0.0019391
c111318_g1	1.2957	1.0822e-06	9.9814e-05
c111915_g1	1.2964	6.863e-05	0.0040498
c116821_g10	1.2969	2.0248e-05	0.0013653
c91546_g1	1.2978	0.00063787	0.026599
c116753_g1	1.2986	5.0836e-06	0.00040044
c103831_g2	1.2986	1.3292e-05	0.00093798
c98739_g1	1.299	2.1481e-06	0.00018512
c94442_g1	1.2994	0.00027858	0.013287
c109179_g1	1.2996	0.00011991	0.0065132
c118792_g1	1.3001	5.4684e-06	0.00042672
c121555_g3	1.3013	4.5939e-07	4.6149e-05
c114762_g7	1.3014	0.00073539	0.029844
c58896_g1	1.3017	8.5248e-07	8.0817e-05
c126337_g2	1.3021	3.9923e-06	0.00032174
c116139_g1	1.3033	8.6029e-06	0.00063788
c111145_g1	1.3041	1.8054e-06	0.00015754
c112496_g1	1.3043	3.6921e-07	3.7935e-05
c108476_g2	1.3065	2.5319e-05	0.0016714
c112827_g4	1.3072	0.000499	0.021721
c124943_g3	1.3075	1.2368e-06	0.0001124
c117602_g1	1.3094	1.8799e-07	2.0423e-05
c125237_g6	1.3096	1.9999e-05	0.0013513
c116921_g3	1.3096	4.0343e-05	0.0025358
c115440_g1	1.3105	0.00016576	0.0086166
c109114_g1	1.3108	1.0433e-06	9.6924e-05
c112522_g1	1.3116	5.4847e-05	0.0033259
c52153_g1	1.3119	3.5192e-05	0.0022416
c87119_g1	1.312	9.0525e-05	0.0051346
c124217_g4	1.3143	2.1079e-07	2.2766e-05
c77322_g1	1.3155	1.0195e-05	0.00074144
c123700_g1	1.3156	0.00020099	0.010139
c115092_g1	1.3164	0.00064713	0.026912
c111750_g1	1.3168	2.6355e-07	2.8028e-05
c105579_g1	1.3177	3.0772e-05	0.0019913
c114734_g2	1.3187	2.2057e-07	2.3745e-05
c61707_g1	1.3189	9.0954e-07	8.5593e-05
c116642_g1	1.319	6.4789e-06	0.00049719
c121769_g1	1.3193	1.3817e-07	1.5453e-05
c110674_g2	1.3201	0.0011187	0.042339
c109049_g1	1.3213	1.6147e-06	0.0001427
c105209_g1	1.3216	0.00038781	0.017569
c113484_g1	1.322	0.00024376	0.011875
c124661_g4	1.3236	2.4005e-06	0.00020423
c121509_g4	1.3239	1.4271e-06	0.00012812
c104610_g2	1.3245	9.1564e-05	0.0051777
c124139_g1	1.3247	0.00012545	0.00677
c121488_g1	1.3256	4.345e-06	0.00034718
c112766_g3	1.3264	1.5275e-06	0.00013593
c103764_g1	1.3274	6.2187e-05	0.0037196
c105552_g1	1.3282	5.5369e-05	0.0033526
c97927_g1	1.329	8.9617e-05	0.0050952
c115766_g2	1.3293	2.1289e-06	0.00018375
c89762_g1	1.3305	1.4619e-06	0.00013058
c54394_g1	1.3319	3.6872e-05	0.0023379
c104113_g2	1.3322	1.0326e-05	0.00074898
c107099_g1	1.3322	0.00022912	0.011321
c113937_g1	1.3324	1.5319e-07	1.6923e-05
c104052_g1	1.3326	1.2568e-07	1.418e-05
c121513_g1	1.334	6.9185e-06	0.00052681
c121933_g1	1.336	6.877e-07	6.6442e-05
c109565_g1	1.3364	2.1498e-05	0.0014409
c155960_g1	1.3381	5.0017e-06	0.00039473
c86170_g1	1.3389	0.00028982	0.013718
c101378_g1	1.34	1.1833e-07	1.3396e-05
c118435_g4	1.34	3.9058e-05	0.0024625
c119258_g2	1.3402	7.7579e-06	0.00058222
c106381_g1	1.3408	0.001068	0.040727
c121804_g1	1.3414	4.6171e-07	4.6317e-05
c108821_g1	1.3421	6.5039e-07	6.3124e-05
c104497_g1	1.3469	0.00023294	0.011474
c117077_g6	1.3472	1.0313e-06	9.6074e-05
c123079_g2	1.349	0.00086649	0.034241
c121526_g1	1.3494	4.2537e-07	4.3042e-05
c121457_g3	1.3497	0.00070158	0.02871
c125774_g4	1.3516	1.1141e-07	1.2699e-05
c113798_g1	1.3518	3.2475e-07	3.3867e-05
c38932_g1	1.3519	1.7511e-05	0.0012027
c125352_g3	1.353	6.456e-08	7.6137e-06
c96469_g1	1.3538	0.00054279	0.023305
c97218_g2	1.354	3.709e-06	0.00030201
c91565_g1	1.3547	1.4471e-07	1.6128e-05
c100545_g1	1.3547	3.8689e-07	3.9605e-05
c122491_g1	1.3553	0.00040316	0.018102
c93583_g1	1.3562	1.6381e-07	1.7983e-05
c111714_g2	1.3569	0.00040727	0.018242
c93546_g1	1.3572	8.8889e-05	0.0050573
c116415_g2	1.3575	0.0009359	0.036519
c105003_g1	1.3586	0.00035287	0.016219
c123745_g3	1.3589	0.0011261	0.042523
c117539_g3	1.3595	6.8227e-06	0.00051994
c99387_g1	1.3598	1.7141e-05	0.0011807
c117121_g2	1.3601	1.4404e-05	0.0010084
c92021_g1	1.362	1.2115e-07	1.3697e-05
c121184_g1	1.3623	0.00022811	0.011278
c98378_g1	1.3628	8.6712e-06	0.00064209
c119117_g1	1.3634	5.6824e-05	0.0034283
c107624_g1	1.3637	4.9185e-07	4.8996e-05
c93890_g1	1.3654	0.0005399	0.02321
c125457_g4	1.3668	5.3454e-06	0.00041849
c122173_g2	1.3707	5.5097e-05	0.0033386
c107666_g1	1.3711	2.1668e-07	2.3367e-05
c61171_g2	1.3745	0.00064741	0.026912
c105765_g1	1.3753	3.1137e-05	0.0020141
c117849_g7	1.3754	9.2981e-05	0.0052418
c122581_g1	1.3763	6.703e-05	0.003975
c125457_g3	1.3774	0.00010574	0.0058617
c106340_g2	1.3777	8.1932e-06	0.00061131
c114153_g4	1.3778	3.4628e-06	0.00028404
c111878_g2	1.3779	0.0007443	0.03017
c114396_g1	1.378	2.2436e-07	2.4122e-05
c113603_g1	1.3786	1.1827e-07	1.3396e-05
c115258_g1	1.3794	0.00017841	0.0091826
c111273_g1	1.381	8.1669e-06	0.00060989
c76764_g1	1.3816	3.1557e-07	3.3034e-05
c97366_g1	1.3819	4.8409e-08	5.8581e-06
c117896_g9	1.3829	0.0003668	0.016739
c107699_g1	1.383	0.00085594	0.03391
c101502_g1	1.3856	3.2996e-06	0.00027212
c105766_g1	1.3857	0.0003414	0.01577
c121347_g1	1.3863	0.0011884	0.044393
c109534_g1	1.3866	0.00029412	0.013878
c125160_g2	1.3873	4.3816e-07	4.4229e-05
c84234_g1	1.3873	6.4029e-07	6.2264e-05
c114746_g1	1.3892	3.6195e-06	0.00029568
c88808_g1	1.3892	6.3395e-06	0.0004874
c115070_g2	1.3901	0.00075627	0.03058
c106111_g1	1.3902	2.3927e-07	2.561e-05
c113095_g2	1.3904	0.00064383	0.026808
c120604_g1	1.3917	7.6738e-05	0.0044634
c125170_g3	1.3923	1.2736e-05	0.00090261
c111590_g1	1.3924	0.00035904	0.016474
c123900_g2	1.3927	0.0013558	0.049302
c101956_g1	1.3928	0.00095972	0.037262
c109682_g1	1.3943	3.6993e-07	3.7986e-05
c103874_g1	1.3943	5.3079e-06	0.00041575
c125125_g1	1.3944	7.9479e-08	9.2618e-06
c120489_g4	1.3948	1.0275e-07	1.1752e-05
c66014_g1	1.3976	6.8252e-06	0.00051994
c108399_g1	1.3979	0.00020805	0.010465
c117666_g1	1.3979	0.0002786	0.013287
c111296_g1	1.3985	8.5206e-05	0.004876
c109561_g1	1.3988	4.5041e-08	5.4864e-06
c121783_g5	1.3996	0.00019439	0.0098561
c85701_g1	1.3999	7.759e-07	7.4147e-05
c119928_g1	1.4011	3.2507e-08	4.0544e-06
c122373_g2	1.4016	1.5245e-07	1.6869e-05
c116814_g2	1.4031	3.6882e-08	4.5524e-06
c121559_g1	1.4042	1.9812e-05	0.0013419
c120366_g1	1.405	7.4473e-05	0.0043499
c120160_g1	1.4072	1.4607e-07	1.6235e-05
c72357_g1	1.4087	0.00077825	0.031265
c116884_g1	1.4089	1.0848e-05	0.00078209
c111237_g2	1.409	1.4341e-06	0.00012857
c118982_g3	1.4102	3.0688e-08	3.8651e-06
c110636_g2	1.4104	0.00014423	0.0076256
c96590_g1	1.4105	0.00025908	0.012504
c115238_g1	1.4113	2.5392e-05	0.0016743
c111339_g1	1.4117	2.916e-08	3.6866e-06
c111966_g1	1.4127	3.1086e-08	3.8976e-06
c96830_g1	1.4143	3.3156e-06	0.00027317
c110739_g1	1.4144	0.00019173	0.009742
c112239_g1	1.4155	6.3422e-07	6.174e-05
c116146_g3	1.4157	0.0004809	0.021054
c122052_g3	1.4174	5.0432e-05	0.0030896
c114892_g4	1.4175	1.6289e-06	0.0001438
c109281_g2	1.4203	3.1691e-05	0.0020467
c119641_g5	1.4204	1.5209e-06	0.00013548
c112422_g1	1.4215	0.00066486	0.027457
c124314_g1	1.4235	1.7184e-08	2.2599e-06
c108590_g1	1.4241	0.00022697	0.011228
c113354_g4	1.425	0.00013756	0.0073171
c20809_g1	1.4258	2.7467e-07	2.9156e-05
c118711_g1	1.4262	8.8625e-08	1.0213e-05
c125150_g1	1.4272	3.0737e-08	3.8655e-06
c89454_g1	1.4284	0.00059294	0.025083
c185798_g1	1.4291	0.0011298	0.042624
c77134_g1	1.4319	0.0012057	0.04486
c121600_g9	1.4333	6.5448e-05	0.0038909
c112717_g12	1.4333	0.00057954	0.024597
c113743_g1	1.4341	1.9144e-06	0.00016653
c118657_g8	1.4342	2.6276e-07	2.7962e-05
c94255_g1	1.4347	3.5055e-07	3.6263e-05
c121409_g1	1.4349	2.8485e-05	0.0018584
c115712_g2	1.4356	1.342e-07	1.506e-05
c121964_g1	1.4361	3.8967e-06	0.00031522
c121550_g1	1.4383	1.0439e-06	9.6924e-05
c106329_g1	1.4386	1.8525e-05	0.0012645
c72849_g1	1.4393	8.8764e-05	0.0050536
c92398_g1	1.4394	1.7099e-06	0.00015039
c97216_g1	1.4401	0.00010247	0.0056995
c116488_g1	1.4411	1.3294e-06	0.00012015
c117123_g5	1.4421	2.1819e-05	0.0014601
c123455_g1	1.4422	1.6873e-06	0.00014864
c107353_g1	1.4427	2.5703e-05	0.0016921
c119965_g2	1.4428	2.591e-06	0.00021888
c117525_g1	1.4435	2.149e-08	2.8005e-06
c80802_g1	1.4447	1.6507e-08	2.1819e-06
c117440_g1	1.4456	7.8219e-08	9.1277e-06
c107587_g1	1.446	9.2263e-08	1.0618e-05
c122107_g1	1.446	1.058e-07	1.2084e-05
c112293_g1	1.4461	2.2219e-06	0.00019069
c123582_g1	1.4479	5.0875e-05	0.0031144
c111466_g1	1.4498	3.642e-08	4.4987e-06
c95581_g1	1.4521	0.0009057	0.035528
c110670_g1	1.4522	0.00013956	0.0074094
c123359_g1	1.4531	1.723e-08	2.2641e-06
c112259_g1	1.454	1.5196e-07	1.6838e-05
c122231_g1	1.4543	1.3407e-08	1.7986e-06
c100359_g1	1.4572	7.8108e-06	0.00058592
c116546_g1	1.4575	2.9753e-08	3.7587e-06
c120756_g10	1.4578	0.00017713	0.0091336
c126378_g2	1.4581	1.2118e-05	0.00086433
c121739_g2	1.4595	5.7719e-06	0.00044851
c110007_g1	1.4601	1.4371e-08	1.9187e-06
c99915_g1	1.4605	0.00022623	0.011195
c111569_g2	1.4631	0.00023634	0.011616
c124657_g1	1.4632	2.6416e-06	0.0002227
c122967_g4	1.4649	0.00094646	0.036867
c76698_g1	1.4661	3.2714e-07	3.4053e-05
c103377_g1	1.4663	2.3515e-06	0.00020068
c125647_g4	1.4664	1.5502e-08	2.0615e-06
c124357_g3	1.4666	2.1589e-08	2.8082e-06
c125403_g1	1.4667	4.9291e-07	4.9072e-05
c110807_g1	1.467	1.446e-06	0.00012936
c117312_g1	1.4678	2.2592e-06	0.00019359
c110681_g2	1.4679	2.9456e-05	0.0019172
c91917_g1	1.4681	2.8397e-06	0.00023748
c66504_g1	1.47	1.5324e-07	1.6923e-05
c128169_g1	1.47	0.0011239	0.042469
c100241_g1	1.4702	0.00086275	0.034141
c73716_g1	1.4703	1.3241e-07	1.4899e-05
c23241_g1	1.4709	1.4767e-05	0.0010308
c107707_g2	1.4721	1.3431e-06	0.00012133
c97806_g1	1.4735	7.7511e-05	0.0044989
c120768_g1	1.4762	6.4556e-09	9.1541e-07
c121246_g1	1.4782	1.3638e-08	1.8282e-06
c111783_g1	1.4797	5.681e-07	5.5858e-05
c108283_g1	1.4805	1.1472e-07	1.304e-05
c116393_g8	1.4813	0.00074899	0.030352
c108476_g1	1.4842	1.3644e-06	0.00012298
c58720_g1	1.4843	9.7047e-05	0.0054361
c117688_g2	1.4865	0.0001471	0.0077628
c101836_g1	1.489	0.00011127	0.0061148
c116128_g3	1.4891	0.0006912	0.028384
c108724_g1	1.4898	3.6856e-06	0.00030025
c123716_g2	1.49	4.935e-08	5.9677e-06
c110428_g2	1.49	0.00012648	0.0068145
c105097_g1	1.4908	1.6355e-05	0.0011293
c112554_g1	1.4916	4.0414e-06	0.00032494
c109540_g1	1.4927	1.3785e-07	1.5427e-05
c110993_g1	1.4935	1.0926e-06	0.00010066
c117203_g1	1.4944	1.8509e-05	0.0012639
c104278_g1	1.4946	6.7405e-06	0.0005146
c125834_g1	1.495	2.1718e-08	2.8162e-06
c102515_g1	1.4954	6.2916e-05	0.0037591
c26270_g1	1.4954	7.6904e-05	0.00447
c125793_g3	1.4957	2.4306e-07	2.5965e-05
c101236_g1	1.4962	5.5331e-07	5.4693e-05
c100703_g2	1.4967	8.0889e-07	7.6917e-05
c249391_g1	1.4972	7.1211e-09	1.0021e-06
c108741_g1	1.4973	3.498e-05	0.0022306
c114270_g3	1.4979	6.1999e-05	0.003711
c112007_g1	1.4984	1.9292e-06	0.00016747
c112585_g1	1.5003	3.0659e-08	3.8644e-06
c111618_g1	1.5008	3.1635e-07	3.3095e-05
c112164_g1	1.5039	2.0304e-06	0.00017549
c176055_g1	1.5043	2.2684e-05	0.0015137
c124028_g1	1.5065	4.8198e-08	5.8368e-06
c2692_g1	1.5072	0.00047262	0.020738
c126408_g1	1.5083	6.6318e-06	0.00050753
c39481_g1	1.5112	1.438e-06	0.00012878
c109820_g2	1.512	1.1815e-05	0.00084596
c112615_g1	1.5142	6.3356e-09	8.9992e-07
c113901_g3	1.5159	0.0011754	0.043989
c109666_g1	1.5161	1.1413e-05	0.00082033
c113341_g1	1.517	6.5813e-06	0.00050436
c108597_g1	1.5181	0.0013718	0.049761
c119701_g1	1.5182	0.00026028	0.012557
c125804_g4	1.5187	0.00021415	0.010705
c156011_g1	1.5193	5.403e-06	0.0004226
c112224_g2	1.5203	9.5281e-05	0.005348
c124123_g2	1.5205	0.00057179	0.024299
c119944_g1	1.5222	4.4927e-09	6.526e-07
c115706_g1	1.5223	0.00011102	0.0061059
c123849_g4	1.5227	4.5138e-08	5.4942e-06
c120396_g4	1.5235	1.667e-07	1.8264e-05
c113354_g1	1.5242	2.9767e-05	0.0019352
c113104_g2	1.5243	8.2687e-09	1.1424e-06
c118793_g2	1.5252	0.00090316	0.035437
c114839_g1	1.5255	4.7352e-08	5.7469e-06
c122026_g1	1.5276	3.8243e-09	5.6336e-07
c100032_g1	1.5277	6.9568e-07	6.7135e-05
c109786_g1	1.5285	0.00017673	0.0091185
c119754_g1	1.5294	9.4939e-08	1.0911e-05
c112327_g1	1.5299	7.3159e-08	8.5732e-06
c115063_g2	1.531	0.0010639	0.040599
c89843_g1	1.5314	2.5636e-08	3.2809e-06
c109113_g1	1.5319	6.6847e-08	7.8667e-06
c117143_g1	1.5335	2.6866e-08	3.4251e-06
c116762_g1	1.5338	0.0002256	0.01117
c72365_g1	1.5355	0.00020897	0.010499
c117174_g1	1.5396	1.3295e-07	1.494e-05
c120635_g1	1.541	1.7342e-07	1.8901e-05
c109885_g10	1.5423	0.0003508	0.016138
c121606_g2	1.5432	5.3801e-09	7.7143e-07
c126418_g2	1.5445	8.1499e-06	0.00060889
c116998_g1	1.5459	0.00072907	0.029639
c106271_g2	1.5462	4.6191e-05	0.0028539
c95717_g1	1.5469	5.5829e-05	0.0033754
c120902_g1	1.5472	7.099e-09	9.9983e-07
c151434_g1	1.5495	1.3079e-08	1.7589e-06
c103966_g1	1.55	0.00019439	0.0098561
c96418_g1	1.5501	0.0012369	0.045835
c121992_g1	1.5502	9.3896e-10	1.5306e-07
c46634_g1	1.5506	2.4467e-05	0.0016236
c85937_g1	1.5537	3.5757e-08	4.4267e-06
c96334_g1	1.5556	1.9191e-09	2.9605e-07
c107435_g1	1.5563	7.6196e-08	8.9104e-06
c77354_g1	1.5565	3.3009e-09	4.8928e-07
c121530_g1	1.5587	3.563e-09	5.2627e-07
c124379_g1	1.5593	2.123e-08	2.7702e-06
c57368_g1	1.5593	1.7568e-07	1.9136e-05
c112212_g1	1.5596	1.5892e-05	0.0011035
c123560_g1	1.5604	1.0566e-09	1.7024e-07
c101772_g1	1.5605	0.00079807	0.031961
c112799_g2	1.5611	0.00033895	0.015674
c113248_g1	1.5612	1.2166e-09	1.9377e-07
c106185_g1	1.5627	1.6082e-07	1.7701e-05
c113261_g1	1.5631	1.0417e-06	9.683e-05
c108058_g1	1.5636	2.5452e-05	0.0016769
c120604_g2	1.5639	4.9984e-09	7.1979e-07
c125273_g1	1.5645	1.5259e-05	0.0010624
c124268_g1	1.5648	2.3227e-08	2.9987e-06
c107064_g2	1.5656	4.6145e-07	4.6317e-05
c108526_g1	1.5674	9.298e-08	1.0693e-05
c154804_g1	1.5693	4.5503e-05	0.0028145
c125028_g2	1.5717	1.0564e-06	9.7817e-05
c115702_g3	1.5737	4.5467e-07	4.5785e-05
c122721_g2	1.5737	0.0011448	0.043055
c122063_g1	1.5738	7.1574e-09	1.0055e-06
c120420_g2	1.5748	6.5133e-08	7.6758e-06
c117226_g1	1.5756	3.6577e-07	3.7604e-05
c108548_g1	1.5758	6.7513e-05	0.0039994
c104917_g2	1.5771	0.0010267	0.039449
c118934_g2	1.578	0.0011314	0.042645
c109921_g1	1.5783	7.2693e-09	1.0169e-06
c124402_g2	1.579	7.3192e-09	1.0222e-06
c109630_g4	1.5799	2.0871e-05	0.0014039
c125329_g5	1.5802	3.0503e-08	3.8476e-06
c96648_g1	1.5802	6.0511e-08	7.182e-06
c112268_g3	1.581	0.00019448	0.0098576
c115251_g2	1.5818	9.2483e-05	0.0052155
c102016_g1	1.5861	4.1255e-07	4.1948e-05
c101566_g1	1.5863	1.6315e-05	0.001127
c122136_g1	1.5867	5.0552e-10	8.6195e-08
c115112_g2	1.5867	7.2015e-09	1.0092e-06
c117588_g1	1.5874	4.8857e-10	8.382e-08
c123150_g2	1.5889	2.5378e-06	0.0002146
c105960_g1	1.5907	1.5054e-05	0.001049
c45894_g1	1.5945	8.3027e-05	0.0047775
c115461_g1	1.5964	5.2255e-10	8.8917e-08
c117701_g1	1.5987	1.5062e-09	2.3673e-07
c121769_g2	1.599	3.0882e-08	3.8778e-06
c86026_g1	1.599	5.1633e-06	0.00040538
c59878_g1	1.5993	8.6676e-06	0.00064209
c110893_g1	1.5994	4.7115e-09	6.8083e-07
c102284_g3	1.6001	3.6072e-06	0.00029486
c122395_g1	1.601	9.9075e-10	1.6056e-07
c112634_g4	1.6026	2.4182e-06	0.00020553
c176901_g1	1.603	2.158e-06	0.00018588
c92294_g1	1.6042	0.00031342	0.014661
c116406_g1	1.6049	6.211e-10	1.0357e-07
c105681_g1	1.6056	8.0535e-05	0.0046486
c96532_g1	1.6058	5.2205e-10	8.8917e-08
c119082_g1	1.6071	3.1068e-06	0.00025724
c116626_g1	1.34138	2.2521e-07	2.4198e-05
c109579_g2	1.6132	5.398e-10	9.1479e-08
c115207_g1	1.6139	7.0053e-10	1.1578e-07
c98863_g1	1.6141	0.00082418	0.032848
c110569_g1	1.6142	4.3329e-08	5.2972e-06
c122674_g3	1.615	5.1178e-08	6.1575e-06
c121163_g1	1.6171	4.2311e-10	7.3881e-08
c117600_g1	1.6194	1.5907e-06	0.00014094
c209832_g1	1.6205	3.3634e-07	3.4923e-05
c138048_g1	1.6218	4.214e-07	4.2718e-05
c121108_g2	1.6223	0.00024853	0.012086
c109982_g1	1.6237	5.7275e-08	6.8221e-06
c119042_g3	1.6243	6.1006e-06	0.00047054
c101009_g1	1.6246	3.5973e-05	0.0022878
c121048_g1	1.6328	2.4299e-08	3.1265e-06
c96555_g1	1.6332	0.00065251	0.027034
c124901_g2	1.6336	1.7857e-10	3.2941e-08
c86103_g1	1.634	6.4545e-08	7.6137e-06
c118033_g3	1.6359	1.9472e-09	2.9983e-07
c125138_g1	1.6383	1.2084e-08	1.628e-06
c117676_g1	1.6386	4.6212e-06	0.00036731
c17240_g1	1.6411	4.9175e-07	4.8996e-05
c117105_g2	1.6423	1.6435e-10	3.0462e-08
c114044_g1	1.643	5.4538e-07	5.3942e-05
c101051_g2	1.6438	0.00017328	0.0089601
c124812_g3	1.6442	0.00029315	0.013856
c122310_g1	1.6443	0.00015372	0.0080586
c113930_g1	1.6447	1.4306e-05	0.0010024
c103931_g1	1.6453	4.4247e-08	5.3975e-06
c124025_g4	1.6488	0.00040715	0.018241
c109947_g2	1.6543	1.1674e-05	0.00083676
c123789_g2	1.6621	1.351e-10	2.5432e-08
c113557_g1	1.6629	2.0211e-08	2.6413e-06
c108950_g1	1.6635	4.6171e-10	7.9952e-08
c102106_g1	1.6644	0.00094211	0.036724
c113411_g1	1.6656	4.3896e-07	4.4283e-05
c123150_g3	1.6664	2.9438e-07	3.103e-05
c104432_g1	1.6667	3.9552e-06	0.00031949
c106245_g1	1.667	5.0252e-07	4.9939e-05
c106055_g1	1.6683	0.0007775	0.031265
c153718_g1	1.6691	1.9153e-07	2.078e-05
c96291_g1	1.6707	8.5284e-05	0.0048788
c114916_g1	1.6717	1.1996e-10	2.2809e-08
c115262_g5	1.6721	4.6994e-10	8.1124e-08
c125281_g1	1.6727	9.7468e-11	1.8747e-08
c124736_g1	1.6727	1.1883e-08	1.6033e-06
c107529_g3	1.6748	6.5562e-08	7.721e-06
c121446_g3	1.675	1.0289e-05	0.00074662
c110749_g2	1.6754	0.00019476	0.0098654
c91877_g1	1.6763	6.707e-05	0.003976
c91221_g1	1.6778	7.69e-05	0.00447
c113586_g1	1.6788	1.1667e-10	2.2209e-08
c124516_g8	1.6802	1.268e-09	2.0118e-07
c108817_g1	1.6805	0.00052653	0.022705
c110713_g1	1.6818	4.2738e-07	4.322e-05
c114879_g1	1.6825	1.5244e-07	1.6869e-05
c32698_g1	1.6826	0.00039866	0.017929
c109508_g1	1.6828	7.6078e-11	1.489e-08
c2853_g1	1.6833	4.896e-05	0.0030105
c123756_g1	1.6837	6.0969e-11	1.2235e-08
c119715_g1	1.6837	9.0257e-05	0.0051211
c119298_g3	1.6854	5.0028e-10	8.5564e-08
c106757_g1	1.6864	8.1041e-11	1.5769e-08
c108664_g3	1.688	1.4767e-05	0.0010308
c121985_g2	1.6881	1.8938e-05	0.0012911
c123694_g3	1.69	0.00064715	0.026912
c449_g1	1.6919	0.00014892	0.0078489
c120344_g1	1.6922	6.6852e-09	9.4636e-07
c116252_g8	1.6926	0.00023765	0.011656
c164184_g1	1.6959	4.2293e-05	0.0026375
c109513_g1	1.6999	9.1228e-05	0.0051622
c153000_g1	1.7009	6.8509e-09	9.6652e-07
c91800_g1	1.7018	0.00081822	0.032634
c121550_g2	1.7018	0.0010057	0.038769
c122023_g1	1.7042	2.2139e-06	0.0001901
c117225_g1	1.7047	1.6269e-08	2.1548e-06
c110841_g2	1.7048	1.5776e-07	1.7388e-05
c124253_g1	1.7057	1.1658e-06	0.00010664
c107054_g2	1.7057	6.6766e-05	0.0039622
c22251_g2	1.7059	0.00014379	0.0076049
c117226_g4	1.7074	7.2207e-08	8.4677e-06
c121304_g1	1.7074	3.1437e-05	0.0020319
c91124_g1	1.7082	0.00070389	0.028783
c102208_g1	1.7101	0.0011851	0.044279
c116714_g1	1.7104	5.0467e-08	6.0807e-06
c113397_g1	1.7117	2.5665e-08	3.2821e-06
c102697_g1	1.7125	8.1947e-08	9.5162e-06
c116796_g1	1.7131	5.2442e-08	6.2914e-06
c121783_g1	1.7136	5.342e-05	0.0032488
c199283_g1	1.7143	0.0010921	0.041457
c105624_g1	1.7146	0.00016622	0.0086374
c118793_g1	1.7164	8.4852e-05	0.0048608
c110707_g1	1.7167	4.0228e-10	7.0465e-08
c118570_g5	1.7187	2.5731e-08	3.2855e-06
c141683_g1	1.7197	3.2839e-05	0.0021119
c91263_g1	1.7206	0.00016505	0.0085904
c574_g1	1.7208	6.4287e-08	7.5956e-06
c126377_g3	1.7213	1.7423e-06	0.00015283
c123745_g1	1.7216	1.241e-05	0.00088174
c123322_g7	1.7224	8.9732e-10	1.4684e-07
c122433_g1	1.7246	3.2052e-11	6.6561e-09
c116067_g1	1.7246	9.502e-08	1.0913e-05
c110806_g2	1.7266	2.3786e-09	3.6027e-07
c101609_g1	1.7275	3.1235e-07	3.2759e-05
c118738_g1	1.7276	2.1695e-11	4.6028e-09
c102675_g1	1.729	6.78e-11	1.3428e-08
c98759_g1	1.7291	5.4311e-07	5.375e-05
c108664_g8	1.7311	0.00031225	0.01461
c100300_g1	1.7327	1.024e-05	0.00074369
c110416_g1	1.7339	1.8246e-11	3.9109e-09
c123292_g1	1.734	9.4715e-10	1.5409e-07
c117155_g6	1.7346	1.2023e-09	1.9185e-07
c119931_g5	1.7355	8.6314e-10	1.4153e-07
c103518_g1	1.7372	0.00050456	0.021905
c63105_g1	1.7389	1.0468e-06	9.7143e-05
c109559_g1	1.7392	0.0012961	0.047553
c123603_g2	1.7432	1.2232e-11	2.7088e-09
c119065_g3	1.7449	9.6579e-07	9.0377e-05
c120279_g2	1.7465	1.5695e-11	3.4124e-09
c37586_g1	1.7468	0.0011214	0.042423
c12776_g1	1.7477	1.0779e-06	9.9477e-05
c100315_g1	1.7506	3.8053e-06	0.00030894
c123585_g4	1.7514	1.0807e-08	1.4628e-06
c107891_g2	1.7517	3.2093e-06	0.0002652
c111965_g1	1.7522	4.8204e-06	0.00038169
c122427_g1	1.7524	2.1033e-05	0.0014137
c118719_g1	1.7528	1.8026e-05	0.001234
c121763_g1	1.7545	0.0004243	0.018878
c110624_g1	1.7553	1.1071e-11	2.4648e-09
c119814_g2	1.7553	2.3117e-09	3.5172e-07
c78179_g1	1.7555	4.9493e-09	7.1395e-07
c119303_g5	1.7556	0.00024863	0.012088
c83819_g1	1.7566	4.8325e-06	0.00038246
c65310_g1	1.7571	4.9639e-05	0.0030477
c123384_g3	1.7587	8.1867e-08	9.5135e-06
c124217_g5	1.7591	8.9372e-06	0.00065974
c25338_g1	1.7602	8.6824e-07	8.2031e-05
c19160_g1	1.7602	0.00041041	0.018368
c117993_g4	1.7607	2.7406e-07	2.9109e-05
c96386_g1	1.7617	0.001302	0.047717
c104244_g1	1.7649	3.4132e-07	3.5418e-05
c124272_g6	1.7654	8.4652e-12	1.9285e-09
c119408_g1	1.7655	2.7555e-05	0.0018027
c112686_g1	1.7657	1.0413e-06	9.683e-05
c111132_g1	1.767	1.1252e-10	2.1445e-08
c225402_g1	1.7683	5.7764e-06	0.00044865
c120918_g1	1.769	0.00040918	0.018323
c95202_g2	1.7694	8.1859e-05	0.0047168
c73691_g2	1.7701	0.0008305	0.033084
c53581_g1	1.7702	3.3562e-05	0.0021516
c105524_g2	1.7703	2.3942e-09	3.6229e-07
c112615_g2	1.7708	0.00040371	0.018112
c48265_g1	1.7724	0.0011155	0.042247
c189373_g1	1.775	0.00018588	0.0095007
c108963_g1	1.7751	3.9549e-09	5.8107e-07
c112281_g4	1.7759	0.0007547	0.030524
c251651_g1	1.776	4.4967e-09	6.5262e-07
c38266_g1	1.7785	3.3878e-08	4.2192e-06
c110611_g1	1.7797	6.0521e-09	8.6332e-07
c125316_g2	1.7799	6.604e-09	9.3565e-07
c60978_g1	1.7835	7.9291e-05	0.0045895
c112357_g1	1.7864	4.3411e-12	1.0239e-09
c85043_g1	1.7872	1.9085e-05	0.0013001
c120667_g3	1.7876	0.0002528	0.012251
c109291_g1	1.7884	1.3655e-08	1.829e-06
c108915_g1	1.7885	6.7774e-12	1.5719e-09
c105998_g1	1.7895	4.9392e-05	0.0030349
c126700_g1	1.7927	0.00051876	0.02245
c110502_g1	1.7949	9.4719e-05	0.0053236
c26630_g1	1.7968	0.00019121	0.009721
c121530_g4	1.7982	0.0002118	0.01061
c113826_g1	1.7984	0.00051485	0.022311
c105899_g1	1.7993	0.00054308	0.023311
c118826_g2	1.8002	2.9976e-11	6.2485e-09
c51872_g1	1.805	0.0011418	0.042953
c105055_g2	1.8055	1.4251e-06	0.00012804
c98037_g1	1.806	1.4797e-08	1.9725e-06
c108176_g1	1.8079	3.2351e-09	4.7996e-07
c124727_g3	1.8096	3.558e-07	3.6693e-05
c105533_g1	1.8103	8.6042e-05	0.004912
c95228_g1	1.8129	1.9132e-12	4.7405e-10
c109783_g1	1.8163	3.0953e-12	7.459e-10
c50092_g1	1.8167	1.8883e-09	2.9156e-07
c118631_g4	1.8178	3.6785e-05	0.0023342
c94450_g1	1.8187	7.6215e-12	1.7506e-09
c111233_g1	1.8198	1.1366e-06	0.00010425
c109942_g1	1.8199	5.7312e-10	9.6537e-08
c104094_g1	1.8202	6.8579e-09	9.6669e-07
c75378_g1	1.8252	0.00060253	0.025358
c101644_g1	1.826	1.0504e-11	2.3638e-09
c183982_g1	1.8267	0.00029396	0.013875
c118426_g1	1.8319	0.00049103	0.021424
c120919_g6	1.8337	1.4129e-12	3.5806e-10
c125849_g1	1.8341	5.6575e-09	8.098e-07
c93943_g1	1.8371	3.9829e-06	0.00032133
c122574_g2	1.8388	2.231e-12	5.4873e-10
c102689_g1	1.839	5.2114e-08	6.2611e-06
c120221_g1	1.8433	1.2264e-09	1.9514e-07
c51451_g1	1.8442	0.0013463	0.049051
c118208_g1	1.8453	1.4796e-10	2.7724e-08
c103580_g1	1.849	4.4191e-07	4.4527e-05
c114975_g1	1.849	4.9894e-07	4.9624e-05
c111703_g1	1.8492	0.00023421	0.011528
c119298_g6	1.8493	0.00038878	0.017603
c98884_g1	1.8496	2.7814e-05	0.0018174
c50966_g1	1.8502	3.7821e-06	0.00030736
c108025_g2	1.8514	6.3979e-13	1.7098e-10
c118006_g4	1.8515	6.3504e-05	0.0037888
c214253_g1	1.8518	8.6744e-07	8.2002e-05
c107917_g3	1.8523	0.00039551	0.017815
c255057_g1	1.8525	0.0010798	0.041101
c88015_g1	1.8534	1.8521e-09	2.8623e-07
c89960_g1	1.8578	6.6829e-13	1.7774e-10
c106511_g1	1.858	3.3997e-10	6.0569e-08
c124046_g2	1.8584	2.4957e-05	0.0016515
c124001_g4	1.8588	1.4361e-05	0.0010058
c112174_g2	1.8592	2.0275e-13	5.8595e-11
c99729_g2	1.8607	4.7431e-10	8.1625e-08
c122733_g2	1.8617	1.6005e-12	4.0439e-10
c126075_g1	1.8623	6.8858e-13	1.8255e-10
c120896_g3	1.8625	1.8644e-05	0.0012721
c117869_g3	1.8628	0.00017461	0.0090231
c38470_g1	1.863	0.00011051	0.006084
c112709_g1	1.866	0.00019099	0.0097131
c105482_g1	1.8666	3.6611e-05	0.0023263
c123852_g3	1.8672	9.898e-10	1.6056e-07
c110301_g1	1.8685	2.4243e-05	0.00161
c77628_g1	1.8704	6.8167e-05	0.004028
c151663_g1	1.8739	2.9025e-06	0.000242
c124078_g1	1.8745	3.2805e-10	5.857e-08
c115012_g1	1.8747	4.9583e-09	7.1463e-07
c85937_g2	1.8756	1.0411e-08	1.4161e-06
c110990_g2	1.8782	2.2131e-05	0.0014797
c123467_g1	1.8795	2.2651e-13	6.5013e-11
c114209_g1	1.8808	3.6001e-07	3.7081e-05
c112463_g1	1.881	9.1182e-06	0.00067113
c107702_g5	1.8856	0.0011921	0.044483
c110036_g2	1.8862	2.7759e-08	3.5228e-06
c117841_g3	1.8864	1.3878e-08	1.8544e-06
c79257_g1	1.8869	4.0387e-11	8.2636e-09
c113048_g1	1.8894	1.9738e-06	0.00017116
c125020_g1	1.8899	1.0476e-07	1.1974e-05
c36371_g1	1.8904	8.0603e-09	1.1164e-06
c116367_g2	1.8909	2.8382e-06	0.00023748
c125908_g2	1.8961	2.8252e-09	4.2291e-07
c10003_g1	1.8983	4.7598e-07	4.7557e-05
c126008_g1	1.9007	1.079e-07	1.2307e-05
c54900_g1	1.9011	0.00058995	0.024975
c118432_g4	1.9029	0.0010834	0.041213
c101311_g1	1.9034	6.2965e-06	0.00048431
c114942_g1	1.906	5.3792e-08	6.4441e-06
c111117_g1	1.9063	2.1938e-09	3.3532e-07
c114711_g1	1.9075	1.3133e-09	2.0798e-07
c110990_g1	1.9076	0.0003491	0.016077
c97404_g1	1.9077	5.496e-10	9.2856e-08
c88349_g1	1.9077	7.1713e-05	0.0042108
c69030_g1	1.9094	0.0003676	0.016772
c114812_g3	1.9098	0.00037734	0.017155
c78797_g1	1.9103	1.6796e-05	0.0011588
c93482_g1	1.914	4.2464e-07	4.2994e-05
c102416_g1	1.9162	1.4776e-08	1.9712e-06
c124395_g2	1.9172	3.3985e-09	5.0241e-07
c103206_g1	1.9175	2.1788e-06	0.00018738
c102644_g1	1.922	1.7776e-06	0.00015528
c22251_g1	1.922	0.00015565	0.0081493
c99847_g1	1.9229	7.8907e-11	1.539e-08
c99214_g1	1.9243	0.00049951	0.021737
c112309_g1	1.9245	2.2289e-10	4.0622e-08
c121425_g1	1.9246	1.0161e-13	3.0642e-11
c106165_g1	1.9255	2.3755e-09	3.6011e-07
c45905_g1	1.9261	0.00031029	0.014535
c102263_g1	1.9283	7.9649e-05	0.0046038
c111206_g1	1.9286	1.6222e-05	0.0011216
c124516_g3	1.9301	1.4394e-06	0.00012884
c107278_g1	1.9302	0.00063053	0.026352
c122484_g1	1.9317	2.6569e-12	6.477e-10
c124176_g3	1.9325	0.00011798	0.0064254
c125042_g4	1.9327	0.00023122	0.011408
c112750_g1	1.9342	9.3494e-14	2.8296e-11
c98983_g1	1.9342	7.1084e-05	0.0041753
c75100_g1	1.9385	0.00017111	0.0088577
c115299_g3	1.9395	1.4315e-10	2.6852e-08
c107989_g1	1.9457	5.1702e-05	0.0031581
c124046_g1	1.9459	1.0281e-13	3.0909e-11
c103565_g1	1.9462	3.3361e-06	0.00027459
c126044_g2	1.9462	0.0004033	0.018103
c118426_g3	1.9471	1.1546e-06	0.00010579
c112764_g1	1.9473	6.2556e-05	0.0037403
c56348_g1	1.9474	1.0799e-11	2.4145e-09
c120283_g1	1.9504	7.2867e-14	2.2255e-11
c123900_g1	1.9539	3.0308e-14	9.7008e-12
c110126_g1	1.9555	2.6191e-06	0.00022091
c125579_g1	1.9562	0.00045604	0.020092
c83585_g1	1.9578	5.473e-08	6.5424e-06
c118003_g2	1.9584	5.5835e-05	0.0033754
c82775_g1	1.9586	8.9207e-05	0.0050736
c121123_g1	1.9611	0.00012227	0.0066266
c123521_g1	1.9613	8.5643e-05	0.004896
c112534_g2	1.9662	0.00087643	0.034567
c103811_g1	1.968	8.902e-11	1.7221e-08
c8839_g1	1.9696	0.00099354	0.038414
c125688_g1	1.9709	1.5138e-13	4.46e-11
c125133_g4	1.9713	8.9917e-13	2.3539e-10
c105874_g1	1.9752	6.7641e-05	0.0040055
c120595_g1	1.9755	7.3383e-11	1.4431e-08
c119799_g4	1.9795	1.006e-07	1.153e-05
c120883_g4	1.9847	3.1466e-07	3.2959e-05
c124812_g2	1.9954	0.00018633	0.0095166
c61113_g2	1.9989	1.5703e-09	2.461e-07
c106171_g1	2.0001	6.1708e-13	1.6544e-10
c124898_g1	2.0006	4.3012e-07	4.347e-05
c76301_g1	2.0031	5.6125e-07	5.5217e-05
c81315_g1	2.0052	0.00030758	0.014432
c109579_g1	2.0063	4.7685e-07	4.7587e-05
c125150_g3	2.0068	2.4279e-06	0.00020625
c105771_g1	2.0078	0.0011095	0.042051
c124661_g2	2.008	5.9916e-13	1.6167e-10
c116445_g1	2.0091	6.3786e-15	2.2022e-12
c104116_g1	2.0106	3.0741e-07	3.2302e-05
c114588_g1	2.0117	6.0614e-08	7.1891e-06
c120919_g4	2.0119	3.3979e-06	0.00027912
c219208_g1	2.0122	3.2062e-05	0.0020691
c44626_g1	2.0126	0.0004214	0.018784
c91925_g1	2.0137	0.0012754	0.046958
c106497_g2	2.0184	7.5347e-05	0.0043963
c109121_g1	2.0186	7.2071e-11	1.4206e-08
c135699_g1	2.0219	0.00023151	0.011419
c122817_g4	2.0234	7.7677e-11	1.5168e-08
c98613_g2	2.0243	0.00033407	0.015479
c92062_g1	2.0269	0.00011841	0.0064405
c123230_g4	2.028	3.5891e-09	5.2966e-07
c110074_g2	2.029	0.00076669	0.030949
c118518_g3	2.0294	3.4486e-08	4.282e-06
c77532_g1	2.032	5.8635e-08	6.9741e-06
c107529_g2	2.0322	0.0013407	0.048877
c113718_g2	2.0349	0.00041587	0.018586
c106271_g1	2.0353	4.7272e-11	9.5784e-09
c85500_g1	2.0364	3.4675e-05	0.002218
c99691_g1	2.0367	1.8667e-12	4.6323e-10
c117869_g1	2.0377	1.3311e-14	4.4751e-12
c120128_g4	2.0377	9.7297e-05	0.0054446
c117829_g1	2.0393	0.00042407	0.018873
c122050_g1	2.0428	6.1097e-09	8.7005e-07
c118711_g3	2.0429	2.1709e-10	3.9738e-08
c123016_g2	2.046	2.945e-15	1.0449e-12
c120001_g1	2.049	0.0012362	0.045822
c111229_g1	2.0508	1.2637e-06	0.00011453
c114491_g1	2.0518	0.00032374	0.015076
c74760_g1	2.0522	7.2446e-07	6.9631e-05
c115822_g1	2.0523	4.0022e-13	1.105e-10
c109859_g1	2.0528	0.0013267	0.048474
c105626_g1	2.054	0.00056423	0.024058
c118675_g4	2.0543	7.4704e-15	2.558e-12
c115124_g1	2.0567	1.5136e-06	0.00013497
c104487_g1	2.0573	8.3494e-09	1.1526e-06
c112799_g3	2.0575	0.00042961	0.019079
c121365_g1	2.0578	1.0767e-05	0.00077759
c115404_g1	2.0583	3.4089e-06	0.00027989
c116493_g1	2.0589	3.4134e-05	0.0021851
c112999_g1	2.0595	5.0093e-06	0.00039515
c119250_g1	2.0616	1.5276e-07	1.6893e-05
c119764_g1	2.0618	6.9772e-05	0.0041113
c103498_g1	2.0625	0.0011275	0.042563
c123878_g2	2.0644	0.00051992	0.022478
c111082_g1	2.0647	3.7821e-05	0.0023935
c119832_g1	2.0671	1.0868e-15	4.1097e-13
c114107_g2	2.0673	1.769e-09	2.7493e-07
c122550_g2	2.0681	3.8255e-05	0.0024164
c114199_g1	2.0692	2.3659e-13	6.7673e-11
c154485_g1	2.0696	3.4826e-05	0.0022242
c114518_g3	2.0698	1.3164e-06	0.00011904
c114552_g2	2.0745	0.00012617	0.0068002
c86288_g1	2.0748	5.9641e-06	0.00046173
c114376_g3	2.0789	2.1448e-14	6.9718e-12
c114391_g4	2.0794	0.00030836	0.014464
c116122_g1	2.0798	3.4366e-08	4.2704e-06
c110589_g1	2.0801	2.1846e-08	2.8306e-06
c111744_g2	2.0805	0.00048497	0.02121
c105440_g1	2.0817	2.7119e-10	4.8943e-08
c107961_g1	2.0834	7.0294e-10	1.1606e-07
c107727_g1	2.0872	4.3444e-07	4.388e-05
c119921_g2	2.0874	8.3787e-05	0.0048097
c25150_g1	2.0896	6.7803e-05	0.0040109
c88349_g2	2.0899	2.8535e-06	0.00023852
c124936_g1	2.0917	2.9753e-14	9.5414e-12
c99000_g2	2.0922	3.1319e-08	3.9151e-06
c111771_g2	2.0945	1.3705e-08	1.8327e-06
c119158_g2	2.0951	1.3477e-05	0.0009495
c125785_g1	2.096	4.601e-05	0.0028448
c122395_g3	2.0961	3.9113e-13	1.0852e-10
c72783_g1	2.0964	2.4078e-09	3.6403e-07
c107171_g1	2.0964	1.0468e-08	1.4207e-06
c114491_g2	2.0965	7.6822e-06	0.00057731
c108786_g1	2.0965	3.2268e-05	0.00208
c117984_g2	2.0978	4.41e-05	0.0027359
c111092_g1	2.0982	1.097e-09	1.7624e-07
c119221_g1	2.0997	6.3413e-13	1.6974e-10
c107277_g1	2.0997	5.138e-09	7.3735e-07
c108389_g1	2.1015	1.5462e-15	5.7169e-13
c104601_g1	2.1034	9.9706e-06	0.00072637
c121392_g1	2.1041	1.7899e-10	3.2981e-08
c103358_g1	2.1042	5.3087e-05	0.0032321
c121457_g1	2.1061	0.00031103	0.014561
c113686_g10	2.1063	1.4953e-06	0.00013341
c61488_g1	2.1077	0.00051516	0.022319
c102668_g1	2.1082	0.00059355	0.025096
c121814_g4	2.1093	2.9393e-07	3.1003e-05
c116158_g1	2.1102	2.4654e-15	8.8412e-13
c111297_g1	2.1102	0.00034072	0.015752
c103847_g1	2.1118	0.00013625	0.0072589
c125327_g3	2.1129	6.02e-07	5.8844e-05
c122992_g1	2.1149	1.9948e-16	8.3581e-14
c123380_g1	2.1173	1.8256e-15	6.6469e-13
c59242_g1	2.118	0.0008175	0.032613
c120096_g1	2.1186	9.1329e-10	1.4917e-07
c126119_g1	2.1203	0.00051551	0.022329
c105730_g1	2.1239	3.0331e-12	7.3202e-10
c92724_g2	1.86846	1.64e-15	6.0238e-13
c100344_g1	2.1288	3.2133e-08	4.012e-06
c120455_g2	2.1292	0.00063444	0.026496
c111322_g17	2.1318	4.1033e-07	4.1773e-05
c106041_g1	2.1352	1.9757e-09	3.0365e-07
c122756_g1	2.1359	1.7691e-13	5.1485e-11
c249788_g1	2.1385	3.7854e-05	0.0023939
c81304_g1	2.1404	2.1687e-08	2.8143e-06
c17839_g1	2.1414	5.5847e-05	0.0033754
c124293_g1	2.1436	0.00023707	0.011634
c117655_g6	2.1451	3.2734e-13	9.1589e-11
c116977_g3	2.1462	0.0001898	0.009667
c105934_g1	2.1471	2.6891e-08	3.4257e-06
c111090_g1	2.1479	3.992e-06	0.00032174
c124223_g8	2.1481	8.385e-05	0.0048116
c110036_g1	2.1487	0.00040388	0.018115
c114118_g2	2.1503	1.7418e-16	7.3721e-14
c115027_g1	2.1544	9.3692e-05	0.0052748
c121709_g4	2.159	1.2048e-07	1.363e-05
c69978_g1	2.1591	1.7604e-09	2.7384e-07
c88788_g1	2.1591	0.0011991	0.044673
c112967_g1	2.1593	3.2939e-07	3.4266e-05
c110608_g1	2.1628	9.0907e-13	2.3761e-10
c77106_g1	2.1635	0.00034932	0.016083
c58091_g1	2.1666	4.2857e-06	0.00034293
c124924_g2	2.1673	4.2165e-07	4.2718e-05
c112660_g4	2.1683	7.2939e-05	0.0042693
c109068_g1	2.1704	1.5061e-11	3.2916e-09
c114384_g1	2.1728	0.0012734	0.046919
c120026_g4	2.1738	2.9822e-05	0.001938
c12616_g1	2.1787	1.3793e-06	0.00012426
c76950_g1	2.1806	1.1815e-05	0.00084596
c126337_g1	2.1822	3.3192e-06	0.00027333
c110605_g1	2.1832	3.9803e-17	1.8386e-14
c88114_g2	2.1835	4.9965e-05	0.0030632
c84506_g1	2.1835	0.00070549	0.028828
c116054_g1	2.1838	7.0199e-11	1.387e-08
c115195_g1	2.1878	3.594e-08	4.4427e-06
c122048_g2	2.188	7.3214e-12	1.6886e-09
c111308_g1	2.1882	9.0369e-06	0.00066609
c26580_g1	2.1886	1.2886e-05	0.00091127
c113297_g2	2.2002	3.5511e-06	0.00029085
c122691_g4	2.2008	1.1116e-16	4.7531e-14
c121940_g2	2.2029	1.2369e-17	6.0309e-15
c116011_g2	2.2033	1.4476e-05	0.0010126
c21396_g1	2.2048	0.00029394	0.013875
c123849_g2	2.2054	0.00021434	0.010709
c118283_g2	2.2057	1.8285e-10	3.3655e-08
c107637_g1	2.2062	2.2925e-10	4.1689e-08
c113946_g1	2.2093	3.1249e-16	1.271e-13
c103094_g1	2.2097	0.00010739	0.0059418
c14027_g1	2.2127	0.00015066	0.0079302
c120809_g1	2.2141	0.0010945	0.041539
c894_g1	2.2154	1.0481e-05	0.00075939
c110190_g1	2.216	3.0931e-14	9.878e-12
c108956_g1	2.2194	1.4255e-05	0.00099963
c121245_g4	2.2207	9.0827e-06	0.00066899
c115424_g1	2.2212	5.6702e-09	8.1093e-07
c121986_g5	2.2222	4.0263e-17	1.8496e-14
c115856_g1	2.2222	5.9432e-10	9.9806e-08
c115371_g3	2.2232	0.0001937	0.0098267
c105843_g1	2.224	4.1932e-07	4.2559e-05
c115995_g1	2.2277	1.2676e-05	0.00089911
c126268_g4	2.228	0.00018026	0.0092574
c121480_g1	2.2285	1.1842e-05	0.00084715
c98613_g1	2.2329	0.0012905	0.047401
c117738_g1	2.2365	1.1637e-09	1.8659e-07
c111463_g5	2.2374	2.4901e-08	3.1956e-06
c104105_g2	2.2388	1.5915e-09	2.4896e-07
c102726_g2	2.2391	0.0011748	0.043983
c125293_g2	2.2414	0.00042586	0.018932
c112376_g1	2.2482	1.3419e-11	2.9678e-09
c120150_g1	2.2507	4.487e-06	0.0003575
c28637_g1	2.2536	0.00033395	0.015478
c125418_g1	2.2545	6.378e-18	3.2625e-15
c110862_g1	2.2569	6.9514e-14	2.1309e-11
c117873_g2	2.2587	2.9513e-06	0.00024571
c122674_g2	2.2627	5.4547e-09	7.8146e-07
c125350_g2	2.2643	1.4031e-11	3.0908e-09
c123973_g1	2.2653	1.0464e-14	3.5467e-12
c122371_g2	2.2654	0.00063377	0.026474
c100427_g1	2.2673	0.0010325	0.039617
c122720_g2	2.2679	6.0782e-05	0.003646
c97515_g1	2.2693	4.0757e-12	9.6541e-10
c111124_g3	2.2707	4.2962e-13	1.1803e-10
c119094_g5	2.2727	4.8091e-05	0.0029625
c110697_g3	2.273	0.00011096	0.0061046
c113743_g2	2.275	1.8379e-09	2.8444e-07
c109719_g2	2.2752	1.4902e-15	5.5344e-13
c116930_g1	2.2761	0.00018091	0.0092883
c107422_g1	2.2767	1.6519e-07	1.8123e-05
c39410_g1	2.2782	2.5092e-13	7.1649e-11
c123773_g3	2.2783	2.2492e-11	4.7598e-09
c76761_g2	2.279	3.4519e-10	6.1237e-08
c110037_g1	2.2798	5.0143e-08	6.0548e-06
c68580_g1	2.2806	0.0013283	0.048505
c123016_g4	2.2808	0.00016273	0.0084829
c664_g1	2.2889	0.00048391	0.021169
c165283_g1	2.2893	6.2507e-08	7.3926e-06
c116997_g1	2.2894	1.3357e-05	0.00094184
c96859_g2	2.2917	0.00042781	0.019014
c104794_g1	2.292	0.0012039	0.044823
c113710_g1	2.2957	2.3459e-08	3.0255e-06
c96636_g1	2.2966	0.00058188	0.024671
c95844_g1	2.2968	1.0094e-07	1.156e-05
c110830_g1	2.2974	9.239e-17	3.9914e-14
c121744_g3	2.2975	5.4853e-08	6.5524e-06
c107107_g1	2.2982	7.6255e-07	7.2955e-05
c113297_g5	2.2993	6.1681e-08	7.3052e-06
c118313_g1	2.3	4.1709e-17	1.9055e-14
c122231_g3	2.3021	0.00034742	0.016008
c123461_g2	2.3035	1.0167e-08	1.3841e-06
c111561_g1	2.3044	2.9982e-05	0.001947
c113004_g9	2.3057	7.6082e-12	1.75e-09
c118189_g2	2.3081	8.4635e-06	0.00062866
c84637_g1	2.3122	2.7351e-18	1.4572e-15
c118185_g1	2.3145	8.8706e-06	0.0006554
c108171_g1	2.3168	0.00021343	0.010679
c125443_g1	2.317	3.208e-18	1.6983e-15
c115265_g3	2.3173	1.0649e-18	5.9381e-16
c70735_g1	2.3207	3.5416e-05	0.0022542
c123159_g1	2.3228	1.9534e-17	9.2541e-15
c112476_g1	2.3254	1.17e-18	6.4819e-16
c44362_g1	2.3267	0.00050334	0.021869
c113622_g6	2.3282	0.0010149	0.039079
c110562_g1	2.3299	5.1371e-13	1.3975e-10
c107529_g1	2.3349	7.3133e-06	0.00055133
c125575_g1	2.3353	3.0258e-19	1.802e-16
c115273_g1	2.3429	0.0012157	0.045139
c115699_g1	2.3459	1.34e-10	2.5277e-08
c125964_g2	2.3492	6.4863e-10	1.0752e-07
c123878_g1	2.3499	1.0136e-11	2.284e-09
c112871_g1	2.3558	2.8149e-06	0.00023577
c104387_g1	2.3559	9.4817e-05	0.0053273
c101914_g2	2.3568	0.00019548	0.0098901
c106835_g1	2.358	5.0107e-10	8.5612e-08
c49726_g1	2.3637	6.1658e-05	0.0036932
c120633_g1	2.3664	5.7118e-10	9.6308e-08
c122205_g1	2.377	0.00056389	0.024055
c120943_g1	2.378	9.6498e-19	5.4181e-16
c122177_g1	2.3833	6.7614e-19	3.8614e-16
c122961_g4	2.3837	9.0533e-16	3.4626e-13
c101731_g2	2.3886	4.0943e-07	4.1708e-05
c112130_g1	2.3887	3.6017e-06	0.00029456
c56838_g1	2.3889	0.00073735	0.029909
c76597_g1	2.391	6.9939e-05	0.0041167
c114252_g1	2.3917	6.9143e-11	1.3677e-08
c92263_g1	2.3921	0.00072688	0.029578
c51049_g1	2.3933	1.408e-11	3.0976e-09
c115577_g7	2.3963	1.4516e-06	0.00012979
c118495_g1	2.3965	1.085e-15	4.1097e-13
c125704_g1	2.399	2.6604e-06	0.00022406
c106376_g1	2.4001	9.6997e-20	6.013e-17
c120169_g1	2.4021	1.5997e-06	0.00014159
c124116_g2	2.404	9.4573e-20	5.8846e-17
c119443_g2	2.4058	6.4205e-07	6.2393e-05
c68693_g1	2.4063	0.00076891	0.031001
c92359_g1	2.4065	0.00037755	0.017155
c71810_g1	2.4087	2.5692e-08	3.283e-06
c85707_g1	2.4116	1.34e-20	9.3497e-18
c120188_g1	2.4117	1.3084e-15	4.881e-13
c102254_g1	2.4133	7.0315e-07	6.7777e-05
c93168_g1	2.4231	2.3768e-06	0.00020273
c124656_g1	2.4253	0.00055087	0.023609
c117118_g2	2.4259	1.156e-13	3.4423e-11
c122435_g1	2.4284	3.0711e-16	1.2552e-13
c117575_g2	2.4293	0.0011625	0.043612
c54878_g1	2.4295	0.00018677	0.0095364
c113157_g2	2.4316	0.00019687	0.0099527
c116820_g8	2.4323	1.5344e-09	2.4093e-07
c101122_g1	2.4327	6.1224e-08	7.2563e-06
c107056_g1	2.4349	4.4573e-08	5.4334e-06
c123658_g1	2.4375	1.0547e-11	2.3702e-09
c81030_g1	2.4381	1.2608e-05	0.00089468
c113115_g1	2.4386	3.2045e-19	1.8949e-16
c122336_g1	2.4414	3.4466e-14	1.0927e-11
c104655_g1	2.4448	0.00019311	0.009806
c115123_g2	2.4486	2.2248e-20	1.484e-17
c120013_g1	2.4503	2.3108e-06	0.00019761
c107775_g1	2.4508	2.3253e-10	4.2241e-08
c91788_g1	2.452	0.00037177	0.016943
c71509_g1	2.4558	4.5447e-10	7.8943e-08
c110862_g2	2.4564	7.2978e-11	1.4368e-08
c126351_g1	2.4572	6.2154e-16	2.4387e-13
c90815_g2	2.4643	0.00072388	0.029485
c122488_g1	2.4651	4.8638e-12	1.1424e-09
c101021_g2	2.4682	6.1785e-10	1.0334e-07
c107379_g1	2.4725	5.999e-10	1.0064e-07
c124389_g2	2.4774	2.2446e-06	0.00019254
c120602_g1	2.4809	8.2212e-12	1.8806e-09
c121830_g1	2.4827	1.4859e-21	1.197e-18
c118631_g2	2.4839	7.7347e-06	0.00058074
c109506_g1	2.4856	0.00017916	0.0092155
c118049_g1	2.486	1.5027e-09	2.3662e-07
c85685_g2	2.4865	6.4628e-07	6.2767e-05
c123619_g3	2.4872	3.098e-14	9.878e-12
c116804_g2	2.493	0.00025314	0.012263
c94802_g1	2.4938	0.0010081	0.038842
c14263_g1	2.4944	1.7601e-12	4.4135e-10
c180042_g1	2.4958	4.664e-08	5.6647e-06
c94756_g1	2.4972	0.00043949	0.019466
c117764_g1	2.4978	3.2268e-09	4.7916e-07
c64308_g1	2.4982	0.0012095	0.044961
c123045_g1	2.5043	4.3186e-05	0.0026848
c235890_g1	2.5056	8.5513e-05	0.0048902
c122306_g4	2.5076	0.0011898	0.044426
c114693_g1	2.5079	1.1099e-09	1.7814e-07
c123016_g3	2.5092	8.1201e-10	1.3347e-07
c255947_g1	2.5102	1.3406e-09	2.121e-07
c118540_g1	2.5104	3.6614e-16	1.4677e-13
c110886_g1	2.5119	6.334e-10	1.0537e-07
c113019_g2	2.5144	1.418e-07	1.5838e-05
c111359_g1	2.5154	1.8004e-15	6.5695e-13
c122177_g4	2.5187	3.3776e-21	2.5602e-18
c112212_g5	2.5194	1.9442e-11	4.1554e-09
c105190_g1	2.5203	0.00032803	0.015242
c109148_g1	2.522	6.5869e-10	1.0907e-07
c117869_g2	2.522	2.273e-07	2.4392e-05
c102145_g1	2.5241	8.1262e-17	3.5661e-14
c101173_g4	2.5288	2.5976e-07	2.7678e-05
c102202_g1	2.5296	2.5486e-05	0.0016785
c67909_g2	2.5305	9.8666e-05	0.0055102
c124283_g1	2.531	2.3895e-08	3.0769e-06
c110545_g1	2.5325	5.061e-14	1.5805e-11
c96284_g1	2.5337	8.4824e-06	0.00062978
c74107_g1	2.5356	0.00039364	0.017762
c110503_g1	2.5374	1.8099e-14	5.9413e-12
c117984_g4	2.5401	4.8676e-10	8.3594e-08
c77435_g1	2.5413	0.00036601	0.016721
c95423_g2	2.5496	7.8e-09	1.0812e-06
c84710_g1	2.5509	2.0345e-17	9.5836e-15
c108531_g1	2.553	3.5909e-08	4.4421e-06
c106376_g2	2.5546	3.1278e-08	3.9129e-06
c95943_g1	2.5548	3.4798e-05	0.0022233
c30392_g1	2.5587	0.00080892	0.032302
c115761_g1	2.5655	1.6336e-10	3.037e-08
c116804_g1	2.5667	2.0785e-21	1.6349e-18
c200629_g1	2.5703	3.2332e-06	0.00026704
c122415_g1	2.5704	2.6377e-10	4.7707e-08
c86657_g1	2.5712	5.1013e-05	0.0031195
c125346_g1	2.5756	1.984e-06	0.00017177
c126433_g3	2.5788	0.00017783	0.009161
c201499_g1	2.582	4.6784e-10	8.0929e-08
c113056_g1	2.5825	5.8946e-08	7.0061e-06
c86502_g1	2.583	1.6692e-13	4.8919e-11
c102268_g1	2.5834	3.787e-05	0.0023939
c116158_g3	2.585	4.0705e-07	4.1491e-05
c102637_g1	2.5878	2.7077e-05	0.0017763
c119665_g2	2.5889	9.2208e-11	1.7797e-08
c122300_g3	2.5908	1.5183e-07	1.6834e-05
c19801_g1	2.5985	0.00039981	0.017974
c125639_g2	2.5988	3.417e-05	0.0021865
c128773_g1	2.6089	1.0847e-05	0.00078209
c124344_g1	2.6132	2.2145e-05	0.0014801
c112089_g2	2.6137	1.6731e-07	1.831e-05
c124283_g5	2.6197	2.7633e-05	0.0018071
c120372_g2	2.62	1.6082e-05	0.0011133
c102204_g1	2.6214	4.226e-06	0.00033864
c121241_g1	2.6239	5.7216e-07	5.6191e-05
c118535_g4	2.6246	6.5987e-05	0.0039201
c104949_g2	2.6253	4.3058e-09	6.2709e-07
c123783_g6	2.6267	0.00056852	0.024197
c119490_g3	2.6309	3.8607e-16	1.5439e-13
c122541_g4	2.6312	9.183e-06	0.00067549
c123075_g3	2.634	2.5955e-07	2.7674e-05
c118091_g1	2.634	1.1007e-06	0.00010119
c101038_g1	2.6349	8.1855e-08	9.5135e-06
c119318_g1	2.6379	4.1507e-05	0.0026001
c123200_g1	2.6404	6.8607e-18	3.4987e-15
c107374_g3	2.6411	3.189e-05	0.0020588
c112463_g2	2.6429	0.0011944	0.044543
c134429_g1	2.643	0.00091294	0.03577
c100146_g2	2.6541	5.5191e-05	0.0033431
c120145_g1	2.6562	1.7578e-15	6.4282e-13
c107707_g1	2.6596	0.0004631	0.02036
c122791_g1	2.6614	8.3775e-06	0.00062366
c120988_g14	2.6622	0.00034081	0.015752
c121051_g1	2.6624	7.9147e-12	1.8145e-09
c110735_g5	2.6626	2.2614e-07	2.4282e-05
c109857_g1	2.6672	3.7593e-05	0.0023809
c95514_g1	2.6743	3.1084e-13	8.7855e-11
c116861_g1	2.6764	2.7597e-11	5.7814e-09
c105358_g1	2.6782	4.1997e-09	6.1324e-07
c109847_g1	2.6842	1.0801e-15	4.1027e-13
c48941_g1	2.6861	0.00043053	0.019104
c105828_g1	2.6893	0.00021689	0.010799
c117501_g1	2.6908	2.3608e-13	6.7642e-11
c75431_g1	2.6914	3.8715e-06	0.00031371
c125193_g1	2.6942	3.2143e-08	4.012e-06
c14835_g1	2.6945	0.0001852	0.0094732
c73532_g1	2.6949	1.0225e-05	0.00074298
c93875_g1	2.6949	0.0006311	0.02637
c125569_g2	2.6952	0.0008259	0.032909
c108629_g1	2.6969	3.4743e-08	4.3107e-06
c89869_g1	2.6985	4.0047e-05	0.0025191
c97488_g1	2.7042	5.3684e-05	0.0032637
c120233_g2	2.7114	0.00056104	0.023958
c124839_g2	2.7162	2.8768e-13	8.1585e-11
c123276_g1	2.7176	1.3654e-17	6.619e-15
c114483_g1	2.7197	7.0368e-19	4.0049e-16
c126379_g1	2.7236	1.2599e-10	2.3876e-08
c116256_g1	2.25797	6.7263e-07	6.5062e-05
c77132_g1	2.7254	9.0811e-16	3.4653e-13
c97826_g1	2.7331	0.00015571	0.0081498
c107064_g1	2.7352	0.00024211	0.011826
c109123_g1	2.7363	2.2406e-15	8.105e-13
c1115_g1	2.7399	0.00067491	0.027796
c114420_g1	2.7452	3.8912e-06	0.00031499
c108147_g1	2.7473	1.6417e-10	3.0462e-08
c107374_g2	2.7503	7.4877e-12	1.7246e-09
c100564_g1	2.7503	0.0013488	0.04913
c115265_g1	2.7566	0.00028788	0.01365
c110224_g2	2.7568	1.5316e-08	2.0383e-06
c124284_g5	2.7577	1.55e-15	5.7183e-13
c114923_g2	2.7585	2.167e-16	9.034e-14
c118127_g1	2.7594	3.1685e-15	1.1194e-12
c120414_g1	2.7649	6.2681e-22	5.279e-19
c35738_g1	2.7666	0.00011951	0.0064937
c100992_g1	2.7667	3.9223e-09	5.7678e-07
c106477_g1	2.769	0.0012046	0.044829
c117197_g2	2.7699	9.7792e-09	1.3334e-06
c109998_g1	2.7709	9.66e-13	2.5052e-10
c177892_g1	2.7713	0.0011144	0.042218
c225676_g1	2.773	2.7942e-06	0.00023426
c90973_g2	2.7761	3.7356e-05	0.0023677
c121567_g2	2.7807	7.5149e-08	8.7942e-06
c110500_g1	2.7854	0.0010705	0.040803
c112495_g1	2.7859	0.00012561	0.0067763
c26605_g1	2.7871	0.00041728	0.01863
c104067_g1	2.7874	0.00068134	0.028031
c100341_g1	2.7893	0.00035556	0.016329
c28814_g1	2.79	2.4918e-05	0.0016496
c119930_g1	2.791	1.9974e-25	2.8714e-22
c37707_g1	2.793	9.5357e-18	4.7467e-15
c115754_g1	2.797	1.6184e-23	1.7081e-20
c107418_g1	2.7978	6.1576e-07	6.0083e-05
c115503_g4	2.7979	0.00056275	0.024019
c78752_g3	2.798	0.0001321	0.0070855
c68469_g1	2.7997	3.4936e-05	0.0022287
c124116_g3	2.8029	4.3699e-05	0.002713
c45497_g1	2.8102	0.0012532	0.046316
c128796_g1	2.8105	4.0467e-09	5.935e-07
c123640_g1	2.8134	3.0086e-05	0.0019529
c51954_g1	2.8135	2.0658e-05	0.0013907
c109257_g1	2.8155	5.9097e-26	9.297e-23
c97446_g1	2.8172	1.9908e-07	2.1586e-05
c119830_g1	2.8208	2.3201e-05	0.0015451
c108911_g1	2.8241	2.2377e-08	2.8949e-06
c119222_g1	2.8288	5.0946e-06	0.00040112
c114695_g3	2.8337	1.6355e-11	3.5374e-09
c108642_g1	2.8354	1.1119e-10	2.124e-08
c141620_g1	2.8409	2.5334e-05	0.0016718
c99827_g1	2.8425	4.3035e-09	6.2709e-07
c102036_g1	2.8427	9.2291e-18	4.6356e-15
c123812_g2	2.8487	3.5323e-23	3.5484e-20
c125089_g3	2.8524	7.4548e-14	2.2727e-11
c126260_g1	2.8585	5.6941e-23	5.3646e-20
c202811_g1	2.8587	0.0002877	0.013645
c36531_g1	1.68099	1.2126e-06	0.00011044
c119799_g1	2.8601	0.00011353	0.0062151
c86521_g1	2.8603	1.3581e-05	0.00095637
c114693_g3	2.8618	0.00037853	0.01719
c108209_g1	2.8626	0.00050511	0.021919
c119490_g1	2.8663	0.00028578	0.013573
c106731_g1	2.8694	0.0005003	0.02176
c121120_g1	2.8694	0.0005003	0.02176
c153766_g1	2.8701	7.9934e-05	0.0046171
c126388_g4	2.8724	2.8332e-07	2.994e-05
c94115_g1	2.8736	1.7568e-26	2.8721e-23
c107335_g1	2.8759	0.00026266	0.012649
c69684_g1	2.8816	0.0006164	0.025822
c70959_g1	2.8824	1.333e-08	1.7898e-06
c124116_g1	2.8857	1.0781e-13	3.2334e-11
c101688_g1	2.8911	3.0835e-23	3.1163e-20
c114518_g2	2.8925	0.0012812	0.047154
c125785_g2	2.8995	1.9978e-05	0.001351
c60757_g2	2.9007	3.3998e-08	4.2309e-06
c51998_g1	2.901	1.4412e-05	0.0010085
c110970_g1	2.904	7.1256e-12	1.6458e-09
c117984_g1	2.9104	2.4079e-22	2.1023e-19
c119738_g7	2.9106	9.4503e-10	1.539e-07
c56085_g1	2.9174	6.7407e-25	8.7002e-22
c116149_g1	2.9197	9.9324e-07	9.2686e-05
c112167_g4	2.9245	0.00080773	0.032277
c16381_g1	2.9246	0.00099675	0.03852
c115957_g2	2.9267	3.5757e-17	1.6563e-14
c109644_g1	2.9289	5.542e-07	5.475e-05
c99484_g1	2.9341	6.5413e-11	1.3048e-08
c101816_g3	2.937	5.5159e-17	2.4726e-14
c113275_g1	2.9431	1.5711e-10	2.9306e-08
c24295_g1	2.9461	2.8092e-06	0.00023541
c105622_g2	2.9556	1.5675e-05	0.00109
c123756_g3	2.9644	0.00028289	0.013459
c116752_g3	2.9681	6.2234e-29	1.2504e-25
c96790_g1	2.9704	1.2841e-06	0.00011631
c105569_g1	2.973	6.593e-06	0.00050502
c114270_g2	2.9831	8.0108e-06	0.00059931
c123382_g3	2.9846	1.0589e-06	9.7985e-05
c121270_g3	2.57773	6.4669e-22	5.4096e-19
c114636_g2	2.9921	2.7816e-07	2.9432e-05
c117518_g1	3.0003	5.0823e-14	1.5841e-11
c88671_g1	3.0024	1.5128e-19	9.1732e-17
c116813_g3	3.0044	6.6962e-06	0.00051152
c112733_g1	3.0103	7.1483e-09	1.0051e-06
c104307_g2	3.0107	4.1508e-11	8.4721e-09
c117357_g1	3.0147	8.646e-07	8.1827e-05
c125963_g2	3.0149	2.049e-09	3.1375e-07
c103707_g2	3.0182	0.00011036	0.0060799
c34682_g1	3.0195	0.00011304	0.0061925
c89389_g1	3.0201	1.734e-06	0.00015219
c75907_g1	3.023	3.7194e-24	4.3989e-21
c117951_g1	3.0251	1.1173e-07	1.2726e-05
c115265_g2	3.0275	5.2864e-29	1.0883e-25
c257156_g1	3.0278	1.7611e-05	0.001209
c77562_g1	3.0299	0.0003636	0.01663
c37697_g1	3.0332	5.4348e-05	0.0033004
c89413_g2	3.0343	8.2068e-11	1.595e-08
c120649_g1	3.0389	8.8355e-05	0.0050344
c118339_g2	3.0396	9.1089e-22	7.5197e-19
c123671_g1	3.0541	1.7483e-17	8.3535e-15
c120802_g1	3.0612	4.2814e-25	5.7117e-22
c119566_g1	3.0637	2.7976e-08	3.5476e-06
c126326_g1	3.0679	0.0012744	0.046943
c226200_g1	3.0704	3.6619e-05	0.0023263
c112735_g3	3.075	7.5423e-07	7.2242e-05
c123638_g1	3.0773	3.9162e-05	0.0024681
c107625_g1	3.0801	0.001168	0.043759
c125443_g2	3.0852	1.7285e-13	5.048e-11
c119799_g2	3.0863	0.0011832	0.044221
c116927_g3	3.0866	3.7197e-07	3.8172e-05
c117007_g2	3.0892	0.00030915	0.014485
c123613_g3	3.091	1.2657e-23	1.3795e-20
c91770_g1	3.1007	6.7814e-07	6.5556e-05
c123118_g6	3.121	4.1335e-06	0.00033171
c123002_g1	3.123	2.7e-13	7.6703e-11
c118675_g3	3.1231	1.2079e-06	0.00011007
c119038_g2	3.1259	1.2529e-27	2.296e-24
c117118_g1	3.1291	0.00058565	0.024806
c101161_g1	3.1295	1.6512e-08	2.1819e-06
c105344_g1	3.1313	2.7352e-06	0.00022966
c122106_g3	3.132	6.655e-07	6.4409e-05
c120818_g1	3.1329	2.9391e-26	4.7127e-23
c123012_g2	2.9912	3.5469e-13	9.8907e-11
c84992_g1	3.136	4.2241e-09	6.1628e-07
c185121_g1	3.137	8.2514e-06	0.0006151
c76439_g1	3.1378	1.9666e-06	0.00017063
c101616_g1	3.1381	0.00025616	0.012385
c54116_g1	3.1382	0.00067441	0.027783
c119475_g4	3.1449	1.3185e-10	2.4928e-08
c92261_g1	3.1478	7.9859e-17	3.5137e-14
c111272_g1	3.148	9.6447e-22	7.9228e-19
c106391_g1	3.1482	4.8458e-05	0.0029829
c126468_g1	3.1505	3.887e-21	2.9197e-18
c123080_g1	3.155	1.2131e-22	1.1054e-19
c111057_g1	3.1567	4.303e-08	5.2684e-06
c112046_g1	3.1569	9.6199e-10	1.5635e-07
c107535_g1	3.1572	7.2845e-18	3.6922e-15
c114764_g1	3.1635	1.6585e-09	2.5847e-07
c123783_g3	3.1641	0.00075333	0.030491
c86117_g1	3.1643	0.00042936	0.019073
c226039_g1	3.1653	4.3305e-11	8.8174e-09
c118339_g1	3.1663	3.1927e-29	6.8256e-26
c15964_g1	3.1682	5.7334e-05	0.0034541
c59382_g1	3.1709	1.0259e-06	9.563e-05
c93365_g1	3.1727	0.00015254	0.0080065
c105356_g1	3.1728	2.4514e-05	0.0016261
c104403_g1	3.18	4.1766e-09	6.1041e-07
c64073_g1	3.1834	0.00010772	0.0059581
c111093_g2	3.184	5.7816e-06	0.00044885
c35391_g1	3.1852	0.0005137	0.022267
c78760_g1	3.1882	5.4437e-05	0.0033046
c111484_g1	3.1888	5.3846e-05	0.0032723
c115016_g1	3.1951	7.4953e-20	4.7166e-17
c112479_g2	3.1951	2.8945e-06	0.00024146
c101196_g1	3.2005	2.3261e-05	0.0015485
c114693_g7	3.2316	0.00044309	0.019604
c93822_g2	3.2321	7.9308e-07	7.5572e-05
c124274_g1	3.2335	4.2358e-25	5.6964e-22
c107045_g1	3.2337	0.001151	0.043249
c126294_g1	3.234	7.175e-20	4.5667e-17
c123944_g4	3.234	0.00011806	0.0064273
c122541_g5	3.2397	4.1558e-10	7.2643e-08
c95423_g1	3.2466	0.00093899	0.036618
c123741_g1	3.2493	3.4476e-11	7.1328e-09
c97144_g1	3.2613	1.021e-23	1.1351e-20
c121574_g7	3.2626	1.2371e-05	0.00087931
c41029_g1	3.2637	5.4338e-13	1.4734e-10
c80832_g1	3.2645	2.5546e-15	9.1221e-13
c13466_g1	3.2648	4.0551e-06	0.00032589
c120450_g2	3.2693	3.8364e-05	0.0024215
c34144_g1	3.273	0.00028633	0.013589
c257961_g1	3.2782	3.1797e-16	1.2901e-13
c114566_g1	3.2788	1.2541e-16	5.3349e-14
c105730_g2	3.2797	2.1126e-07	2.2802e-05
c123603_g4	3.2824	9.0094e-34	2.5464e-30
c126260_g2	3.2885	3.5231e-13	9.841e-11
c94873_g1	3.2887	8.3626e-08	9.6775e-06
c17341_g1	3.2895	0.00039377	0.017762
c249353_g1	3.2921	0.00075094	0.030411
c98803_g1	3.2934	6.5083e-06	0.00049922
c109080_g2	3.2964	7.7632e-05	0.0045044
c183712_g1	3.2964	0.00043103	0.019121
c114107_g4	3.2972	1.7742e-12	4.4424e-10
c114367_g3	3.2979	2.2805e-09	3.4793e-07
c115777_g2	3.3012	1.3982e-05	0.00098169
c108297_g3	3.304	5.7085e-07	5.6095e-05
c122119_g1	3.306	2.1233e-11	4.5105e-09
c112785_g4	3.3062	0.00018187	0.0093315
c123500_g1	3.3066	0.00027722	0.013231
c98929_g1	3.308	1.329e-07	1.494e-05
c112512_g2	3.3087	2.0125e-20	1.3642e-17
c154330_g1	3.3101	0.0013238	0.048399
c84350_g1	3.3108	9.5026e-06	0.00069654
c124839_g1	3.311	1.7117e-13	5.0077e-11
c101816_g2	3.3138	7.6402e-05	0.004447
c124284_g2	3.3163	2.5781e-34	8.1117e-31
c124956_g1	3.3195	4.5665e-10	7.924e-08
c107071_g1	3.3234	1.9992e-05	0.0013513
c125444_g2	3.3317	1.1432e-13	3.4105e-11
c93018_g1	3.3396	0.00061761	0.025858
c106599_g1	3.3408	4.5727e-06	0.0003638
c60941_g1	3.3418	2.6809e-12	6.5168e-10
c54533_g2	3.3445	0.00019357	0.0098233
c106541_g1	3.3544	1.2142e-07	1.3718e-05
c120486_g1	3.3592	2.8093e-05	0.001835
c123603_g5	3.3608	2.6641e-11	5.5952e-09
c121830_g3	3.3633	0.00015938	0.0083187
c102815_g1	3.3652	0.00060273	0.025358
c115278_g1	3.3684	2.575e-33	6.9607e-30
c116420_g2	3.369	3.7263e-07	3.8216e-05
c73078_g1	3.3713	0.00012849	0.006914
c121105_g2	3.3735	9.9767e-05	0.0055679
c111966_g2	3.3764	3.0126e-20	1.9701e-17
c111462_g1	3.3792	4.5205e-15	1.5837e-12
c85041_g1	3.3832	1.205e-05	0.00085982
c119074_g1	3.3868	1.3974e-30	3.2364e-27
c231583_g1	3.3891	1.404e-05	0.0009854
c123421_g2	3.3905	3.3748e-29	7.1236e-26
c125889_g3	3.3908	6.8232e-05	0.0040291
c3834_g1	3.3986	0.0001859	0.0095007
c120349_g1	3.3993	1.386e-09	2.1867e-07
c117657_g2	3.4008	4.5366e-34	1.3755e-30
c216541_g1	3.4039	1.6566e-08	2.1855e-06
c122068_g3	3.4044	2.2033e-31	5.3249e-28
c48759_g1	3.4082	3.2674e-07	3.4033e-05
c115129_g2	3.419	0.00010158	0.0056566
c117950_g1	3.4244	1.6039e-12	4.0464e-10
c121575_g2	3.4244	1.7829e-05	0.0012215
c85887_g1	3.426	0.00019093	0.0097131
c120934_g2	3.4361	5.5933e-07	5.5086e-05
c113712_g2	3.4369	3.4366e-10	6.1031e-08
c122084_g2	3.4429	6.9573e-05	0.0041025
c37377_g1	3.4482	4.5837e-07	4.6073e-05
c118883_g1	3.4532	0.00051895	0.02245
c101672_g3	3.4618	0.00085868	0.034004
c85861_g1	3.4634	7.9213e-12	1.8145e-09
c111537_g10	3.4652	1.7489e-16	7.3833e-14
c112105_g1	3.4694	2.9448e-06	0.00024532
c5374_g1	3.4759	2.6606e-12	6.477e-10
c102261_g1	3.48	0.00018013	0.0092566
c122718_g3	3.4821	7.3851e-17	3.258e-14
c98301_g1	3.4921	3.549e-12	8.4667e-10
c120204_g1	3.4957	1.0388e-34	3.3967e-31
c26017_g1	3.5014	4.2921e-10	7.4867e-08
c16377_g1	3.5091	9.7717e-30	2.1162e-26
c126114_g2	3.5174	1.5749e-08	2.0926e-06
c52947_g1	3.5185	1.9491e-25	2.8263e-22
c116252_g1	3.5256	2.4135e-18	1.2899e-15
c123963_g1	3.5257	1.762e-17	8.3951e-15
c90431_g1	3.5314	2.7178e-08	3.4543e-06
c78752_g2	3.5321	9.1148e-07	8.5728e-05
c83126_g1	3.5402	0.00017757	0.0091535
c30486_g1	3.5424	7.6442e-11	1.4944e-08
c29505_g1	3.5425	5.582e-07	5.5026e-05
c124476_g1	3.5429	1.45e-38	5.4953e-35
c125404_g3	3.5476	4.3083e-17	1.9576e-14
c121762_g1	3.567	0.00011014	0.0060718
c123603_g1	3.5708	6.3461e-34	1.8898e-30
c117225_g7	3.5727	4.2647e-15	1.4972e-12
c74476_g1	3.579	3.9563e-06	0.00031949
c84980_g2	3.5797	1.6139e-07	1.7753e-05
c115818_g1	3.5819	4.8869e-06	0.00038622
c94161_g1	3.5873	3.0333e-12	7.3202e-10
c109545_g15	3.596	9.3643e-11	1.8053e-08
c102053_g1	3.5977	1.8158e-24	2.2103e-21
c43325_g1	3.5983	1.7377e-11	3.739e-09
c110166_g1	3.5995	2.0099e-08	2.6287e-06
c117893_g2	3.6059	9.3791e-18	4.6827e-15
c117527_g1	3.615	3.0745e-34	9.4943e-31
c69849_g1	3.6223	1.5721e-05	0.0010928
c111975_g3	3.6271	0.00010813	0.0059764
c123812_g1	3.6362	5.4848e-22	4.6664e-19
c110412_g1	3.638	9.6775e-05	0.0054262
c12323_g1	3.6406	3.4569e-12	8.2588e-10
c77026_g1	3.6417	5.1423e-06	0.0004041
c92384_g1	3.6432	7.4177e-28	1.4056e-24
c61431_g1	3.6465	1.5376e-05	0.0010701
c17738_g1	3.6468	4.1468e-07	4.214e-05
c124012_g1	3.647	1.1911e-05	0.00085134
c74276_g1	3.6498	5.4666e-05	0.0033161
c96294_g1	3.6501	2.2854e-09	3.4836e-07
c122249_g2	3.6561	0.00013354	0.0071512
c104560_g1	3.6604	7.8078e-10	1.2853e-07
c76489_g1	3.6676	1.4477e-07	1.6128e-05
c54533_g3	3.6718	5.6544e-05	0.0034139
c119144_g1	3.6731	7.2581e-05	0.0042557
c117970_g4	3.6804	3.6984e-10	6.5124e-08
c64342_g1	3.6866	7.1142e-06	0.000539
c52228_g1	3.6934	1.9546e-13	5.6587e-11
c121072_g4	3.7011	2.3896e-06	0.00020368
c116813_g1	3.7061	2.6096e-25	3.6568e-22
c91485_g2	3.7168	5.6822e-06	0.00044236
c32346_g1	3.7185	0.00010399	0.0057707
c104134_g1	3.7192	0.00010258	0.005704
c96993_g1	3.721	1.683e-07	1.8403e-05
c70752_g1	3.7234	1.2381e-10	2.3488e-08
c110428_g3	3.7275	2.4928e-08	3.1956e-06
c57423_g1	3.7312	0.0009534	0.037094
c68044_g1	3.7362	0.00040461	0.018142
c108664_g9	3.739	1.2181e-21	9.9089e-19
c114739_g1	3.7395	8.2005e-27	1.3813e-23
c117764_g2	3.7419	4.8591e-19	2.8431e-16
c120597_g1	3.744	0.00027328	0.013076
c90590_g1	3.7458	0.00044538	0.01968
c104189_g2	3.7593	0.0003436	0.01585
c121627_g1	3.7633	6.4432e-40	2.6861e-36
c14354_g1	3.7741	5.8312e-10	9.8122e-08
c119039_g1	3.7773	1.3075e-05	0.00092388
c116181_g2	3.7782	1.257e-06	0.00011405
c106161_g1	3.7857	1.1578e-23	1.2786e-20
c115063_g4	3.7927	5.0461e-08	6.0807e-06
c102963_g1	3.8161	2.6944e-08	3.4299e-06
c120876_g4	3.8172	0.00019347	0.0098212
c90037_g1	3.8189	9.4527e-06	0.00069349
c105410_g1	3.8237	0.00014486	0.0076541
c111786_g1	3.8268	5.8954e-13	1.5933e-10
c108657_g1	3.8321	1.9353e-19	1.1651e-16
c116880_g4	3.8466	0.00023831	0.011678
c94720_g1	3.8524	2.2832e-07	2.4469e-05
c100122_g2	3.8525	9.0841e-12	2.0554e-09
c123075_g2	3.8592	0.00013271	0.0071133
c97243_g1	3.8618	0.00036053	0.016526
c97464_g1	3.8794	4.1134e-21	3.076e-18
c122106_g1	3.8806	2.588e-33	6.9607e-30
c68618_g2	3.883	9.2717e-07	8.7056e-05
c137886_g1	3.8849	8.0484e-05	0.0046473
c92849_g1	3.8909	5.8593e-07	5.7408e-05
c118025_g1	3.9013	1.1529e-41	5.4928e-38
c114473_g1	3.9081	4.6169e-09	6.6948e-07
c69790_g1	3.9098	1.6134e-15	5.9393e-13
c112781_g1	3.9151	9.7739e-13	2.5309e-10
c27688_g1	3.916	4.5338e-06	0.00036088
c109973_g1	3.9222	7.1825e-09	1.0082e-06
c105095_g2	3.9274	4.0664e-05	0.0025531
c121105_g1	3.9283	1.6844e-11	3.6336e-09
c56902_g2	3.9355	1.6006e-05	0.0011093
c124890_g1	3.9435	2.0975e-07	2.2683e-05
c104925_g1	3.9446	2.1719e-14	7.0463e-12
c75894_g1	3.964	1.0802e-11	2.4145e-09
c124199_g1	3.9642	2.3297e-11	4.9114e-09
c119490_g2	3.9665	4.5591e-29	9.5033e-26
c86746_g1	3.9678	0.001275	0.046955
c101615_g1	3.9727	1.9742e-08	2.5841e-06
c65550_g1	3.9746	0.0010076	0.03883
c96107_g1	3.976	3.7907e-06	0.0003079
c109200_g1	3.9772	3.2907e-12	7.8956e-10
c75542_g1	3.9815	5.0788e-23	4.8674e-20
c110412_g2	3.9845	0.00071629	0.029212
c259796_g1	3.988	2.3273e-06	0.00019882
c117657_g1	3.9937	1.2086e-08	1.628e-06
c92900_g4	3.9948	0.00019089	0.0097131
c124521_g1	3.9989	1.1243e-13	3.3661e-11
c38045_g1	3.9996	1.2427e-09	1.9755e-07
c106810_g1	4.0093	9.8891e-06	0.00072106
c61747_g1	4.01	0.00079041	0.031699
c108679_g1	4.0141	0.00092609	0.036175
c115454_g1	4.0156	8.487e-08	9.8079e-06
c120758_g1	4.0297	1.5654e-47	9.668e-44
c125462_g7	4.0345	4.9444e-16	1.9631e-13
c42127_g1	4.04	0.00091249	0.035761
c115130_g1	4.0494	1.7387e-20	1.1981e-17
c121672_g3	4.0538	9.6102e-15	3.2639e-12
c124676_g6	4.0562	1.5967e-06	0.00014141
c104307_g1	4.0669	5.2702e-10	8.9586e-08
c123337_g2	4.0687	0.00076933	0.03101
c212269_g1	4.0882	0.00066286	0.027381
c106866_g6	4.0947	5.1286e-22	4.3858e-19
c123378_g3	4.0989	0.0010436	0.039906
c81556_g1	4.1015	1.1048e-06	0.00010151
c36783_g1	4.107	0.00039461	0.01778
c114506_g3	4.1119	7.1336e-22	5.9183e-19
c107508_g1	4.1275	1.5147e-10	2.8285e-08
c124608_g1	4.1301	1.9868e-21	1.5702e-18
c118213_g2	4.1514	0.00098964	0.038299
c117527_g2	4.1519	6.1366e-27	1.0442e-23
c103158_g1	4.1543	9.4243e-15	3.2139e-12
c120758_g3	4.1551	1.8136e-16	7.637e-14
c110613_g1	4.1568	9.3451e-18	4.6798e-15
c86364_g1	4.1575	8.9085e-06	0.00065791
c115111_g2	4.162	4.5125e-10	7.8467e-08
c118296_g1	4.1717	3.2948e-22	2.8468e-19
c416_g1	4.1787	0.00027219	0.013035
c58752_g1	4.1887	2.4817e-06	0.0002105
c114451_g1	4.2056	1.9895e-17	9.3984e-15
c108165_g1	4.206	9.9704e-10	1.6126e-07
c121950_g1	4.2107	4.8944e-23	4.7178e-20
c84483_g1	4.213	0.00024945	0.01212
c108844_g1	4.2149	0.00032727	0.01521
c123185_g1	4.2166	1.0984e-14	3.7078e-12
c229105_g1	4.2245	2.8699e-08	3.6338e-06
c56034_g1	4.2347	2.4688e-07	2.6356e-05
c95096_g1	4.235	3.6815e-06	0.00030005
c118776_g2	4.2378	5.4356e-11	1.0947e-08
c125433_g1	4.2448	6.3813e-25	8.3135e-22
c106421_g1	4.2459	2.3658e-07	2.5338e-05
c112198_g4	4.2535	1.3515e-06	0.00012196
c118026_g3	4.2761	1.1849e-51	8.9814e-48
c125736_g1	4.2762	9.2011e-18	4.6355e-15
c50770_g1	4.2889	0.00024136	0.011803
c115843_g1	4.2901	6.5779e-29	1.3059e-25
c125137_g5	4.2934	3.6445e-07	3.7492e-05
c113838_g1	4.3007	3.1106e-07	3.2644e-05
c107605_g1	4.3032	1.8841e-08	2.4681e-06
c123110_g3	4.3202	1.8149e-07	1.9742e-05
c7068_g1	4.3321	1.6273e-07	1.7876e-05
c84752_g1	4.3336	3.6398e-11	7.5026e-09
c119833_g3	4.343	1.1752e-09	1.8824e-07
c100052_g1	4.3432	3.2878e-14	1.0443e-11
c104591_g1	4.3572	4.1253e-07	4.1948e-05
c163893_g1	4.3573	0.00015383	0.0080615
c109080_g3	4.3577	9.424e-05	0.005302
c225616_g1	4.3618	9.6651e-09	1.3211e-06
c102299_g1	4.3632	1.3684e-09	2.1608e-07
c115849_g4	4.3761	8.1154e-09	1.1231e-06
c124865_g1	4.12338	2.5359e-08	3.2479e-06
c113889_g2	4.4	7.7705e-07	7.4215e-05
c109892_g6	4.4014	0.0012453	0.046094
c72491_g3	4.4076	8.2209e-05	0.0047337
c88497_g1	4.4078	4.5256e-05	0.0028034
c52228_g2	4.412	6.161e-13	1.6544e-10
c25752_g1	4.416	1.4364e-06	0.00012871
c81229_g1	4.4223	1.6964e-14	5.6466e-12
c183612_g1	4.4281	6.3953e-05	0.0038129
c111480_g2	4.4304	6.7341e-13	1.7881e-10
c121626_g1	4.4414	4.0586e-43	2.0509e-39
c120933_g2	4.4429	3.8245e-05	0.0024164
c118463_g1	4.4465	2.1678e-07	2.3367e-05
c111862_g1	4.4565	1.3017e-13	3.8613e-11
c117382_g3	4.5069	1.1961e-05	0.00085458
c109567_g1	4.5475	2.558e-12	6.2638e-10
c201928_g1	4.5517	6.829e-12	1.5794e-09
c112342_g1	4.5563	2.4392e-21	1.9007e-18
c97975_g2	4.5587	2.2949e-05	0.0015301
c123117_g1	4.5906	7.3454e-17	3.2491e-14
c124543_g2	4.62	1.3679e-23	1.4716e-20
c123174_g7	4.6232	6.3802e-10	1.0597e-07
c114049_g1	4.6297	1.2098e-20	8.5484e-18
c107611_g1	4.6324	9.5657e-23	8.8129e-20
c101712_g1	4.6478	4.9905e-07	4.9624e-05
c95998_g2	4.6555	2.3234e-08	2.9987e-06
c119706_g2	4.6587	5.9599e-07	5.8324e-05
c111413_g1	4.6643	6.785e-38	2.5143e-34
c155807_g1	4.6705	1.1951e-15	4.4785e-13
c121626_g2	4.6882	9.6663e-06	0.00070698
c114752_g1	4.41591	4.2991e-58	4.7794e-54
c123603_g3	4.7059	7.5819e-09	1.0536e-06
c114546_g2	4.7301	2.3848e-15	8.5707e-13
c122106_g2	4.7385	0.00057566	0.024442
c111899_g2	4.7392	6.8842e-34	1.9793e-30
c56890_g1	4.7677	1.9262e-06	0.00016729
c120400_g1	4.7707	5.4823e-35	1.8657e-31
c117036_g1	4.7849	4.9896e-08	6.0293e-06
c126229_g1	4.7916	2.9125e-45	1.7346e-41
c122483_g4	4.7937	0.00092144	0.036036
c123462_g5	4.8009	0.00086672	0.034241
c107663_g1	4.8127	3.5616e-15	1.253e-12
c79285_g1	4.8188	0.00088544	0.034882
c77701_g1	4.8261	0.0011353	0.042764
c104371_g1	4.8272	1.6538e-08	2.1836e-06
c118639_g1	4.8334	0.00028816	0.013655
c184370_g1	4.8384	0.0011145	0.042218
c117429_g1	4.8475	8.7422e-29	1.7151e-25
c107147_g1	4.8565	1.3799e-12	3.5185e-10
c125759_g1	4.8613	3.0237e-16	1.2419e-13
c205191_g1	4.8934	2.3544e-08	3.0341e-06
c102734_g2	4.8948	6.4323e-09	9.1288e-07
c101904_g1	4.8976	7.3928e-11	1.4521e-08
c108691_g1	4.9211	6.9006e-20	4.4089e-17
c269690_g1	4.9238	0.0005475	0.023476
c83601_g3	4.9289	5.6089e-29	1.1406e-25
c89131_g1	4.93	2.3542e-05	0.0015659
c111853_g1	4.9364	6.2987e-07	6.1388e-05
c124300_g4	4.9548	1.8785e-07	2.0421e-05
c121125_g1	4.9564	2.902e-64	3.7226e-60
c115076_g2	4.9564	1.5015e-40	6.5891e-37
c8983_g1	4.9578	1.5099e-08	2.011e-06
c104090_g1	4.977	4.0325e-07	4.1129e-05
c47534_g1	4.9986	2.8323e-09	4.2359e-07
c112030_g1	5.0104	1.1586e-19	7.1559e-17
c124874_g4	5.0113	1.6934e-07	1.8492e-05
c100974_g1	5.0131	1.9859e-05	0.001344
c111381_g4	5.023	0.00022485	0.011139
c75978_g1	5.0268	0.0002249	0.011139
c107485_g1	5.0334	3.7902e-10	6.6531e-08
c116087_g1	5.0543	4.8411e-23	4.6935e-20
c12375_g1	5.0588	0.00021163	0.01061
c114365_g1	5.0607	1.9116e-20	1.3074e-17
c115662_g2	5.0802	1.6349e-11	3.5374e-09
c70808_g1	5.0849	0.00036405	0.016646
c126007_g4	5.1021	0.0010317	0.039594
c98252_g1	5.114	8.4131e-08	9.7291e-06
c113285_g1	5.1368	5.7301e-16	2.259e-13
c110846_g1	5.1437	6.6075e-19	3.7994e-16
c17067_g1	5.1441	6.4705e-05	0.0038517
c118006_g8	5.1607	2.6183e-16	1.0834e-13
c118502_g4	5.1672	1.2172e-05	0.00086741
c78049_g1	5.1746	4.3222e-08	5.2881e-06
c87393_g1	5.1747	3.0702e-06	0.00025459
c156698_g1	5.1922	0.00066554	0.027471
c120628_g2	5.2131	4.0989e-05	0.0025696
c89605_g1	5.221	4.8199e-23	4.6935e-20
c106959_g1	5.2309	2.2273e-08	2.8837e-06
c118169_g6	5.2602	7.5377e-09	1.0483e-06
c111973_g1	5.2765	4.0564e-09	5.944e-07
c120502_g2	5.3145	2.6512e-12	6.4731e-10
c102589_g1	5.3382	0.00016569	0.0086157
c9255_g1	5.3403	0.00011282	0.0061823
c114365_g3	5.3513	3.1107e-16	1.2683e-13
c185664_g1	5.3575	1.9218e-05	0.0013081
c98390_g1	5.3918	5.0578e-35	1.7571e-31
c105888_g1	5.4084	1.0051e-10	1.9288e-08
[truncated: 2,230 more rows]

## Sheet: Table S3
Table S2. Primers used for real-time quantitative PCR analyses.
Unigene ID	Annotation	Primer sequence (5′-3′)	Product length (bp)	E (%)	R2
c113956_g1	Anthocyanidin 3-O-glucosyltransfersae	CCCACAATGCGTCACAAA	117	96.409	0.995
		CAGTTGCCTCAAGGGTTTT
c51332_g1	Transcription factor R2R3-MYB	GAGGCAGGGTTACAGGTT	153	102.135	0.981
		TGGGAAATAGGTGGTCTT
c124316_g1	Dihydroflavonol 4-reductase	TCTCACAATCTCGTCCAT	127	90.327	0.995
		GATACCACGCCAAACAC
c123012_g2	Chalcone isomerase	CTGACTGGGCAACAATACTC	170	89.185	0.931
		GAAGGGGACTGGGTGAA
c124520_g1	Chalcon synthase	TCAGCATCCCAGACCAT	187	95.469	0.996
		GTGCGATCCAGAACAGG
c121630_g1	Flavanone 3-hydroxylase	GGTGCCTTTGTCGTCAATCT	309	92.572	0.995
		AACTTCGGTGGGCTTCTTC
c112398_g1	Actin	GCACCTGAAGAGCACCCT	145	91.464	0.998
		TGGCGTAAAGCGACAAAA
c122851_g2	Chalcon synthase	TGAGCGAGTACGGGAACA	188	92.155	0.973
		TCAGGCAGCAACTATGGG
c114453_g1	Chalcon synthase	AAGGACCTCGCTGAGAATAACC	183	93.344	0.984
		CGACCGCTCCACAGAAGTGT
c124520_g2	Chalcon synthase	GCATGTGCTGAGCGAATA	179	99.213	0.921
		GAAGGCTGTGAAGAACTACG
c113932_g1	Flavonoid 3′-hydroxylase	ACTGAAATCAAGGCGTTGTTAC	229	91.812	0.945
		ACGGATGGAGTCGGAAAGT
c117809_g1	anthocyanidin-3-glucoside rhamnosyltransferase	TGGTGCTGAACTTCCCCG	136	98.011	0.998
		CCCACACTCTTGTGCCCTAAT

## Sheet: Table S4
Table S4. Primer pairs for each simple sequence repeat.
ID	SSR nr.	SSR type	SSR	size	start	end	FORWARD PRIMER1 (5'-3')	Tm	size	REVERSE PRIMER1 (5'-3')	Tm	size	PRODUCT1 size (bp)	start (bp)	end (bp)	FORWARD PRIMER2 (5'-3')	Tm	size	REVERSE PRIMER2 (5'-3')	Tm	size	PRODUCT2 size (bp)	start (bp)	end (bp)	FORWARD PRIMER3 (5'-3')	Tm	size	REVERSE PRIMER3 (5'-3')	Tm	size	PRODUCT3 size (bp)	start (bp)	end (bp)
c110364_g1	1	p1	(T)11	11	1	11
c111523_g1	1	p2	(TC)6	12	2124	2135
c193413_g1	1	p2	(GA)7	14	328	341
c97355_g1	1	p2	(TA)6	12	430	441	GGCACTCGAAGGTGTGAGAA	59.966	20	CCCACCACTCTTCAACGTGT	60.179	20	132	334	465	GGCACTCGAAGGTGTGAGAA	59.966	20	ACCCACCACTCTTCAACGTG	60.179	20	133	334	466	TCAGGGTTGAATGGATCGCC	60.107	20	CCCACCACTCTTCAACGTGT	60.179	20	181	285	465
c113988_g3	1	p3	(GCG)6	18	130	147	CCAACGACCCCCAACAGTTA	59.891	20	TGCTTCTCTCGCAACGATGT	60.038	20	176	10	185	CCAACGACCCCCAACAGTTA	59.891	20	TGTGCTTCTCTCGCAACGAT	60.038	20	178	10	187	AACGACCCCCAACAGTTACC	59.891	20	TGCTTCTCTCGCAACGATGT	60.038	20	174	12	185
c113988_g3	2	p1	(T)10	10	977	986	CGGCACCTGACCCAAAATTC	59.756	20	CCCACATGCTCTTGGACTCA	59.674	20	268	770	1037	TGTCTATCCTACCGGCACCT	59.739	20	CCCACATGCTCTTGGACTCA	59.674	20	280	758	1037	CGGCACCTGACCCAAAATTC	59.756	20	CTTGCCCACATGCTCTTGGA	60.61	20	272	770	1041
c110610_g4	1	p1	(G)15	15	1	15
c110610_g4	2	p1	(C)10	10	253	262	GCGCTACTGGTCACTTCACT	60.038	20	CAGGACCAGAGAGATCCCCA	60.032	20	266	110	375	GCGCTACTGGTCACTTCACT	60.038	20	GGCCCCAAGGACATGGTAAA	59.96	20	246	110	355	CTCCCCATGCGTTTGCTTTC	60.109	20	GGCCCCAAGGACATGGTAAA	59.96	20	272	84	355
c101653_g1	1	p3	(CGC)7	21	237	257	TTCTCTTCGGGCCACTCAAC	59.965	20	GAACTTCCTCCTCACACGGG	60.037	20	261	157	417	TTCTCTTCGGGCCACTCAAC	59.965	20	CGGGAGTCAATACCCTTCGG	59.896	20	245	157	401	TTCTCTTCGGGCCACTCAAC	59.965	20	CTACGCCAGCTTTGCTTGAC	59.833	20	224	157	380
c123085_g2	1	p2	(GT)10	20	750	769
c43473_g1	1	p1	(T)11	11	230	240
c116386_g4	1	p1	(C)10	10	216	225	GACAGCCGATGGAAAATGCC	59.899	20	GGGTGGTTCCAGTTGGTTCA	60.106	20	239	140	378	GGACAGCCGATGGAAAATGC	59.899	20	GGGTGGTTCCAGTTGGTTCA	60.106	20	240	139	378	GACAGCCGATGGAAAATGCC	59.899	20	GGTTCCAGTTGGTTCAGGCT	60.179	20	235	140	374
c116576_g1	1	p1	(A)10	10	910	919	TGGTGTGATTGGTGTGCTGA	59.818	20	CGTATGTACAAACGCATCTTCGT	59.698	23	130	833	962	TGGTGTGATTGGTGTGCTGA	59.818	20	TCGTATGTACAAACGCATCTTCG	59.455	23	131	833	963	TGGTGTGATTGGTGTGCTGA	59.818	20	ACGAGCCCAATATTTCTTTCGT	58.393	22	268	833	1100
c48980_g1	1	p1	(G)12	12	1	12
c101288_g1	1	p1	(T)12	12	957	968	TTGCCGCAAAAGTCTGAAGC	59.969	20	GGGTCCCAAATCCCACACTT	59.886	20	183	881	1063	TTGCCGCAAAAGTCTGAAGC	59.969	20	TTTGGGTGGGAAGGGAACAG	59.813	20	206	881	1086	TTGCCGCAAAAGTCTGAAGC	59.969	20	CAGTTTTGGGTGGGAAGGGA	59.813	20	210	881	1090
c101288_g1	2	p1	(T)10	10	1129	1138	AAGTGTGGGATTTGGGACCC	59.886	20	GGCTGCTCAGAGTTTGTGGT	60.536	20	228	1044	1271	TCCCTTCCCACCCAAAACTG	59.813	20	GGCTGCTCAGAGTTTGTGGT	60.536	20	201	1071	1271	CTGTTCCCTTCCCACCCAAA	59.813	20	GGCTGCTCAGAGTTTGTGGT	60.536	20	205	1067	1271
c101288_g1	3	p1	(A)10	10	1352	1361	ACCACAAACTCTGAGCAGCC	60.536	20	GGTCATAAACAGCGACGTGC	59.905	20	195	1252	1446	CAAACTCTGAGCAGCCCCTA	59.385	20	GGTCATAAACAGCGACGTGC	59.905	20	191	1256	1446	ACCACAAACTCTGAGCAGCC	60.536	20	CGGTCATAAACAGCGACGTG	59.634	20	196	1252	1447
c124895_g1	1	p1	(A)11	11	275	285	TGGAAGTATGAAGTTGACATGCA	58.349	23	AGAGAGACCACTTCCCTGGA	59.213	20	275	197	471	TGGCACTATTAAGTATAGCCCC	57.097	22	AGAGAGACCACTTCCCTGGA	59.213	20	222	250	471	TGGAAGTATGAAGTTGACATGCA	58.349	23	ACCAAGAGAGACCACTTCCCT	60.133	21	279	197	475
c124895_g1	2	p1	(A)11	11	711	721	TTCGTCGGCTAAGTGTCGTC	60.11	20	CCGGCTCATGCTAGGAAGTT	59.821	20	253	613	865	CGTCGGCAAAAATCTGTCGG	60.179	20	CCGGCTCATGCTAGGAAGTT	59.821	20	237	629	865	CGAGGATTCGTCGGCTAAGT	59.619	20	CCGGCTCATGCTAGGAAGTT	59.821	20	259	607	865
c75416_g1	1	p1	(T)10	10	742	751	CATCTTTGCGCTGACTGCTG	60.179	20	TCCCCAACTTCGTGGTTTCC	60.179	20	257	588	844	GTCATCTTTGCGCTGACTGC	60.179	20	TCCCCAACTTCGTGGTTTCC	60.179	20	259	586	844	ATGGCTTGGAGTCGCATCTT	59.746	20	TCCCCAACTTCGTGGTTTCC	60.179	20	173	672	844
c253569_g1	1	p1	(T)16	16	169	184	TCAAAGGTTGATGGTGGAAGGT	59.823	22	TGGCTTTCAGTCAAGGAGGG	59.598	20	195	47	241	TCAAAGGTTGATGGTGGAAGGT	59.823	22	GGCTTTCAGTCAAGGAGGGT	59.598	20	194	47	240	TCAAAGGTTGATGGTGGAAGGT	59.823	22	AGTTTGGCTCATTTCCCCCA	59.513	20	163	47	209
c36397_g1	1	p1	(A)10	10	1	10
c210726_g1	1	p1	(A)10	10	378	387
c219777_g1	1	p2	(AT)6	12	13	24
c219777_g1	2	p2	(GT)6	12	182	193
c227334_g1	1	p1	(T)10	10	854	863	CTTGACCAGCTCCATTCGGT	60.036	20	TCGAACCCATCTAGAGGCCA	60.033	20	126	771	896	CTTGACCAGCTCCATTCGGT	60.036	20	TGGCTCAGCTCACCAAGAAG	59.964	20	175	771	945	CTTGACCAGCTCCATTCGGT	60.036	20	GCTCGGCCTGATTATGTCCA	59.893	20	273	771	1043
c226059_g1	1	p1	(C)10	10	66	75	CCGATGTACAACATTCCCGC	59.344	20	GGTTGGGCTGGACACTACTT	59.599	20	188	6	193	CCGATGTACAACATTCCCGC	59.344	20	TTTCCCATTTGAGCGCAAGG	59.397	20	212	6	217	CCGATGTACAACATTCCCGC	59.344	20	GTGGTTGGGCTGGACACTAC	60.606	20	190	6	195
c116563_g9	1	p2	(AC)9	18	511	528
c111352_g2	1	p1	(A)11	11	249	259	TGGGGACTGTTAAGTACTGCG	59.726	21	GTGCCTTGCAGTTTTCTCGG	60.04	20	192	200	391	TGGGGACTGTTAAGTACTGCG	59.726	21	TGCCTTGCAGTTTTCTCGGA	60.179	20	191	200	390	TGGGGACTGTTAAGTACTGCG	59.726	21	AAACCTTTTGTTCGCTGCGG	60.249	20	170	200	369
c104555_g1	1	p1	(A)12	12	741	752	TCCGCCACTCTAGTCTCTCC	60.107	20	GACTTCTGTGAGAACGACCCA	59.66	21	213	575	787	TCCGCCACTCTAGTCTCTCC	60.107	20	TGACTTCTGTGAGAACGACCC	59.66	21	214	575	788	TCCGCCACTCTAGTCTCTCC	60.107	20	ACTTCTGTGAGAACGACCCA	58.59	20	212	575	786
c102041_g1	1	p3	(CTG)5	15	535	549	ACTGGTCCACAACTGGCAAA	60.034	20	GTTCAGGGAATCGGAGCGAA	60.108	20	254	319	572	AAGTGCCTCGGTAACCTGTG	59.965	20	GTTCAGGGAATCGGAGCGAA	60.108	20	222	351	572	AGCAGGATCAAACCCAGGTG	59.961	20	GTTCAGGGAATCGGAGCGAA	60.108	20	168	405	572
c212582_g1	1	p1	(A)10	10	124	133	ATCTTTTCGGACGGCCATGT	60.035	20	GGTCATTTGCGTATGGTTTTTCC	59.076	23	172	92	263	TCTTTTCGGACGGCCATGTT	60.251	20	GGTCATTTGCGTATGGTTTTTCC	59.076	23	171	93	263	ATCTTTTCGGACGGCCATGT	60.035	20	TGGTCATTTGCGTATGGTTTTTC	58.449	23	173	92	264
c241987_g1	1	p3	(CGT)5	15	56	70	GTCCTCAGCAACGACGACAG	61.004	20	CCTCCTTATCCCCGTCCTCA	60.106	20	224	11	234	GTCCTCAGCAACGACGACA	60.008	19	CCTCCTTATCCCCGTCCTCA	60.106	20	224	11	234	GTCCTCAGCAACGACGACAG	61.004	20	CCGCTCTCTCCCCTCCTTAT	60.179	20	235	11	245
c138312_g1	1	p1	(G)10	10	212	221	CACAATCCCCTTCCCAGCTT	59.96	20	CAATGCGCACCAGCTATGAC	59.971	20	192	80	271	TTTTTCTTCTGCTGTCGCGC	60.041	20	CAATGCGCACCAGCTATGAC	59.971	20	262	10	271	CCAGCTTAGTTTCGCTTGGC	59.831	20	CAATGCGCACCAGCTATGAC	59.971	20	179	93	271
c125025_g1	1	p1	(G)11	11	885	895	CGACCTCTTGGAGTGTGGTC	60.038	20	GCGGCTTCAACTCCTGTACT	60.037	20	250	788	1037	GTCCGACCTCTTGGAGTGTG	60.038	20	GCGGCTTCAACTCCTGTACT	60.037	20	253	785	1037	CGACCTCTTGGAGTGTGGTC	60.038	20	CTGCGGCTTCAACTCCTGTA	60.037	20	252	788	1039
c236760_g1	1	p2	(AC)11	22	256	277
c140578_g1	1	p1	(G)11	11	11	21
c126311_g2	1	p1	(A)10	10	585	594	ACCCGACATGGTAAAGCTCG	60.108	20	TGTGAAGGACTGGATTCCCA	58.259	20	272	352	623	CCCGACATGGTAAAGCTCGA	59.825	20	TGTGAAGGACTGGATTCCCA	58.259	20	271	353	623	AGGCACAGATCTGAATGGCA	59.378	20	TGCAGATGTTTTGTGCTCGT	58.692	20	250	444	693
c125690_g4	1	p1	(T)10	10	590	599	GCTACCCCACACTTCACACA	59.892	20	AGAACTTAGTGTCAGTCGAGGT	58.512	22	161	479	639	TGCTACCCCACACTTCACAC	59.892	20	AGAACTTAGTGTCAGTCGAGGT	58.512	22	162	478	639	CCAGTTGCTACCCCACACTT	59.89	20	AGAACTTAGTGTCAGTCGAGGT	58.512	22	167	473	639
c217988_g1	1	p2	(TA)7	14	390	403	GATGAGGTGGACTGTGGGTG	60.036	20	TCCCGAGTCTACAGATGATCCT	59.556	22	276	194	469	AGATGAGGTGGACTGTGGGT	60.179	20	TCCCGAGTCTACAGATGATCCT	59.556	22	277	193	469	ACTGTGGGTGGGGTAAGAGA	59.807	20	TCCCGAGTCTACAGATGATCCT	59.556	22	266	204	469
c114304_g1	1	p2	(TA)6	12	98	109
c109728_g4	1	p1	(G)13	13	250	262	GAGAGGAGAGGCCAGATCCA	60.106	20	TTGCTCGTCGGCTTTCTCTT	59.966	20	194	108	301	GAGAGGAGAGGCCAGATCCA	60.106	20	TTCTTGCTCGTCGGCTTTCT	59.966	20	197	108	304	GGAGAGGCCAGATCCAAACC	60.107	20	TTGCTCGTCGGCTTTCTCTT	59.966	20	190	112	301
c49107_g1	1	p2	(TA)9	18	85	102	TCTGAGCGAATTAAGAGATCCTGA	59.11	24	TCGAGTTTCACCAACATGATGG	58.926	22	205	33	237	CTGAGCGAATTAAGAGATCCTGA	57.806	23	TCGAGTTTCACCAACATGATGG	58.926	22	204	34	237	TCTGAGCGAATTAAGAGATCCTG	57.806	23	TCGAGTTTCACCAACATGATGG	58.926	22	205	33	237
c55850_g1	1	p2	(GA)9	18	1	18
c93601_g3	1	p1	(A)11	11	35	45	TGAACTCTAGGTTGGAATCTTTCGT	59.988	25	GGTGAAGGAGGGAGGCATTT	59.667	20	122	1	122	TGAACTCTAGGTTGGAATCTTTCG	58.521	24	GGTGAAGGAGGGAGGCATTT	59.667	20	122	1	122	GAACTCTAGGTTGGAATCTTTCGT	58.52	24	GGTGAAGGAGGGAGGCATTT	59.667	20	121	2	122
c106894_g1	1	p1	(A)10	10	498	507	CGTAGTGCACTAACATTGTGCA	59.521	22	TAGGAGGATCCATGGGTTCC	57.882	20	114	471	584	TCGTAGTGCACTAACATTGTGC	59.265	22	TAGGAGGATCCATGGGTTCC	57.882	20	115	470	584	CGTAGTGCACTAACATTGTGCA	59.521	22	AGGATCCATGGGTTCCTAGAGA	59.476	22	110	471	580
c199205_g1	1	p1	(A)12	12	87	98	CTTGTTGCCCGCTTTCCTTC	60.039	20	TGGTGTTTCCCACTCATTTCCA	60.092	22	102	32	133	TATTCAGAAAGGCCTGGCGG	60.107	20	TGGTGTTTCCCACTCATTTCCA	60.092	22	127	7	133	CTTGTTGCCCGCTTTCCTTC	60.039	20	ACTGCTAACTGTTTGCAGGT	57.652	20	190	32	221
c110996_g1	1	p1	(A)14	14	137	150	TGATCCCTTTTCGTTACGTCA	57.336	21	TCGAATTCTAACCCTCGGCG	59.898	20	271	17	287	TGATCCCTTTTCGTTACGTCA	57.336	21	GGTCGGATCTGAAGAGCTGG	59.896	20	236	17	252	TGATCCCTTTTCGTTACGTCA	57.336	21	CGGATCTGAAGAGCTGGTGG	60.179	20	233	17	249
c116586_g1	1	p1	(A)10	10	263	272	AGTTGGAAGGGTGTGTGTGG	60.107	20	GCCAACGCAACAGAAGCTAG	59.833	20	224	187	410	GGTCAGTTGGAAGGGTGTGT	59.817	20	GCCAACGCAACAGAAGCTAG	59.833	20	228	183	410	AGTTGGAAGGGTGTGTGTGG	60.107	20	TGCCAACGCAACAGAAGCTA	60.534	20	225	187	411
c125491_g4	1	p2	(AC)7	14	8	21
c121716_g1	1	p1	(T)12	12	517	528	TCGTGAAGAAGCGATCCGTT	59.757	20	GCTCCAGTGATCCGGAGTTC	60.179	20	276	327	602	TTACTGTTCCTGCTCGGCTC	59.753	20	GCTCCAGTGATCCGGAGTTC	60.179	20	175	428	602	ATCGTGAAGAAGCGATCCGT	59.544	20	GCTCCAGTGATCCGGAGTTC	60.179	20	277	326	602
c64192_g1	1	p1	(T)10	10	66	75
c110025_g1	1	p3	(CCG)6	18	79	96	CTCTCCACCAACGGGACTTC	60.037	20	CTCCGGCGTTGGTACTTGAT	60.108	20	133	6	138	CTCTCCACCAACGGGACTTC	60.037	20	GGCGTTGGTACTTGATCGGA	60.109	20	129	6	134	CTCTCCACCAACGGGACTTC	60.037	20	TCCGGCGTTGGTACTTGATC	60.109	20	132	6	137
c100414_g1	1	c	(T)10atttttttg(GT)6	31	281	311	ATCAGGGCGATTGTTCAGGG	60.107	20	TACAAAAGCCAACGCCATCC	59.115	20	161	176	336	ATCAGGGCGATTGTTCAGGG	60.107	20	CAAAAGCCAACGCCATCCC	60.08	19	159	176	334	GGGCGATTGTTCAGGGTGAT	60.394	20	TACAAAAGCCAACGCCATCC	59.115	20	157	180	336
c118401_g5	1	p2	(CT)8	16	781	796	CAGGTCAGCAAGCAGAAGGA	59.964	20	GTGCAGGGCGATGATTTGTT	59.472	20	210	630	839	AGAGGGAGTGGGAGGTCTTC	59.958	20	GTGCAGGGCGATGATTTGTT	59.472	20	257	583	839	CAGGTCAGCAAGCAGAAGGA	59.964	20	TGTGCAGGGCGATGATTTGT	60.609	20	211	630	840
c182667_g1	1	p2	(GA)6	12	639	650	TTCATGTTGGCGAGGGAGAG	59.75	20	TTGGGCTTGAGTTGAGGCAA	60.106	20	102	597	698	TTCATGTTGGCGAGGGAGAG	59.75	20	ATTTCGACGGTTGGGCTTGA	60.251	20	112	597	708	TTCATGTTGGCGAGGGAGAG	59.75	20	GGGTACTGGGGATGGTCAGA	60.326	20	153	597	749
c30224_g1	1	p1	(T)13	13	63	75	TCTTAACCCTGATCGGCAGC	59.822	20	GCATAACCAACTCCCCCACA	59.961	20	173	10	182	TCTTAACCCTGATCGGCAGC	59.822	20	TGCATAACCAACTCCCCCAC	59.961	20	174	10	183	TCTTAACCCTGATCGGCAGC	59.822	20	TTCCGACCTCCTAGAGCTCC	60.107	20	263	10	272
c789_g1	1	p1	(A)11	11	456	466	TGGTGTGGTCTCGTAACCTG	59.323	20	ACGGTGCTAAAGTGTGTAGGA	59.034	21	252	263	514	GGTGTGGTCTCGTAACCTGT	59.322	20	ACGGTGCTAAAGTGTGTAGGA	59.034	21	251	264	514	GTGGTGTGGTCTCGTAACCT	59.322	20	ACGGTGCTAAAGTGTGTAGGA	59.034	21	253	262	514
c96201_g3	1	p1	(G)12	12	1	12
c124473_g2	1	p1	(A)10	10	201	210
c124042_g6	1	p2	(AG)11	22	1	22
c28337_g1	1	p2	(AT)6	12	239	250	AGAAGACCAATCTTGCATTTGC	57.816	22	AATAACAGGCGGGGACAAGG	60.034	20	140	178	317	ACTTTGAAACTCATTGCACCATGT	59.9	24	GGCGGGGACAAGGTCTATTC	60.179	20	277	34	310	AGAAGACCAATCTTGCATTTGC	57.816	22	CAAGCTTGAGGTGGTGAGGT	59.891	20	276	178	453
c115967_g2	1	p1	(T)10	10	1247	1256	CTGAACCCTCAGCAAAAACAA	57.201	21	GTGAACTAGTTTGGCAGCGC	60.11	20	217	1206	1422	CTGAACCCTCAGCAAAAACAA	57.201	21	GCGAACTAGTTTGGCAGCAC	60.11	20	264	1206	1469	CTGAACCCTCAGCAAAAACAA	57.201	21	CGAACTAGTTTGGCAGCACG	59.836	20	263	1206	1468
c126417_g2	1	p2	(TA)8	16	63	78	TCCTATTTGGGGCAGATGCA	59.074	20	TCAGCTGTGCAGGACTGTAC	59.682	20	212	21	232	TCCTATTTGGGGCAGATGCA	59.074	20	TTAACCAGCCTGCCTCACTC	59.675	20	232	21	252	TCCTATTTGGGGCAGATGCA	59.074	20	CTCTCAGCTGTGCAGGACTG	60.39	20	215	21	235
c220427_g1	1	p3	(TAA)7	21	1	21
c119127_g2	1	p2	(GA)7	14	1202	1215	CTCTCTTCCTCCCGGCCTAT	60.179	20	CTATGGGGGTTACGGGCATC	59.964	20	254	1087	1340	CGGCCTATAAAACGGGAGCA	60.179	20	CTATGGGGGTTACGGGCATC	59.964	20	242	1099	1340	CCCGGCCTATAAAACGGGAG	60.25	20	CTATGGGGGTTACGGGCATC	59.964	20	244	1097	1340
c164912_g1	1	p1	(T)10	10	28	37
c91791_g1	1	p1	(T)10	10	653	662	TCCGTCAAGTGCATTGGTCT	59.604	20	CCTCAAAGTGGACCGAGGTG	60.321	20	262	435	696	TCCGTCAAGTGCATTGGTCT	59.604	20	CTCAAAGTGGACCGAGGTGT	59.607	20	261	435	695	TCCGTCAAGTGCATTGGTCT	59.604	20	GGCGTATCCCTCAAAGTGGA	59.46	20	270	435	704
c3015_g1	1	p3	(AAT)7	21	1	21
c123006_g5	1	p1	(G)10	10	877	886	AAATACCTCTGCTGGTGGGC	60.034	20	ATGGCGAGGTTGCGGTATAG	59.966	20	184	795	978	GTCGAGACCCCTCAAGCAAA	59.965	20	ATGGCGAGGTTGCGGTATAG	59.966	20	201	778	978	TCCGCAAAGGTAGGCTGAAG	60.036	20	ATGGCGAGGTTGCGGTATAG	59.966	20	241	738	978
c111840_g1	1	p1	(T)21	21	2	22
c111840_g1	2	p1	(A)17	17	1818	1834	TCGCTTTAGCCTTAGTCACCT	58.823	21	GATCCCATCCCGCCAAAATA	57.714	20	275	1751	2025	TCGCTTTAGCCTTAGTCACCT	58.823	21	GATCCCATCCCGCCAAAATAA	58.407	21	275	1751	2025	TCGCTTTAGCCTTAGTCACCTT	59.434	22	GATCCCATCCCGCCAAAATA	57.714	20	275	1751	2025
c252855_g1	1	p2	(GA)10	20	116	135	AGCGAAACAAGCGAAAGTGT	58.986	20	ATGGCCGCCAGCTTGTAAG	60.75	19	115	44	158	AGCGAAACAAGCGAAAGTGT	58.986	20	CTTACCAAGCTCCACCCATG	58.245	20	132	44	175	GCGAAACAAGCGAAAGTGTG	58.888	20	ATGGCCGCCAGCTTGTAAG	60.75	19	114	45	158
c114944_g1	1	p3	(CGG)6	18	2147	2164	GGTGGGGGAAACGAGGTTAG	60.036	20	CCCGATCTAGGGCAACATCC	59.965	20	188	2021	2208	GTCCCGCCACAATAGAGGAG	59.895	20	CCCGATCTAGGGCAACATCC	59.965	20	127	2082	2208	CCACAATAGAGGAGCTCGCC	60.25	20	CCCGATCTAGGGCAACATCC	59.965	20	121	2088	2208
c116451_g2	1	p1	(T)14	14	261	274
c115121_g1	1	p3	(CCT)5	15	7	21
c101029_g1	1	p1	(A)10	10	5	14
c126367_g3	1	p2	(CT)6	12	3120	3131	AAAGCAAAATTACGCCCCCG	59.755	20	ATTGCACCCACGAACAAAGC	59.968	20	164	2991	3154	AAAGCAAAATTACGCCCCCG	59.755	20	TCGGTTCGAAGAGGGTTTGG	59.966	20	236	2991	3226	AAAGCAAAATTACGCCCCCG	59.755	20	AAACACCAATTGCACCCACG	59.896	20	172	2991	3162
c126367_g3	2	p1	(T)10	10	3252	3261	GCTTTGTTCGTGGGTGCAAT	59.968	20	ACCGGTTGCACTCTTCTGAA	59.532	20	170	3135	3304	GCTTTGTTCGTGGGTGCAAT	59.968	20	AACCGGTTGCACTCTTCTGA	59.532	20	171	3135	3305	CCAAACCCTCTTCGAACCGA	59.966	20	AAAGCTACCTACCCCGATGC	59.531	20	274	3207	3480
c124124_g2	1	p3	(GCC)5	15	846	860	GAGCACGGGACTCAAGAACA	59.966	20	GTCGTTTCCCCCTGACTGAG	60.037	20	209	772	980	TGAGCACGGGACTCAAGAAC	59.966	20	GTCGTTTCCCCCTGACTGAG	60.037	20	210	771	980	AGCACGGGACTCAAGAACAG	59.966	20	GTCGTTTCCCCCTGACTGAG	60.037	20	208	773	980
c119127_g1	1	p1	(T)10	10	80	89	AGAGGCGGATTTTGTCTGGG	60.035	20	GGAGGGAGATAGAGAGCGCA	60.539	20	137	35	171	AGAGGCGGATTTTGTCTGGG	60.035	20	TGGAGGGAGATAGAGAGCGC	60.539	20	138	35	172	GAGGCGGATTTTGTCTGGGA	60.035	20	GGAGGGAGATAGAGAGCGCA	60.539	20	136	36	171
c119127_g1	2	p2	(GA)6	12	763	774	CACACAGGCAGAACACAAGC	59.97	20	GGGGAGGAGGAGAAGCTACA	60.032	20	155	675	829	CACACAGGCAGAACACAAGC	59.97	20	AAAGGGGAGGAGGAGAAGCT	59.88	20	158	675	832	GCTGCGGATGGTAAGGGATT	60.179	20	GGGGAGGAGGAGAAGCTACA	60.032	20	238	592	829
c121543_g4	1	p1	(T)10	10	1291	1300	GTTGGGTAAGCCGGTGGAAG	60.959	20	GCCCCATCAGACACATTCCA	60.034	20	274	1267	1540	GTTGGGTAAGCCGGTGGAAG	60.959	20	TGCCCCATCAGACACATTCC	60.034	20	275	1267	1541	GTTGGGTAAGCCGGTGGAA	59.926	19	GCCCCATCAGACACATTCCA	60.034	20	274	1267	1540
c79343_g1	1	p3	(GAG)6	18	633	650	CGATCGGTTTAGGCTCTGCT	59.897	20	TTCTTCGGCAGCGAGATCAG	60.179	20	178	552	729	CGATCGGTTTAGGCTCTGCT	59.897	20	CTTCTTCGGCAGCGAGATCA	60.179	20	179	552	730	GATTCCTGTGAAGGGGACGG	60.108	20	TTCTTCGGCAGCGAGATCAG	60.179	20	236	494	729
c238150_g1	1	p1	(T)10	10	192	201
c78789_g1	1	p2	(CT)6	12	261	272	TCCCTCCTCACCAATGGTCT	59.881	20	TATGTTCTGCACCACCACCC	59.962	20	215	234	448	TCTCCCTCCTCACCAATGGT	59.881	20	TATGTTCTGCACCACCACCC	59.962	20	217	232	448	TCCCTCCTCACCAATGGTCT	59.881	20	CATCAATGGCAGGGCACATG	59.896	20	240	234	473
c249077_g1	1	p1	(T)10	10	107	116	TTCAGCTTTGTGTTTTTGACCA	57.472	22	TCAGGATAAACTAATTAAGTCTTGGGT	58.167	27	159	22	180	TCAGCTTTGTGTTTTTGACCAT	57.266	22	TCAGGATAAACTAATTAAGTCTTGGGT	58.167	27	158	23	180	TCAGCTTTGTGTTTTTGACCATT	57.916	23	TCAGGATAAACTAATTAAGTCTTGGGT	58.167	27	158	23	180
c126018_g1	1	p1	(C)13	13	380	392	GGGAAAACCCTAAGCCCCC	59.999	19	TGCTTTCGTTGCAGTGCTTC	59.971	20	202	273	474	GGGAAAACCCTAAGCCCCC	59.999	19	CATGCTTTCGTTGCAGTGCT	60.04	20	204	273	476	GGGAAAACCCTAAGCCCCC	59.999	19	TTCGTTGCAGTGCTTCTGGA	60.179	20	198	273	470
c125724_g1	1	p1	(T)10	10	1794	1803	GCTAACCAGTGCTTCTTGGC	59.476	20	TTGGAAGGGTTGGGATCGTG	59.962	20	202	1746	1947	GCTAACCAGTGCTTCTTGGC	59.476	20	GCCTGCAATATCCGGTCAGA	59.893	20	239	1746	1984	GCTAACCAGTGCTTCTTGGC	59.476	20	TGGGATCGTGCATCAAGGAG	59.821	20	192	1746	1937
c118669_g1	1	p2	(GA)6	12	635	646	TCAATCGTGTGCAATCCCCA	59.963	20	CGTCATGATGGACCAGCGAT	60.25	20	268	488	755	AATCGTGTGCAATCCCCACT	59.962	20	CGTCATGATGGACCAGCGAT	60.25	20	266	490	755	TCAATCGTGTGCAATCCCCA	59.963	20	CACACACCACCTAGAGGCAC	60.321	20	238	488	725
c39310_g1	1	p1	(T)10	10	456	465
c183498_g1	1	p1	(A)10	10	11	20
c119116_g1	1	p1	(A)10	10	1869	1878	TCGAGGAGGGGTTGGATCAT	60.031	20	AACTGAGCCCTGAAAGTGGC	60.538	20	230	1685	1914	CTGCCCCTACTGATTCGGTG	60.179	20	AACTGAGCCCTGAAAGTGGC	60.538	20	116	1799	1914	GGCCTCCCTAAAAGCCCAAA	60.252	20	AACTGAGCCCTGAAAGTGGC	60.538	20	167	1748	1914
c170275_g1	1	p1	(T)10	10	19	28
c218395_g1	1	p1	(T)11	11	67	77
c90565_g1	1	p1	(T)11	11	12	22
c120596_g2	1	p2	(TA)7	14	458	471	ACCGAACTCTCACCTGTGGA	60.469	20	ACTTAAGATTCTAAGTTGAGGTCTTCA	58.129	27	189	316	504	ACCGAACTCTCACCTGTGGA	60.469	20	TGGAGGTTACTTAAGATTCTAAGTTGA	57.903	27	197	316	512	ACCGAACTCTCACCTGTGGA	60.469	20	AGGTTACTTAAGATTCTAAGTTGAGGT	57.898	27	194	316	509
c86735_g2	1	p1	(A)10	10	144	153	GGTGGAAGAGAAACTGGGCA	59.89	20	TTCCTAACGTTGGTCCCAGC	59.964	20	179	37	215	TGGTGGAAGAGAAACTGGGC	59.89	20	TTCCTAACGTTGGTCCCAGC	59.964	20	180	36	215	GGTGGAAGAGAAACTGGGCA	59.89	20	ACAATTCCAGGCTCTGTCCG	60.036	20	238	37	274
c128064_g1	1	p3	(GGC)5	15	269	283	CACCAAGACCGCCTCCATC	60.45	19	GAACCCCAGCGAGAACGTC	60.737	19	220	91	310	CAAGACCGCCTCCATCGTC	60.519	19	GAACCCCAGCGAGAACGTC	60.737	19	217	94	310	CTCCTCGTCCTCGGCTTCTC	61.721	20	GAACCCCAGCGAGAACGTC	60.737	19	123	188	310
c117084_g1	1	p1	(A)11	11	858	868	AGGCCTTTGTGTGTCAGTCT	59.16	20	AGAGACGTGGAATCGCACTG	60.109	20	263	717	979	GGCCTTTGTGTGTCAGTCTG	59.053	20	AGAGACGTGGAATCGCACTG	60.109	20	262	718	979	AGGCCTTTGTGTGTCAGTCT	59.16	20	GGAATCGCACTGGGGCATAA	60.465	20	255	717	971
c134235_g1	1	p2	(GA)7	14	315	328	TGGGTGGGTGAAGATGTTCG	59.964	20	CGGTGACCTCTCCTCCTGTA	60.034	20	236	169	404	AATTTGCATCCTGAGGCGGA	60.034	20	GTTGTGTGGCAGTGGTGTTG	60.179	20	265	89	353	TGGGTGGGTGAAGATGTTCG	59.964	20	TACTCTATCGCCGACGGTGA	60.179	20	250	169	418
c106660_g1	1	p1	(A)12	12	4	15
c92338_g1	1	p2	(GA)9	18	1	18
c92338_g1	2	p2	(GA)6	12	153	164	GGAGACGCGAAGTGATAGCA	59.899	20	CAAAACTGCCACTGAGCAGG	59.687	20	145	112	256	AGAGGGAGAGTAGGAGACGC	59.818	20	CAAAACTGCCACTGAGCAGG	59.687	20	157	100	256	AGGAGACGCGAAGTGATAGC	59.617	20	CAAAACTGCCACTGAGCAGG	59.687	20	146	111	256
c118983_g2	1	p1	(T)11	11	18	28
c232516_g1	1	p3	(AGG)5	15	797	811	TCGGAGGAGAGGAAAAAGCG	59.753	20	TTTGGACGTGCCTCTCCATC	60.036	20	156	726	881	TCGGAGGAGAGGAAAAAGCG	59.753	20	CGTGCCTCTCCATCTCCTTG	60.179	20	150	726	875	TCGGAGGAGAGGAAAAAGCG	59.753	20	CTTTTGGACGTGCCTCTCCA	60.25	20	158	726	883
c232516_g1	2	p1	(A)10	10	1009	1018	GATGGAGAGGCACGTCCAAA	60.036	20	GGTTGATCTGCCTGCCTCTT	60.035	20	261	862	1122	GATGGAGAGGCACGTCCAAA	60.036	20	AGCTCTTGTTCCTGGTTCGG	59.965	20	279	862	1140	GATGGAGAGGCACGTCCAAA	60.036	20	CTGGTTCGGTTGATCTGCCT	60.036	20	268	862	1129
c113422_g7	1	p1	(C)11	11	4	14
c124172_g2	1	p3	(TGC)5	15	2642	2656	GAAGGCTGCTGTGGTTGTTG	59.969	20	ACGGGTCATTCTACTCCCCA	59.958	20	160	2590	2749	GAAGGCTGCTGTGGTTGTTG	59.969	20	CCGCACAAGCAATGTTACCC	60.109	20	187	2590	2776	TGTTGGGCATGGGAATGTGA	59.886	20	ACGGGTCATTCTACTCCCCA	59.958	20	178	2572	2749
c47222_g1	1	p1	(T)11	11	626	636
c119903_g1	1	p1	(A)19	19	1	19
c861_g1	1	p3	(AAG)5	15	437	451	AAGAGCCAGAGGTTGCTGAC	59.964	20	TCTCTCACCCTCACCGTCAT	59.96	20	254	299	552	AAGAGCCAGAGGTTGCTGAC	59.964	20	CGTCATCAGGAGCATCGTGA	59.899	20	240	299	538	TGACGAATCCGAGCCAGATG	59.897	20	TCTCTCACCCTCACCGTCAT	59.96	20	211	342	552
c69800_g1	1	p2	(AT)8	16	313	328
c118863_g1	1	p1	(T)10	10	2208	2217	GTGCAACTCTACGGGTCGAA	60.039	20	ATCATCTCAAACCTGGGCGG	60.107	20	141	2158	2298	CGGGTCGAAGTGCCTTGATA	59.825	20	ATCATCTCAAACCTGGGCGG	60.107	20	130	2169	2298	TGCAACTCTACGGGTCGAAG	59.757	20	ATCATCTCAAACCTGGGCGG	60.107	20	140	2159	2298
c177196_g1	1	p2	(TC)6	12	186	197	TCCCCGGTGTTGATGACATC	59.748	20	GATCGGCAGATACTCGTCCG	60.11	20	263	146	408	TCCCCGGTGTTGATGACATC	59.748	20	CGATCGGCAGATACTCGTCC	60.11	20	264	146	409	TCCCCGGTGTTGATGACATC	59.748	20	CCGATCGGCAGATACTCGTC	60.11	20	265	146	410
c38421_g1	1	p1	(C)13	13	1	13
c126176_g1	1	p3	(GGA)5	15	5937	5951	GGACCATCCAGACAGTGCC	60.078	19	CCTTCACCCCCACCATGAAG	60.324	20	279	5830	6108	TAACAGGGGGAGGGGTGAG	59.918	19	CCTTCACCCCCACCATGAAG	60.324	20	219	5890	6108	GCTCGAGGTCGGTAACAGG	59.861	19	CCTTCACCCCCACCATGAAG	60.324	20	231	5878	6108
c119409_g2	1	p2	(TA)6	12	378	389	TATGGGTGATGTTGGCCGAG	59.82	20	TTGGGTCCGTGGCGAAATTA	59.964	20	271	355	625	TATGGGTGATGTTGGCCGAG	59.82	20	TGGGTCCGTGGCGAAATTAT	59.746	20	270	355	624	TATGGGTGATGTTGGCCGAG	59.82	20	CCGTATGCATCCAGAAACGC	59.695	20	214	355	568
c112866_g1	1	p1	(A)10	10	279	288	TCCGGAGAGAGAAATCTGAGGT	60.025	22	GGTGGATTCGCTAGAGGCAA	59.822	20	249	141	389	TCCGGAGAGAGAAATCTGAGGT	60.025	22	GGATACAGGGAGGGGGAGAG	60.179	20	218	141	358	TCCGGAGAGAGAAATCTGAGGT	60.025	22	TTGCCAAAGGAACCCTCAGG	60.179	20	267	141	407
c178017_g1	1	p3	(GGT)5	15	286	300	CAGCATCATCCGTGTCCCTC	60.532	20	TTCCCCTGAGCTGGTTGAAG	59.598	20	237	107	343	CAGCATCATCCGTGTCCCTC	60.532	20	CTTTCCCCTGAGCTGGTTGA	59.598	20	239	107	345	CAGCATCATCCGTGTCCCTC	60.532	20	CCTTTCCCCTGAGCTGGTTG	60.61	20	240	107	346
c117730_g5	1	p1	(A)10	10	3147	3156	CGTCTTTCCCAACCTTTGACC	59.393	21	TCCGAAGTTGGAAAAGGTTCT	57.429	21	243	2944	3186	CGTCTTTCCCAACCTTTGACC	59.393	21	TTCCGAAGTTGGAAAAGGTTCT	58.106	22	244	2944	3187	ACGTCTTTCCCAACCTTTGAC	58.705	21	TCCGAAGTTGGAAAAGGTTCT	57.429	21	244	2943	3186
c60495_g1	1	p1	(T)10	10	103	112	TGATAGCTGTTGGTCGAGGC	59.824	20	ATCGTTGTGCTCAGCCTTGA	59.965	20	161	38	198	ATAGCTGTTGGTCGAGGCTG	59.823	20	ATCGTTGTGCTCAGCCTTGA	59.965	20	159	40	198	CTGTTGGTCGAGGCTGACAA	60.25	20	ATCGTTGTGCTCAGCCTTGA	59.965	20	155	44	198
c97464_g1	1	p2	(TC)10	20	1	20
c77288_g1	1	p3	(GAG)5	15	137	151	AGCTCACCTTGATGACGGTG	60.037	20	CAGTACAATCGGGAGCGGTT	60.108	20	185	78	262	AGCTCACCTTGATGACGGTG	60.037	20	CACACGATGAGGATCACGGT	59.827	20	109	78	186	AGCTCACCTTGATGACGGTG	60.037	20	ACACACGATGAGGATCACGG	59.827	20	110	78	187
c3206_g1	1	p2	(TC)6	12	163	174	AGAGGGGCAGAGGTCAGTAG	60.033	20	ACATTGCCTCATCTGGGTGG	60.034	20	106	92	197	GCAGAGGTCAGTAGCAGCAA	60.037	20	ACATTGCCTCATCTGGGTGG	60.034	20	100	98	197	AGAGGGGCAGAGGTCAGTAG	60.033	20	CGACATTGCCTCATCTGGGT	60.108	20	108	92	199
c216190_g1	1	p2	(TA)7	14	104	117
c100559_g1	1	p3	(TCA)5	15	355	369	GGGAGTCTCCTCGTCCTCTT	60.034	20	GGATGATGAACCTGTGGCCA	60.034	20	139	314	452	GGGAGTCTCCTCGTCCTCTT	60.034	20	AACCTGTGGCCAATGGTCAA	60.106	20	131	314	444	GGGAGTCTCCTCGTCCTCTT	60.034	20	ATGAACCTGTGGCCAATGGT	59.885	20	134	314	447
c102675_g1	1	p1	(T)10	10	1618	1627	TCTCATCTCATTGAGAAGGTCCA	58.644	23	GCGGAGGCTAAAAAGAGGGT	60.035	20	253	1552	1804	TCTCATCTCATTGAGAAGGTCCA	58.644	23	GCTGATGTTGCGCTACTTGG	59.902	20	217	1552	1768	TCTCATCTCATTGAGAAGGTCCA	58.644	23	GTGTTGGATCAGCTTGCTGC	60.109	20	235	1552	1786
c101360_g1	1	p1	(A)14	14	6	19
c150975_g1	1	p1	(T)10	10	174	183
c100800_g2	1	p1	(C)14	14	6	19
c125829_g2	1	p1	(T)10	10	1733	1742	ACTGTTGTGGTAGGATCATCC	57.086	21	CATGCATGAATGTGGCCCAC	60.179	20	268	1630	1897	ACTGTTGTGGTAGGATCATCC	57.086	21	TCATGCATGAATGTGGCCCA	60.324	20	269	1630	1898	TGGTGATCTTTACTGTTGTGGT	57.569	22	CATGCATGAATGTGGCCCAC	60.179	20	279	1619	1897
c104668_g1	1	p2	(AC)6	12	2865	2876	TCAACATGATCGGTGTGCCA	59.964	20	TGGATCACCGAAAATGTCAGGA	59.696	22	257	2688	2944	TCAACATGATCGGTGTGCCA	59.964	20	TGGATCACCGAAAATGTCAGG	58.29	21	257	2688	2944	TCAACATGATCGGTGTGCCA	59.964	20	GGATCACCGAAAATGTCAGGA	58.014	21	256	2688	2943
c124436_g3	1	p2	(AG)6	12	1860	1871	CGGGTGCGAAAAAGCTGTTA	59.411	20	GCCGTTACACGAAGCGTAAC	59.908	20	121	1826	1946	CGGGTGCGAAAAAGCTGTTA	59.411	20	AACCTTCGGTGCAAAAAGCC	59.896	20	233	1826	2058	CGGGTGCGAAAAAGCTGTTA	59.411	20	TAGCACGGGTCATGTAACGG	59.826	20	258	1826	2083
c113168_g1	1	p1	(A)10	10	798	807	TGAGTTCTTCTGCTAGCACATGT	59.993	23	GGGACATCTGAAGGTTGGCA	59.962	20	266	751	1016	TGAGTTCTTCTGCTAGCACATGT	59.993	23	TGGGACATCTGAAGGTTGGC	59.962	20	267	751	1017	AGCACATGTTTCTTGACTACCCT	59.927	23	GGGACATCTGAAGGTTGGCA	59.962	20	252	765	1016
c209994_g1	1	p1	(T)10	10	67	76	TGTAGTTGGATTCCAGCTGCT	59.37	21	TACGGCTGCGTACATCTGAC	59.9	20	166	3	168	TGTAGTTGGATTCCAGCTGCT	59.37	21	CCGTGACGCAACGGTAAAAG	60.111	20	242	3	244	TGTAGTTGGATTCCAGCTGCT	59.37	21	ATCTGACGGTTTTGGGCCTT	59.888	20	153	3	155
c109239_g1	1	p1	(C)11	11	398	408
c114485_g1	1	p1	(T)11	11	525	535
c118558_g1	1	p1	(A)16	16	1958	1973	CGAGAGGGACACCAAGATGG	59.823	20	GCATTTTATCACTCCGTCGACA	59.073	22	280	1720	1999	AGAGGGACACCAAGATGGGT	60.179	20	GCATTTTATCACTCCGTCGACA	59.073	22	278	1722	1999	CGAGAGGGACACCAAGATGG	59.823	20	GCATTTTATCACTCCGTCGACAG	60	23	280	1720	1999
c220557_g1	1	p1	(A)15	15	2	16
c95632_g1	1	p1	(G)14	14	1	14
c220528_g1	1	p4	(TAAA)5	20	383	402
c136825_g1	1	p1	(A)10	10	271	280	ATACTCCAAACCGCCTTGGG	60.034	20	TGCAACGGAGGCTTACAACT	59.892	20	257	56	312	ATACTCCAAACCGCCTTGGG	60.034	20	AGTGCAACGGAGGCTTACAA	59.892	20	259	56	314	ATACTCCAAACCGCCTTGGG	60.034	20	AAGTGCAACGGAGGCTTACA	59.892	20	260	56	315
c121780_g2	1	p1	(T)10	10	721	730	GCCGGTGATTGCAAACTATCA	59.257	21	ACAGAATGTTCCCCAGCACC	60.251	20	279	594	872	GCCGGTGATTGCAAACTATCA	59.257	21	CCCCAGCACCCACATGATAA	59.742	20	269	594	862	TTAGCCGGTGATTGCAAACT	58.096	20	CCCCAGCACCCACATGATAA	59.742	20	272	591	862
c112277_g1	1	p1	(A)13	13	738	750	TCAAGATTTGTAATTGGCCTCAAA	57.337	24	GGGGGTTGGTGTGTATGGAG	60.034	20	270	684	953	TTCAAGATTTGTAATTGGCCTCAA	57.337	24	GGGGGTTGGTGTGTATGGAG	60.034	20	271	683	953	TTTCAAGATTTGTAATTGGCCTCA	57.337	24	GGGGGTTGGTGTGTATGGAG	60.034	20	272	682	953
c126977_g1	1	p1	(T)10	10	4	13
c23204_g1	1	p3	(CAG)5	15	769	783	CAGCAGATCCAGATGCACCT	59.819	20	CATGGCGTGCATGGTTACG	59.938	19	195	696	890	CAGCAGATCCAGATGCACCT	59.819	20	ATGGCGTGCATGGTTACGA	60.079	19	194	696	889	CAGCAGATCCAGATGCACCT	59.819	20	ATGGCGTGCATGGTTACGAG	61.089	20	194	696	889
c102885_g1	1	p3	(GCG)5	15	869	883	TCGTGGGCTCTACAATCTGC	59.824	20	CCGTGCGCCATTAACATCAT	59.337	20	267	657	923	CGTGGGCTCTACAATCTGCT	59.823	20	CCGTGCGCCATTAACATCAT	59.337	20	266	658	923	CAGTCGATCTGGTCCTTGCA	59.753	20	CCGTGCGCCATTAACATCAT	59.337	20	223	701	923
c122536_g2	1	p1	(T)10	10	556	565	TCTAGACGACAAGCCCCAGA	59.961	20	AGGATTGCGAGACACAAGGT	59.313	20	251	361	611	TCTAGACGACAAGCCCCAGA	59.961	20	TGGTGGTGTAAGGATTGCGA	59.312	20	261	361	621	TCTAGACGACAAGCCCCAGA	59.961	20	GTGGTGGTGTAAGGATTGCG	59.198	20	262	361	622
c14087_g1	1	p1	(A)11	11	102	112	TGAGAAATGCATTCCAACTAAAGGA	58.99	25	CCCATGATTGCAGGCTTTGG	59.823	20	144	20	163	TGAGAAATGCATTCCAACTAAAGGA	58.99	25	TCCTTCCCATGATTGCAGGC	60.396	20	149	20	168	TGAGAAATGCATTCCAACTAAAGGA	58.99	25	CCTTCCCATGATTGCAGGCT	60.397	20	148	20	167
c14766_g1	1	p2	(CA)9	18	114	131	GGGACATTCAGCTGTGGGAA	59.962	20	GTGTGTGTGTGTGTGCGTTT	60.11	20	239	32	270	GGGACATTCAGCTGTGGGAA	59.962	20	TTGTGTGTGTGTGTGTGTGC	59.76	20	243	32	274	TGAGGGACATTCAGCTGTGG	59.674	20	GTGTGTGTGTGTGTGCGTTT	60.11	20	242	29	270
c14766_g1	2	p2	(CA)9	18	257	274
c115919_g1	1	p1	(A)10	10	550	559	TGATGGTGGAGTGTTGGACT	58.566	20	GGAAAGGAGAGAGAAGTTGCCT	59.696	22	242	394	635	TGATGGTGGAGTGTTGGACT	58.566	20	AGGAAAGGAGAGAGAAGTTGCC	59.696	22	243	394	636	TGATGGTGGAGTGTTGGACTT	59.226	21	GGAAAGGAGAGAGAAGTTGCCT	59.696	22	242	394	635
c117216_g1	1	p3	(TTA)6	18	1701	1718
c111682_g1	1	p1	(T)14	14	808	821	GCAACAGTGGCAGGGATTTG	60.038	20	TTAGGGGGAGTGGGGGTTAG	59.955	20	100	745	844	GCAACAGTGGCAGGGATTTG	60.038	20	ATTTAGGGGGAGTGGGGGTT	60.179	20	102	745	846	GCAACAGTGGCAGGGATTTG	60.038	20	GGCATCTCCGATCCCATCTC	59.751	20	145	745	889
c120990_g1	1	p1	(A)11	11	35	45
c160733_g1	1	p1	(A)17	17	1	17
c96059_g1	1	p1	(C)11	11	374	384	GCAGGTGCTCAAGGATGTCA	60.322	20	GGTGGTGGTGGCACTTCTAA	59.89	20	233	293	525	TGCAGGTGCTCAAGGATGTC	60.322	20	GGTGGTGGTGGCACTTCTAA	59.89	20	234	292	525	AGTGCAGGTGCTCAAGGATG	60.322	20	GGTGGTGGTGGCACTTCTAA	59.89	20	236	290	525
c173578_g1	1	p1	(A)12	12	49	60
c102665_g1	1	p3	(TGG)6	18	1487	1504	GCAGAGGAGGGTGAGCTTAC	59.823	20	TGTCCGCACTACCGTTTCTC	60.039	20	260	1387	1646	GATGAAGTCCTGCTCGGGAG	59.896	20	GTCGTCCCTTCCCCTCAATC	59.822	20	268	1312	1579	GCAGAGGAGGGTGAGCTTAC	59.823	20	GATTCGCCGACACACACAAC	60.111	20	221	1387	1607
c111490_g4	1	p2	(TG)6	12	2274	2285
c50270_g1	1	p1	(T)10	10	28	37
c108283_g1	1	p2	(AT)8	16	763	778
c94503_g1	1	p2	(TA)6	12	308	319	TCACCGTCTGTGTTTAGGGC	59.966	20	GCATGATGCTTCAAATGCATAACA	59.193	24	143	214	356	CACCGTCTGTGTTTAGGGCA	60.25	20	GCATGATGCTTCAAATGCATAACA	59.193	24	142	215	356	TCACCGTCTGTGTTTAGGGC	59.966	20	GCATGATGCTTCAAATGCATAACAG	60.051	25	143	214	356
c122914_g3	1	p2	(AT)7	14	645	658
c122324_g1	1	c	(CA)6cgcacgatctgaactgaatgtgaggccatctctactctctatacgggttgtactc(CT)6	79	1	79
c122324_g1	2	p1	(T)10	10	681	690	TGGCTGCAATGTTCTCTCAA	57.725	20	AGGCTGGTGCTCGTTTTTCT	60.179	20	267	559	825	TTGGCTGCAATGTTCTCTCA	57.725	20	AGGCTGGTGCTCGTTTTTCT	60.179	20	268	558	825	TGGCTGCAATGTTCTCTCAA	57.725	20	GAGGCTGGTGCTCGTTTTTC	59.761	20	268	559	826
c160785_g1	1	p1	(T)10	10	818	827	TGCTTACATGCCGACTGGAA	59.677	20	TCAACGAACAGCTACCACGT	59.614	20	232	720	951	TTGCTTACATGCCGACTGGA	59.677	20	TCAACGAACAGCTACCACGT	59.614	20	233	719	951	TGCTTACATGCCGACTGGAA	59.677	20	ACCCTAAATCTGGAGAGCGC	59.534	20	271	720	990
c113805_g2	1	p2	(CT)6	12	144	155	CAGAGACTGGTACCGAATTAGCA	59.869	23	CACAGAGGAGCACAAGTGGT	59.893	20	203	56	258	CAGAGACTGGTACCGAATTAGCA	59.869	23	ACAGGTGCACACAGGAGAAG	59.893	20	255	56	310	ACAGAGACTGGTACCGAATTAGC	59.869	23	CACAGAGGAGCACAAGTGGT	59.893	20	204	55	258
c2856_g1	1	p1	(A)13	13	507	519	ACACTGATGCCAAACTCGACT	59.929	21	CCGATATCCAACGAGCCTCC	60.038	20	248	399	646	ACACTGATGCCAAACTCGACT	59.929	21	CGCCTCTCTACCTTCTTGGC	60.179	20	214	399	612	ACACTGATGCCAAACTCGAC	58.487	20	CCGATATCCAACGAGCCTCC	60.038	20	248	399	646
c115423_g2	1	p1	(T)11	11	564	574	TGACGGAATGTTAGAGACTGCA	59.439	22	CGGAATCACGGTTGAAAGTGT	59.129	21	275	346	620	TGACGGAATGTTAGAGACTGCA	59.439	22	TCTCGGAATCACGGTTGAAAGT	59.963	22	278	346	623	TGACGGAATGTTAGAGACTGCA	59.439	22	TCGGAATCACGGTTGAAAGTG	58.86	21	276	346	621
c115423_g2	2	c	(A)10gaaaagacagcctattgcaaaaagaaaaaaaaagaagt(A)20	68	745	812
c224469_g1	1	p2	(AG)6	12	50	61	GCATGTCAGGAAGATGAAGTTGA	58.994	23	CCAGTACCCAGAAGGATCCG	59.247	20	163	0	162	GCATGTCAGGAAGATGAAGTTG	57.647	22	CCAGTACCCAGAAGGATCCG	59.247	20	163	0	162	GCATGTCAGGAAGATGAAGTTGAA	59.543	24	CCAGTACCCAGAAGGATCCG	59.247	20	163	0	162
c38177_g1	1	p4	(ACAT)5	20	321	340	GGCCTCAGAAATGTGGCTCT	60.035	20	CCACCAATTCCATGCTTCAGG	59.521	21	211	224	434	TCAGAAATGTGGCTCTGCGA	59.679	20	CCACCAATTCCATGCTTCAGG	59.521	21	207	228	434	TCAGGGCCTCAGAAATGTGG	59.671	20	CCACCAATTCCATGCTTCAGG	59.521	21	215	220	434
c124821_g2	1	p1	(T)10	10	3007	3016	TGTTGTCTTGGAGGTCACGG	59.894	20	CCAAGACCTGATCCTCTGACG	59.864	21	261	2894	3154	CTTGGAGGTCACGGGTTTGA	59.892	20	CCAAGACCTGATCCTCTGACG	59.864	21	255	2900	3154	TCTTGGAGGTCACGGGTTTG	59.892	20	CCAAGACCTGATCCTCTGACG	59.864	21	256	2899	3154
c109247_g1	1	p1	(A)10	10	825	834	TGCAGAATCATCCCACTGGG	59.743	20	AGGGGAGCTTGTGGGTATCA	60.253	20	248	743	990	GCAGAATCATCCCACTGGGT	59.743	20	AGGGGAGCTTGTGGGTATCA	60.253	20	247	744	990	TGCAGAATCATCCCACTGGG	59.743	20	AGCTTGTGGGTATCAACGCT	59.675	20	243	743	985
c263101_g1	1	p1	(G)12	12	33	44	AGGGTTCTTGATGAAACCCTAACT	59.646	24	GTGACAGCTACGGTTCTGCT	60.038	20	164	1	164	AGGGTTCTTGATGAAACCCTAACT	59.646	24	AGTGACAGCTACGGTTCTGC	60.038	20	165	1	165	AGGGTTCTTGATGAAACCCTAACT	59.646	24	TGGATGTTTCTGCTGCCTGT	59.889	20	268	1	268
c178632_g1	1	p2	(GT)7	14	16	29
c129329_g1	1	p1	(A)11	11	522	532
c108620_g1	1	p2	(CT)6	12	223	234	CTTCACCACCCATCTCCACC	60.035	20	CCTTCAGGCGGTGTTCTTCT	59.965	20	158	177	334	CTTCACCACCCATCTCCACC	60.035	20	TTCTTCTCAGCGTCACCGAC	60.039	20	145	177	321	CTTCACCACCCATCTCCACC	60.035	20	GTTCTTCTCAGCGTCACCGA	60.039	20	146	177	322
c105259_g1	1	p1	(T)10	10	433	442	GAACACCGAGCGAGTGTGTA	60.04	20	TCACCCCTTCTGCATTTGGG	60.252	20	249	255	503	CACCGAGCGAGTGTGTACAA	60.318	20	TCACCCCTTCTGCATTTGGG	60.252	20	246	258	503	AACACCGAGCGAGTGTGTAC	60.318	20	TCACCCCTTCTGCATTTGGG	60.252	20	248	256	503
c55453_g1	1	p1	(T)11	11	43	53	GCACATTCGGCATTAAAGCAC	59.08	21	AGGTCGAGGGATTTGGGAGA	59.957	20	245	0	244	GCACATTCGGCATTAAAGCAC	59.08	21	AGAGGTCGAGGGATTTGGGA	59.957	20	247	0	246	GCACATTCGGCATTAAAGCAC	59.08	21	GGGAGGAGAGGAGACAGAGG	60.106	20	262	0	261
c119919_g1	1	p2	(AG)6	12	221	232	GCCCAACACGACCAAGAAAC	59.97	20	ACGCCATTAAAGCACCTCCA	59.962	20	272	84	355	AGAAACAGCTGTAGTGCGCT	59.966	20	AGCTCCGTTTCACGCCATTA	60.037	20	269	98	366	AGAAACAGCTGTAGTGCGCT	59.966	20	TAGCTCCGTTTCACGCCATT	60.037	20	270	98	367
c15215_g1	1	p1	(A)11	11	80	90	TGTTCGACTTTCCGGCAGAT	59.68	20	AGCATGAGCCGGCATATACC	60.036	20	135	38	172	ATGTTCGACTTTCCGGCAGA	59.68	20	AGCATGAGCCGGCATATACC	60.036	20	136	37	172	TGTTCGACTTTCCGGCAGAT	59.68	20	CCAAGTCTCCCTACTGCTGC	60.108	20	208	38	245
c4370_g1	1	p1	(A)10	10	132	141	GGAGTGGTTGGGCAACTGTA	59.89	20	CGCGCTGTTAGAATTCGACG	60.045	20	145	89	233	TTCTTGGTGGAGTGGTTGGG	59.815	20	CGCGCTGTTAGAATTCGACG	60.045	20	153	81	233	GGAGTGGTTGGGCAACTGTA	59.89	20	GCGCTGTTAGAATTCGACGT	59.01	20	144	89	232
c144165_g1	1	p1	(A)11	11	211	221	AGACTCGATCTCAGCCTGGT	60.034	20	AACTCAGAAACAATACAGTTTGCA	57.55	24	167	120	286	CTTTGGTCCAGACAGCCCAT	59.961	20	AACTCAGAAACAATACAGTTTGCA	57.55	24	225	62	286	GACTCGATCTCAGCCTGGTG	59.898	20	AACTCAGAAACAATACAGTTTGCA	57.55	24	166	121	286
c125029_g2	1	p1	(A)10	10	1123	1132	CCAAGACACCAACATCAAAGCA	59.638	22	GAGCAGCCGACTTGCAAATC	60.179	20	215	1089	1303	ACCAAGACACCAACATCAAAGC	59.638	22	GAGCAGCCGACTTGCAAATC	60.179	20	216	1088	1303	CCAAGACACCAACATCAAAGCA	59.638	22	AAATTGAGCAGCCGACTTGC	59.758	20	220	1089	1308
c179732_g1	1	p3	(ATG)5	15	186	200	TGGAGGCGAGATGATGATGC	59.966	20	ACCGAAGTCAGGGATCGAGA	60.034	20	179	159	337	GGCATCCCTATCAGCTGTCC	59.964	20	ACCGAAGTCAGGGATCGAGA	60.034	20	210	128	337	CCTATCAGCTGTCCACTGGC	60.179	20	ACCGAAGTCAGGGATCGAGA	60.034	20	204	134	337
c15897_g1	1	p1	(T)10	10	979	988	CGAAGGAATTTGACGCACGG	60.179	20	CCATCCAGCTCACTCCACAA	59.674	20	277	736	1012	GTGCATGGTTAGGAGAGGCA	59.747	20	CCCCAAATCCATCCAGCTCA	59.74	20	199	822	1020	TGTGCATGGTTAGGAGAGGC	59.747	20	CCCCAAATCCATCCAGCTCA	59.74	20	200	821	1020
c114351_g1	1	p2	(TC)10	20	619	638	TCTTTATGCTACCCGCTGGC	60.179	20	CAACCCTCGATCCCGAAGAA	59.465	20	246	428	673	TCTATGGGCGGTGACTACCT	59.739	20	CAACCCTCGATCCCGAAGAA	59.465	20	172	502	673	GCGGTGACTACCTTCCTTGT	59.679	20	CAACCCTCGATCCCGAAGAA	59.465	20	165	509	673
c97985_g1	1	p2	(AG)8	16	653	668	GGGAGGAATCAAGGTTGGCA	59.96	20	ACACAACCCACAAGGAGCAA	60.034	20	242	466	707	TGGGAGGAATCAAGGTTGGC	59.96	20	ACACAACCCACAAGGAGCAA	60.034	20	243	465	707	GTTGTTGTCCCAGTTGTGCC	59.898	20	ACACAACCCACAAGGAGCAA	60.034	20	164	544	707
c117969_g7	1	p1	(A)10	10	3432	3441	AAACAAACTTCCGGCCAAGC	59.896	20	GCTTTCCCAATTGAGCTGCC	60.108	20	257	3218	3474	AAACAAACTTCCGGCCAAGC	59.896	20	CCGCTTTCCCAATTGAGCTG	59.828	20	259	3218	3476	AACTTCCGGCCAAGCTCTTT	60.179	20	GCTTTCCCAATTGAGCTGCC	60.108	20	252	3223	3474
c107736_g1	1	p1	(T)11	11	618	628	TTGTTCTCTGGTGACCTGGC	59.891	20	TGGGGACAATTGCATCTCTGA	59.365	21	102	575	676	GTTCTCTGGTGACCTGGCAG	60.321	20	TGGGGACAATTGCATCTCTGA	59.365	21	100	577	676	ATTTGTAGTTTCCCCCGGGG	59.666	20	TGGGGACAATTGCATCTCTGA	59.365	21	144	533	676
c832_g1	1	p2	(TC)9	18	1	18
c153133_g1	1	p1	(A)11	11	1	11
c81290_g1	1	p1	(T)10	10	171	180	GAAAGGCCGCACAGTAAAGC	60.11	20	CCCCAATCTCGCAGAATTATGA	58.256	22	140	82	221	GAAAGGCCGCACAGTAAAGC	60.11	20	TCGCAGAATTATGATCATTGTGCC	60.024	24	132	82	213	TCTCATGAGAAAGGCCGCAC	60.392	20	CCCCAATCTCGCAGAATTATGA	58.256	22	148	74	221
c110957_g1	1	p1	(T)10	10	670	679	CAACCCTCAATCGCTGGGTA	59.748	20	CCCGTAGTAGGACCTGACCA	60.034	20	250	569	818	TGTGCTCCAACCCTCAATCG	60.322	20	CCCGTAGTAGGACCTGACCA	60.034	20	257	562	818	CAACCCTCAATCGCTGGGTA	59.748	20	AAAGACAACTGGTGGAGGGC	60.179	20	211	569	779
c158204_g1	1	p2	(TG)6	12	11	22
c113050_g2	1	p2	(TG)6	12	150	161	CGTTCACATCGTTTCCCTCC	58.924	20	TCACACACACATGCATCCCA	59.89	20	210	10	219	TCGTTCACATCGTTTCCCTCC	60.337	21	TCACACACACATGCATCCCA	59.89	20	211	9	219	CGATTGTGTGTGACATGTCCC	59.535	21	TCACACACACATGCATCCCA	59.89	20	169	51	219
c112294_g2	1	p1	(A)10	10	36	45	AGTTCTTGTACCATAAAGATTGTGGAC	59.609	27	CTTCTCCACCGGACAACTCC	60.037	20	187	6	192	AGTTCTTGTACCATAAAGATTGTGGA	58.542	26	CTTCTCCACCGGACAACTCC	60.037	20	187	6	192	AGTTCTTGTACCATAAAGATTGTGGAC	59.609	27	ACTATCACTTCCCGTGCTGC	60.108	20	217	6	222
c154631_g1	1	p2	(CT)6	12	180	191	GGAGAGCAGGGTTGGGAAAA	59.888	20	TGAGATCTACTGGGGTGCCA	59.957	20	110	113	222	AGAGCAGGGTTGGGAAAAGG	59.887	20	TGAGATCTACTGGGGTGCCA	59.957	20	108	115	222	GGAGAGCAGGGTTGGGAAAA	59.888	20	ACTGGGGTGCCATTTGTGAA	60.106	20	102	113	214
c85567_g1	1	p3	(TTC)5	15	448	462	CACTTGATGCCTCCACAGCT	60.322	20	AAGGTTGTACTCCAGCCACC	59.599	20	185	303	487	CACTTGATGCCTCCACAGCT	60.322	20	TCGACGCAGCTATCAAGGTT	59.469	20	199	303	501	CACTTGATGCCTCCACAGCT	60.322	20	TTCGACGCAGCTATCAAGGT	59.469	20	200	303	502
c153786_g1	1	p1	(A)11	11	65	75	ACCAAAGTTTCCCTTTTAGTGCT	58.713	23	GCTGTGTGCTTGAATGTGCA	59.969	20	173	13	185	ACCAAAGTTTCCCTTTTAGTGCT	58.713	23	TGCTGTGTGCTTGAATGTGC	59.969	20	174	13	186	ACCAAAGTTTCCCTTTTAGTGCT	58.713	23	CCAAGGTTGATTGGCCGTTC	59.756	20	245	13	257
c144971_g1	1	p2	(CT)9	18	205	222
c126382_g1	1	p1	(A)10	10	193	202	AGCTAACGGAAAACCAGGGG	59.962	20	ATTGGCGGTGAGGTTCATGT	59.962	20	124	135	258	TAACGGAAAACCAGGGGCAG	60.251	20	ATTGGCGGTGAGGTTCATGT	59.962	20	121	138	258	CTAACGGAAAACCAGGGGCA	60.251	20	ATTGGCGGTGAGGTTCATGT	59.962	20	122	137	258
c98941_g1	1	p1	(A)10	10	166	175	GAAGCACTAGTCTGCAGCCA	60.037	20	AAGGAAAGGTTGGAATGCCT	57.298	20	203	11	213	CCCACGAGGTATGTTGGGAC	60.108	20	AAGGAAAGGTTGGAATGCCT	57.298	20	121	93	213	AGAAGCACTAGTCTGCAGCC	59.751	20	AAGGAAAGGTTGGAATGCCT	57.298	20	204	10	213
c147361_g1	1	p1	(G)14	14	8	21
c119980_g3	1	p1	(A)10	10	164	173	ACTGTGCACAATTACTGCCA	58.02	20	TGCCGCCTTGTGATCTGAAT	60.035	20	228	49	276	ACTGTGCACAATTACTGCCA	58.02	20	ATTGCCGCCTTGTGATCTGA	60.035	20	230	49	278	ACTGTGCACAATTACTGCCA	58.02	20	TGCCGCCTTGTGATCTGAAT	60.035	20	253	24	276
c80677_g1	1	p3	(GGT)5	15	776	790	TGCTTGTAATCCCCTAGACGC	59.862	21	GCCTTGGCTGATCAGGGATT	60.106	20	184	631	814	ACCTTGGCATGTCAGTAGTCC	59.721	21	GCCTTGGCTGATCAGGGATT	60.106	20	234	581	814	CCTATTTTCGGGTAAGCGTGC	59.67	21	GCCTTGGCTGATCAGGGATT	60.106	20	215	600	814
c63990_g1	1	p1	(A)11	11	603	613	ACGTGAAATGTTGAGCACCA	58.326	20	TGCCTTGATGCATCCTCAACT	59.995	21	215	431	645	TGAGGCAACAATTGTGGACAC	59.319	21	TGCCTTGATGCATCCTCAACT	59.995	21	162	484	645	GGCAACAATTGTGGACACTCT	59.044	21	TGCCTTGATGCATCCTCAACT	59.995	21	159	487	645
c118984_g1	1	p2	(AG)8	16	445	460	TCGTCGAGACCAAAGCTGAC	60.039	20	TTCTGGTCACCGGAGAATGC	60.036	20	257	256	512	TCGTCGAGACCAAAGCTGAC	60.039	20	GTCACCGGAGAATGCCATGA	60.108	20	252	256	507	CTCCGAGCTTGAACTCCGAG	60.179	20	TTCTGGTCACCGGAGAATGC	60.036	20	280	233	512
c37637_g1	1	p2	(GT)7	14	418	431	CAGCTGGTAGAAGACGCCAT	59.823	20	CTCGGGGGTGTGTTTCGTG	60.959	19	172	288	459	CAGCTGGTAGAAGACGCCAT	59.823	20	TCGGGGGTGTGTTTCGTG	59.891	18	171	288	458	GGTGGCAGCTGGTAGAAGAC	60.392	20	CTCGGGGGTGTGTTTCGTG	60.959	19	177	283	459
c122326_g1	1	p1	(A)10	10	164	173	CCTCCCAATTAAACGCTTGGC	60.135	21	TGCATTTACTCTTCCTTGCCCT	59.958	22	213	0	212	CCTCCCAATTAAACGCTTGGC	60.135	21	GTGCATTTACTCTTCCTTGCCC	59.836	22	214	0	213	CCTCCCAATTAAACGCTTGGC	60.135	21	GGTGCATTTACTCTTCCTTGCC	59.836	22	215	0	214
c122326_g1	2	p2	(AT)9	18	3615	3632
c78666_g2	1	p2	(GA)8	16	139	154	TCCGAGTTCAAGCAGGCAAT	59.963	20	TTTCGAACTCACCGCCAACT	60.179	20	156	60	215	CCGAGTTCAAGCAGGCAATG	59.83	20	TTTCGAACTCACCGCCAACT	60.179	20	155	61	215	CTCCGCCGACTCATTTCTCA	59.827	20	TTTCGAACTCACCGCCAACT	60.179	20	184	32	215
c145480_g1	1	p1	(A)15	15	3	17
c120362_g1	1	p3	(TCT)5	15	604	618	GAGCAGACTCCTGAGCCATC	59.895	20	CGCCGAGGAGGAGAAGAAAG	60.179	20	260	453	712	CCTTGCTGGAGATCCCGATG	60.25	20	CGCCGAGGAGGAGAAGAAAG	60.179	20	197	516	712	GAGCAGACTCCTGAGCCATC	59.895	20	GAGGAGAAGAAAGCTGCCCC	60.394	20	253	453	705
c106766_g2	1	p3	(TCA)5	15	2822	2836	ACCTGAACCGAGAGAATAAGGA	58.29	22	TGGGAGTTCGGGGTTGTCTA	60.179	20	124	2770	2893	ACCTGAACCGAGAGAATAAGGA	58.29	22	TAGTCTGGTGGGAGTCTGCT	59.59	20	270	2770	3039	ACCTGAACCGAGAGAATAAGGAA	58.906	23	TGGGAGTTCGGGGTTGTCTA	60.179	20	124	2770	2893
c114020_g1	1	p2	(GA)6	12	1373	1384	CTTGGCCACAAAACCATGGG	59.965	20	CCACTGCTTTCCCCATCGAT	60.107	20	206	1215	1420	GCCAAAGCATCAGGTTGACG	60.11	20	CCACTGCTTTCCCCATCGAT	60.107	20	249	1172	1420	CTTGGCCACAAAACCATGGG	59.965	20	AACTCGTCCACTGCTTTCCC	60.25	20	213	1215	1427
c124947_g3	1	p2	(AT)9	18	68	85	GGGTTGTATTACACCCGCCT	59.746	20	AAGCACGTCTAGTCGCACAA	59.968	20	265	0	264	GGGTTGTATTACACCCGCCT	59.746	20	AAAGCACGTCTAGTCGCACA	59.968	20	266	0	265	TTTTCTAGGGCGGTGTGAGC	60.321	20	AAGCACGTCTAGTCGCACAA	59.968	20	246	19	264
c123368_g8	1	p3	(TCA)5	15	1114	1128	GCTACTCCGCAGCTCTCTTT	59.825	20	GTGCATTGAGGGGATGTCGA	60.108	20	226	1022	1247	GCTACTCCGCAGCTCTCTTT	59.825	20	TCGTGCATTGAGGGGATGTC	60.108	20	228	1022	1249	ACCACTTGTAACCGCCAACT	59.818	20	GTGCATTGAGGGGATGTCGA	60.108	20	254	994	1247
c118999_g1	1	p1	(G)11	11	18	28
c13248_g1	1	p1	(A)12	12	2	13
c95048_g2	1	p2	(TC)7	14	274	287
c117963_g7	1	p3	(GAG)6	18	677	694	GAAGGAGTGGGAGTTGACGG	60.037	20	CCTGGATGCACACGAAACAC	59.762	20	237	484	720	GGAAGGAGTGGGAGTTGACG	60.037	20	CCTGGATGCACACGAAACAC	59.762	20	238	483	720	CGGAAGGAGTGGGAGTTGAC	60.037	20	CCTGGATGCACACGAAACAC	59.762	20	239	482	720
c142821_g1	1	p2	(GA)6	12	107	118	GTGGAGAGGAAAGTGGGAGC	60.036	20	CAAACCTAGGTCGGATCGGG	59.896	20	150	73	222	GTGGAGAGGAAAGTGGGAGC	60.036	20	CCAAACCTAGGTCGGATCGG	59.896	20	151	73	223	GTGGAGAGGAAAGTGGGAGC	60.036	20	CGGATCGGGCTTATGGGATC	60.108	20	139	73	211
c99600_g1	1	p2	(AT)6	12	10	21
c70875_g1	1	p3	(TGG)5	15	270	284	GTGCTAGTTGCTGAGTGGGA	59.678	20	CCCCACCAACCATCTTCCTC	60.034	20	272	244	515	GTGCTAGTTGCTGAGTGGGA	59.678	20	CAAGGTAGACAAGGGCAGGG	60.035	20	186	244	429	TCAGAATGGTCAGCAGCACC	60.322	20	CAAGGTAGACAAGGGCAGGG	60.035	20	231	199	429
c84953_g1	1	p1	(T)10	10	340	349	TGTGCTCCATGTCAGTCACC	59.965	20	CCACACCAGCAATAAAAGAATTCG	59.141	24	156	227	382	ACGCGTTAGGTCTCTGGTTG	60.039	20	CCACACCAGCAATAAAAGAATTCG	59.141	24	124	259	382	CACGCGTTAGGTCTCTGGTT	60.039	20	CCACACCAGCAATAAAAGAATTCG	59.141	24	125	258	382
c124086_g1	1	p1	(A)10	10	131	140	AACGGGCAAAGGAAATTCCA	58.289	20	GGGACTAGTTTTGCCCTCCC	60.034	20	113	83	195	AACGGGCAAAGGAAATTCCA	58.289	20	GAGAAGTCGGTGATTGCGGA	60.109	20	243	83	325	AACGGGCAAAGGAAATTCCA	58.289	20	AGAACCCCGCCTTCCAATTT	59.886	20	273	83	355
c95126_g1	1	p3	(GGA)6	18	3	20
c124133_g3	1	p3	(GGC)5	15	77	91	ACCCTAGATCAGTCAGTGTACA	57.682	22	GTGCAGCAAAAATGGGCAGA	59.966	20	241	27	267	ACCCTAGATCAGTCAGTGTACA	57.682	22	ATGAAGAGAAACAGCGGGGG	60.035	20	277	27	303	ACCCTAGATCAGTCAGTGTACA	57.682	22	TCATGGAGCAAGGCTTTCGT	59.963	20	220	27	246
c121124_g2	1	p1	(A)10	10	3071	3080	AGTCCATCGAAGCTTCACCG	60.109	20	TTTCAACACGTGGAGGGTGG	60.465	20	190	2925	3114	GTCCATCGAAGCTTCACCGA	60.109	20	TTTCAACACGTGGAGGGTGG	60.465	20	189	2926	3114	ACCCAAGCCGAACACTGAAT	59.89	20	TTTCAACACGTGGAGGGTGG	60.465	20	256	2859	3114
c243957_g1	1	p1	(A)10	10	135	144	CTGGAGCCAGAAGACGAAGG	60.108	20	TGTGGTGATTCAGCGGGAAA	59.89	20	117	73	189	CTGGAGCCAGAAGACGAAGG	60.108	20	TTGTGGTGATTCAGCGGGAA	59.89	20	118	73	190	CTGGAGCCAGAAGACGAAGG	60.108	20	TTTGTGGTGATTCAGCGGGA	59.89	20	119	73	191
c15925_g1	1	p1	(T)10	10	343	352	TCGAAGCCGATCACAGTCAA	59.399	20	GTGTACCGAGCACTTAAGCG	59.01	20	150	226	375	TCGAAGCCGATCACAGTCAA	59.399	20	AGGTGTACCGAGCACTTAAGC	60.067	21	152	226	377	TTCCCAACAAATCGAAGCCG	59.122	20	GTGTACCGAGCACTTAAGCG	59.01	20	161	215	375
c117223_g2	1	p1	(T)18	18	217	234
c150860_g1	1	p2	(TA)9	18	54	71
c171488_g1	1	p1	(C)16	16	8	23
c126096_g1	1	p1	(T)10	10	1268	1277	TCGTCGAGAAGGAATGGAGT	58.165	20	ATGCAGCCAGAGACAACAGG	60.322	20	209	1203	1411	TCGTCGAGAAGGAATGGAGT	58.165	20	CAGCCAGAGACAACAGGGAA	59.602	20	206	1203	1408	TTCGTCGAGAAGGAATGGAGT	58.832	21	ATGCAGCCAGAGACAACAGG	60.322	20	210	1202	1411
c119203_g1	1	p1	(T)10	10	2505	2514	AGCAGCTTGTGAAGAAGGCT	59.89	20	TGACGTGTGGCAAGTAGAGA	58.676	20	211	2341	2551	TGTGTGTTGAGTGAGCAGCT	59.821	20	TGACGTGTGGCAAGTAGAGA	58.676	20	224	2328	2551	GCAGCTTGTGAAGAAGGCTG	59.76	20	TGACGTGTGGCAAGTAGAGA	58.676	20	210	2342	2551
c124195_g3	1	p1	(A)13	13	3605	3617
c7643_g1	1	p2	(CT)6	12	748	759	ATAAGGTCGTCAGTGAGGGC	59.175	20	AACAAAGCTCAGCATCCCCA	59.887	20	257	538	794	TCGGCAATAAGGTCGTCAGT	59.107	20	AACAAAGCTCAGCATCCCCA	59.887	20	263	532	794	GTACACGTTGGTCAGCCCTG	60.949	20	AACAAAGCTCAGCATCCCCA	59.887	20	165	630	794
c239388_g1	1	p1	(A)10	10	40	49
c231806_g1	1	p3	(CCA)5	15	5	19
c175800_g1	1	p1	(T)12	12	194	205
c125321_g9	1	p1	(G)11	11	237	247	CCCCATCCCTTCGTTTCTCC	60.107	20	GAAGAAAGAGGGGTCACCGG	60.036	20	267	131	397	CCCCCATCCCTTCGTTTCTC	60.107	20	GAAGAAAGAGGGGTCACCGG	60.036	20	268	130	397	ATCCCTTCGTTTCTCCGTCG	59.827	20	GAAGAAAGAGGGGTCACCGG	60.036	20	263	135	397
c118498_g2	1	c	(CAC)6gaccaccaccacgacgatcatgttgagatccggcggccgaagctaccggaggagctagcggaggaggaggatctggagctgtacgggttcgat(CAC)6	129	234	362	CATCACCATCACGAGGAGCA	59.824	20	CAACAACGAGCAACCCATCG	60.11	20	246	191	436	CATCACCATCACGAGGAGCA	59.824	20	CCAACAACGAGCAACCCATC	59.759	20	247	191	437	CATCACCATCACGAGGAGCA	59.824	20	CTCACCAACAACGAGCAACC	59.692	20	251	191	441
c102039_g1	1	p1	(T)16	16	1	16
c79379_g1	1	p1	(A)10	10	195	204	GGTCTCAAGAATCAGCAAGCC	59.258	21	GCCCCCTCTTACATGGACAG	59.819	20	130	166	295	GGGTCTCAAGAATCAGCAAGC	59.258	21	GCCCCCTCTTACATGGACAG	59.819	20	131	165	295	GGTCTCAAGAATCAGCAAGCC	59.258	21	TGCCCCCTCTTACATGGACA	60.549	20	131	166	296
c218888_g1	1	p1	(T)11	11	329	339
c118296_g1	1	p1	(T)11	11	8	18
c107517_g2	1	p1	(G)10	10	552	561	ACTTGGTAGGTTGCGAGTGG	59.965	20	ACTGTTATCCAGCTCAGGCC	59.456	20	119	516	634	AGGGTAGGGCCTGTCATCTT	59.955	20	ACTGTTATCCAGCTCAGGCC	59.456	20	267	368	634	AAGGGTAGGGCCTGTCATCT	59.955	20	ACTGTTATCCAGCTCAGGCC	59.456	20	268	367	634
c121126_g3	1	p1	(T)10	10	2066	2075	GCCGATCGAAATTTCAGGCC	59.971	20	GATATGGGGATGGGGAGGGA	59.879	20	261	1946	2206	TCGAAATTTCAGGCCGACGA	60.038	20	GATATGGGGATGGGGAGGGA	59.879	20	256	1951	2206	GCCGATCGAAATTTCAGGCC	59.971	20	TGATATGGGGATGGGGAGGG	60.179	20	262	1946	2207
c110600_g2	1	p1	(A)16	16	220	235	ACAACCACACATCAAACTCCG	59.053	21	ATCTGAGGGCAGGAGCTGTA	60.032	20	159	169	327	ACAACCACACATCAAACTCCG	59.053	21	TGAGGCAGTGGCAAGCTTTA	59.89	20	192	169	360	ACAACCACACATCAAACTCCG	59.053	21	TCTGAGGGCAGGAGCTGTAA	60.252	20	158	169	326
c100426_g1	1	p1	(G)10	10	773	782	CCGGCAAGTGTATCCCTGAG	60.179	20	AGACCCTCTACCCCAACTCC	59.957	20	187	700	886	CCGGCAAGTGTATCCCTGAG	60.179	20	CCTTTGTGCACCACCCAAAG	59.895	20	134	700	833	CCGGCAAGTGTATCCCTGAG	60.179	20	TACCCCAACCTCCTTTGTGC	59.888	20	145	700	844
c121630_g1	1	p1	(C)20	20	1	20
c121630_g1	2	p2	(AG)6	12	512	523	CGGAGCAAGAAAGGGAGGTT	59.963	20	ATCTTCATCGCGCACAAAGC	59.902	20	207	399	605	CGGAGCAAGAAAGGGAGGTT	59.963	20	GGGATGTCGTCGCTGAAGAT	59.897	20	251	399	649	CGGAGCAAGAAAGGGAGGTT	59.963	20	GGAGGAAGGTAGTCGCAACC	60.108	20	154	399	552
c153328_g1	1	p1	(A)15	15	7	21
c75406_g1	1	p1	(T)12	12	1	12
c86402_g1	1	p1	(A)10	10	383	392	GGGGCAGAAAGAGGGATGAG	59.818	20	AACGGTGTTGGTTGTCTGGT	60.035	20	122	318	439	CCGGTGCGGGATATAAGGAG	59.753	20	AACGGTGTTGGTTGTCTGGT	60.035	20	224	216	439	TACGGGGCAGAAAGAGGGAT	60.326	20	AACGGTGTTGGTTGTCTGGT	60.035	20	125	315	439
c186522_g1	1	p2	(CT)6	12	486	497
c70645_g1	1	p2	(CT)6	12	143	154	GCTGTTGCTCGCTTTCTCTC	59.558	20	CCCCCGGAGAAGCAATCAAT	60.107	20	103	120	222	ACTGATGGTGACCAGAGCAG	59.388	20	CCCCCGGAGAAGCAATCAAT	60.107	20	126	97	222	TGATGGTGACCAGAGCAGAG	59.1	20	CCCCCGGAGAAGCAATCAAT	60.107	20	124	99	222
c114694_g7	1	p1	(T)11	11	267	277	ATGACCAAGGTCCACAGCAG	59.963	20	TGGCTGATAGAACTCCCTCCA	59.992	21	186	121	306	GCTCACTGCTATGGAAACCG	58.99	20	CTGGTTTGCTCCCTGTGAGT	59.891	20	268	140	407	GCTCACTGCTATGGAAACCG	58.99	20	ACTGGTTTGCTCCCTGTGAG	59.891	20	269	140	408
c109548_g2	1	p1	(T)10	10	570	579	GGACACACGGGGATGAGTTT	59.964	20	AGTCTCAAAGTGTGATGCCTCA	59.63	22	107	532	638	TGATTTCCGAGGGACACACG	60.038	20	AGTCTCAAAGTGTGATGCCTCA	59.63	22	118	521	638	GGACACACGGGGATGAGTTT	59.964	20	GTCTCAAAGTGTGATGCCTCA	58.229	21	106	532	637
c125174_g4	1	p3	(CCA)5	15	1336	1350	TGACCGGGATAGGTGATGGT	60.032	20	GCTGCCTACGCATAATGTGG	59.412	20	160	1221	1380	GCTGACCGGGATAGGTGATG	59.966	20	GCTGCCTACGCATAATGTGG	59.412	20	162	1219	1380	GGGGAATGGTGCAAGGGTAA	59.96	20	GCTGCCTACGCATAATGTGG	59.412	20	224	1157	1380
c114821_g1	1	p2	(GA)7	14	1506	1519	GCGGCCTTCTCAACTTTGTG	60.04	20	TGCCGTTTGCCAATCTCTCT	59.963	20	162	1387	1548	GTGCGGCCTTCTCAACTTTG	60.04	20	TGCCGTTTGCCAATCTCTCT	59.963	20	164	1385	1548	GCGGCCTTCTCAACTTTGTG	60.04	20	GTGTAAATGTGGGTGCTGCC	59.756	20	235	1387	1621
c47390_g1	1	p1	(G)11	11	504	514	AGATGATGCCCGTTGCTCAA	60.035	20	TGATCGGCCATGTTGGTCAA	59.963	20	150	430	579	AGATGATGCCCGTTGCTCAA	60.035	20	ACACTCATCGCAGTGGTCTG	60.038	20	128	430	557	ACCCCTTGGACGGATTTGTC	59.962	20	TGATCGGCCATGTTGGTCAA	59.963	20	266	314	579
c114339_g1	1	p3	(ACC)5	15	619	633	CCCATACCTCACCCCTCAGA	60.031	20	GCTCTCCCGCGTGATGATAA	59.968	20	232	575	806	TCCCATACCTCACCCCTCAG	60.031	20	GCTCTCCCGCGTGATGATAA	59.968	20	233	574	806	CTCCCATACCTCACCCCTCA	60.031	20	GCTCTCCCGCGTGATGATAA	59.968	20	234	573	806
c117793_g4	1	p1	(T)11	11	1535	1545	ACAGCAGATCAGTGGAACGT	59.318	20	TGACGGTTGCTCTTGCCTAG	60.037	20	231	1417	1647	ACAGCAGATCAGTGGAACGT	59.318	20	CCAAGTTGACGGCGAACAAG	60.041	20	187	1417	1603	TCAGAACCAGAAGTGCCACA	59.163	20	TGACGGTTGCTCTTGCCTAG	60.037	20	207	1441	1647
c123401_g2	1	p2	(TC)7	14	5	18
c123794_g1	1	p3	(GAT)5	15	1213	1227	TGGAGCAACGGAATCTGGAT	59.088	20	GGCAAGGTGTTGTTCAACTGG	60.202	21	166	1087	1252	ATGGAGCAACGGAATCTGGA	59.088	20	GGCAAGGTGTTGTTCAACTGG	60.202	21	167	1086	1252	AATGGAGCAACGGAATCTGGA	59.718	21	GGCAAGGTGTTGTTCAACTGG	60.202	21	168	1085	1252
c216591_g1	1	p1	(T)12	12	1	12
c122632_g3	1	p2	(TA)6	12	4	15
c258354_g1	1	p1	(T)12	12	5	16
c116823_g3	1	p1	(A)10	10	103	112	TCCAGATAGGATCCGACCCG	60.251	20	ATACCTCCACCGTCCTCGAA	60.034	20	232	77	308	TCCAGATAGGATCCGACCCG	60.251	20	ACCCAAGCTCCCATAACAGC	60.034	20	267	77	343	TCCAGATAGGATCCGACCCG	60.251	20	CCCAAGCTCCCATAACAGCA	60.034	20	266	77	342
c119218_g2	1	p2	(CT)7	14	123	136	TCTCTGGTTCTTGTCGTGCC	59.966	20	CATTAATGGGCTTGACGGCG	59.971	20	198	81	278	CTCTGGTTCTTGTCGTGCCT	59.966	20	CATTAATGGGCTTGACGGCG	59.971	20	197	82	278	TCTCTGGTTCTTGTCGTGCC	59.966	20	GAGGAGGGGTTTGTCTTCGG	60.036	20	277	81	357
c164757_g1	1	p2	(TC)8	16	305	320
c121871_g1	1	p3	(CGC)5	15	1401	1415
c121494_g2	1	p1	(T)10	10	990	999	CCTGTCACCCCTGACCCTAA	60.547	20	AACGTATTGTCGTAGCCGCA	60.109	20	210	833	1042	CCTGTCACCCCTGACCCTAA	60.547	20	CGTTGCCGTCTCGAAAAAGG	60.111	20	272	833	1104	CCTGTCACCCCTGACCCTAA	60.547	20	GTTGCCGTCTCGAAAAAGGG	59.763	20	271	833	1103
c152033_g1	1	p2	(GA)6	12	305	316	CGCCGGAGCTCATCTGTTAT	59.967	20	GTTCACTTCCCAAAGTTCTTCG	57.789	22	238	104	341	TCCGGAAATGGTCGAACTGG	60.037	20	GTTCACTTCCCAAAGTTCTTCG	57.789	22	217	125	341	CCGGAAATGGTCGAACTGGT	60.321	20	GTTCACTTCCCAAAGTTCTTCG	57.789	22	216	126	341
c2970_g1	1	p1	(T)11	11	368	378
c114037_g2	1	p1	(A)10	10	642	651	TCGTGTGGTTGAGTTCCTCG	59.968	20	TCATCACCATCGAGAACTGAAT	57.257	22	272	428	699	TCGTGTGGTTGAGTTCCTCG	59.968	20	ATCATCACCATCGAGAACTGAA	57.257	22	273	428	700	TCGTGTGGTTGAGTTCCTCG	59.968	20	AATCATCACCATCGAGAACTGA	57.257	22	274	428	701
c119514_g3	1	p2	(AG)11	22	1	22
c102118_g1	1	p1	(T)10	10	527	536	AGACTCCGGCTTACAGCTCT	60.324	20	CTCGGATTCGACGTTGACCT	59.829	20	237	471	707	AGACTCCGGCTTACAGCTCT	60.324	20	AAGTGAGGCTCGGATTCGAC	59.826	20	245	471	715	AGACTCCGGCTTACAGCTCT	60.324	20	AAAGGACTGCCGTTCAAGCT	60.179	20	174	471	644
c120480_g3	1	p1	(C)11	11	856	866	TTAGACCATCCGCAGTGACG	59.827	20	TGCCTCTTGTGGTGTGTTGT	60.035	20	207	769	975	TTAGACCATCCGCAGTGACG	59.827	20	TGTGCCTCTTGTGGTGTGTT	60.035	20	209	769	977	CCTCTCACGAGCTCCAATGG	60.179	20	TGCCTCTTGTGGTGTGTTGT	60.035	20	166	810	975
c244154_g1	1	p1	(A)12	12	252	263	AATTTGGCACTCTCCGAGGG	60.035	20	TGCATACACACTTTCCGAGGA	59.379	21	236	78	313	AATTTGGCACTCTCCGAGGG	60.035	20	TGCATACACACTTTCCGAGGAA	59.962	22	236	78	313	AATTTGGCACTCTCCGAGGG	60.035	20	TTGCATACACACTTTCCGAGGA	59.962	22	237	78	314
c244154_g1	2	p1	(A)10	10	381	390
c261949_g1	1	p1	(A)10	10	25	34
c80656_g1	1	p1	(T)11	11	2	12
c120764_g4	1	p1	(A)10	10	2349	2358	ACAGATCAACCAGAGGCTGC	60.036	20	TGGGGTTATTTCTCTTGTTTCTTGT	58.867	25	142	2257	2398	ATACGGCGATCATGGGCTTT	59.891	20	TGGGGTTATTTCTCTTGTTTCTTGT	58.867	25	275	2124	2398	AATACGGCGATCATGGGCTT	59.891	20	TGGGGTTATTTCTCTTGTTTCTTGT	58.867	25	276	2123	2398
c108070_g1	1	p1	(T)12	12	187	198
c60172_g1	1	p1	(T)19	19	5	23
c124111_g7	1	p2	(CT)6	12	982	993	TGTTTTGAAGTGTGGGGGCT	60.033	20	CATCAGTACCTCGACGACCG	59.972	20	186	931	1116	GAGGACATGGCGGATCTGAG	59.967	20	CATCAGTACCTCGACGACCG	59.972	20	271	846	1116	ATGCAGTGGTGGAGGGAATG	60.034	20	CATCAGTACCTCGACGACCG	59.972	20	215	902	1116
c121236_g1	1	p1	(A)12	12	474	485	ACAGGAGTTCGGCATCGATC	59.897	20	AGCTGGTGTGCGATCAAGAA	59.965	20	153	387	539	ACAGGAGTTCGGCATCGATC	59.897	20	CCTAGCTGGTGTGCGATCAA	60.108	20	156	387	542	CACAGGAGTTCGGCATCGAT	60.179	20	AGCTGGTGTGCGATCAAGAA	59.965	20	154	386	539
c196716_g1	1	p2	(CT)6	12	122	133	GTATCAGGGTGCTTGGAGGC	60.465	20	TGGAGTGTTGCAACATCAGC	59.046	20	172	19	190	TCAGGGTGCTTGGAGGCTAT	60.622	20	TGGAGTGTTGCAACATCAGC	59.046	20	169	22	190	ATCAGGGTGCTTGGAGGCTA	60.622	20	TGGAGTGTTGCAACATCAGC	59.046	20	170	21	190
c112787_g3	1	p1	(C)13	13	841	853	CCTCACTCTTCATCCGCACA	59.753	20	AAATGTGAGCGGCGGTATCA	60.108	20	182	810	991	CCTCACTCTTCATCCGCACA	59.753	20	GATCTCGTGCGTGGGAGAAA	60.109	20	264	810	1073	CCTCACTCTTCATCCGCACA	59.753	20	AATGAAAATGTGAGCGGCGG	59.829	20	187	810	996
c162543_g1	1	p2	(TG)8	16	1	16
c187215_g1	1	p2	(TA)7	14	220	233	TGCATTCATTGTGGATGCCG	59.543	20	CGTCAATGGAGTTAAACTTGAGAT	57.272	24	108	159	266	GCATTCATTGTGGATGCCGT	59.543	20	CGTCAATGGAGTTAAACTTGAGAT	57.272	24	107	160	266	GCCAAACTTGAAGAGGGACG	59.125	20	CGTCAATGGAGTTAAACTTGAGAT	57.272	24	138	129	266
c102334_g3	1	c	(T)12ggggggggt(G)10	31	1	31
c107543_g1	1	p1	(G)10	10	3	12
c107543_g1	2	p1	(T)10	10	1457	1466	ATGCACTGGCTATGGCTGTT	60.034	20	GATGGCGCTCCTGGAGTTAA	59.822	20	219	1276	1494	AATGCACTGGCTATGGCTGT	60.034	20	GATGGCGCTCCTGGAGTTAA	59.822	20	220	1275	1494	ATGCACTGGCTATGGCTGTT	60.034	20	TTTCTCCAAGATGGCGCTCC	60.393	20	228	1276	1503
c111258_g1	1	p1	(T)10	10	1790	1799	GCTTCCCCCGCCCATATTTA	59.888	20	GCCTGTCTTTTTCCAAGGGG	59.031	20	161	1740	1900	GCTTCCCCCGCCCATATTTA	59.888	20	GGCCTGTCTTTTTCCAAGGG	59.031	20	162	1740	1901	GCTTCCCCCGCCCATATTTA	59.888	20	TGATGGGAAAAGGCCTGTCT	58.924	20	173	1740	1912
c134650_g1	1	p1	(A)12	12	1	12
c112524_g1	1	p2	(AT)8	16	1136	1151
c90337_g2	1	p1	(A)10	10	19	28
c271384_g1	1	p1	(C)10	10	48	57	CCGAGCCCATTCACTCCTTT	60.035	20	GGGTGTGAGGGGTACAACAC	60.251	20	132	1	132	CCGAGCCCATTCACTCCTTT	60.035	20	AGGGTGTGAGGGGTACAACA	60.401	20	133	1	133	CCGAGCCCATTCACTCCTTT	60.035	20	CTCCAAGGGTGTGAGGGGTA	60.547	20	138	1	138
c104951_g2	1	p1	(T)11	11	1037	1047
c109991_g3	1	p1	(T)10	10	1292	1301	CGAGTCGTTGCAATGTCGAC	59.909	20	CCCGGCACATCCTTACCTTT	60.034	20	240	1209	1448	CGAGTCGTTGCAATGTCGAC	59.909	20	TTTATCATGGGACCCGGCAC	60.107	20	252	1209	1460	CGAGTCGTTGCAATGTCGAC	59.909	20	TCGGTCAGCGAGGTCATCTA	60.107	20	216	1209	1424
c109991_g3	2	p2	(AC)11	22	2192	2213
c96078_g2	1	p3	(AAT)5	15	152	166	TGTCGTGTGCAAAGTTTTCTCC	59.903	22	AAGGATGCAGGCACGGTTAA	59.962	20	138	87	224	GCTCAAAGTTATGTCGTGTGCA	59.777	22	AAGGATGCAGGCACGGTTAA	59.962	20	149	76	224	TGTCGTGTGCAAAGTTTTCTCC	59.903	22	AGGATGCAGGCACGGTTAAT	59.744	20	137	87	223
c96078_g2	2	c	(GGC)5gttgtggcggaggatgagatgctcgaggtagaataaggtacggcggtcggcgacgtcctggcggatatggacggaggcgtaagggaggatgttcatcat(CGG)6	132	942	1073	GTGCGGGAGGGGAAATAGAA	59.455	20	AGCCTTCAACCCTAGTGTGC	59.963	20	223	888	1110	GGATGGGGACGAATTTGCCA	60.683	20	AGCCTTCAACCCTAGTGTGC	59.963	20	270	841	1110	TGGGGACGAATTTGCCAATG	59.106	20	AGCCTTCAACCCTAGTGTGC	59.963	20	267	844	1110
c112723_g2	1	p1	(A)12	12	1	12
c111489_g1	1	p2	(CT)8	16	1337	1352	GAGCCCTGCAGAAAGAAGGT	59.963	20	AGCTCAGTGATTGGCAAGCT	59.962	20	268	1166	1433	TGCAGCGGTGAGATGTTTGA	60.25	20	AGCTCAGTGATTGGCAAGCT	59.962	20	184	1250	1433	GAGCCCTGCAGAAAGAAGGT	59.963	20	ATAGCCGACTCCAGGGTCAA	60.325	20	229	1166	1394
c122734_g1	1	p3	(CCG)5	15	297	311	AGACGATCACACCGAGCATC	59.899	20	CCAACCCTGAGGCACTGATT	59.961	20	258	229	486	TTCAGACGATCACACCGAGC	60.109	20	CCAACCCTGAGGCACTGATT	59.961	20	261	226	486	AGACGATCACACCGAGCATC	59.899	20	CGGCTCCTCATTGCACAGTA	60.108	20	229	229	457
c106888_g1	1	p1	(A)10	10	907	916	CAGACACCTGGTGAGTGGTC	59.966	20	GCCCGGTAAAGGAAAGGTCA	59.963	20	254	795	1048	GGAGCGATACAGACACCTGG	59.897	20	GCCCGGTAAAGGAAAGGTCA	59.963	20	263	786	1048	GGGAGCGATACAGACACCTG	59.897	20	GCCCGGTAAAGGAAAGGTCA	59.963	20	264	785	1048
c99710_g1	1	p1	(T)10	10	1248	1257
c91377_g1	1	p1	(A)10	10	23	32
c240712_g1	1	p2	(AG)7	14	74	87	TGGAGAGATCATCGGCGATTG	60	21	CCCTCAATCATGTGGCCAGT	60.034	20	170	18	187	TGGAGAGATCATCGGCGATTG	60	21	ACCCTCAATCATGTGGCCAG	60.034	20	171	18	188	GGAGGAGGTTGGGGTAATTGG	60.064	21	CCCTCAATCATGTGGCCAGT	60.034	20	188	0	187
c5038_g1	1	p1	(A)12	12	208	219
c26033_g2	1	p1	(G)11	11	443	453
c265745_g1	1	p1	(A)10	10	346	355	TGTCCTTTCTCACCTCTCTCA	57.755	21	CCATGAAAACCCTGCTGCTG	59.754	20	160	273	432	ACGGCCAAAAACTACGATTACG	59.587	22	GCTGCTGCCATTTTCCTACTG	59.866	21	278	142	419	ACGGCCAAAAACTACGATTACG	59.587	22	CTGCTGCTGCCATTTTCCTAC	59.866	21	280	142	421
c122894_g2	1	p1	(A)10	10	209	218	TGAAACATGGCTCCCTCAGG	59.671	20	GGTTTCCTCGGACCCTGATT	59.381	20	278	159	436	GAAACATGGCTCCCTCAGGG	60.395	20	GGTTTCCTCGGACCCTGATT	59.381	20	277	160	436	GGCCTTGCAAGTGTTTGGTT	59.822	20	GGGTGGAGAGTCACACACCT	61.122	20	270	134	403
c128247_g1	1	p1	(T)10	10	166	175
c17052_g1	1	p1	(A)10	10	193	202	TGGTGCTCGCCACAACTAAA	60.179	20	GGTTAGCCGCCAATCTGAGA	59.822	20	181	95	275	TGGTGCTCGCCACAACTAAA	60.179	20	GAGGTTAGCCGCCAATCTGA	59.822	20	183	95	277	TGGTGCTCGCCACAACTAAA	60.179	20	AGGTTAGCCGCCAATCTGAG	59.821	20	182	95	276
c122862_g1	1	p2	(TA)10	20	1	20
c96110_g1	1	p4	(TTTA)5	20	668	687
c36234_g1	1	p1	(A)12	12	1	12
c38830_g1	1	p1	(A)10	10	191	200	AGAGACAGACAATTCAGCAAGGA	59.674	23	GCTTGTTGCAAGATTCTGCCA	60	21	254	8	261	GAGACAGACAATTCAGCAAGGA	58.332	22	GCTTGTTGCAAGATTCTGCCA	60	21	253	9	261	AGAGACAGACAATTCAGCAAGG	58.327	22	GCTTGTTGCAAGATTCTGCCA	60	21	254	8	261
c101968_g1	1	p1	(A)12	12	237	248	GCGTCTTGCAATAGAGCTGC	59.973	20	CCGCCCCTGTCCAACTTATT	60.034	20	255	31	285	CTGCACTGTCTTTCCGCTTG	59.763	20	CCGCCCCTGTCCAACTTATT	60.034	20	239	47	285	GCGTCTTGCAATAGAGCTGC	59.973	20	ATTGGTGGCTGCCCGATATC	60.251	20	277	31	307
c15222_g1	1	p2	(CT)6	12	269	280	AGCTTGTCACACCGAGGAAC	60.25	20	GGTAGAGCTCAAGTGGAGGC	59.823	20	207	154	360	ACACCGAGGAACAACTTCGT	59.537	20	GGTAGAGCTCAAGTGGAGGC	59.823	20	199	162	360	AAGCTTGTCACACCGAGGAA	59.532	20	GGTAGAGCTCAAGTGGAGGC	59.823	20	208	153	360
c116861_g2	1	p3	(GGT)5	15	2	16
c97255_g2	1	p1	(T)10	10	1125	1134	TCACCAGTGGCCACTCAATC	59.963	20	AACACTCGAACCAGCCATGT	59.891	20	151	1084	1234	ACCAGTGGCCACTCAATCTG	59.963	20	AACACTCGAACCAGCCATGT	59.891	20	149	1086	1234	CACCAGTGGCCACTCAATCT	59.963	20	AACACTCGAACCAGCCATGT	59.891	20	150	1085	1234
c122932_g1	1	p2	(AG)10	20	1	20
c74020_g1	1	p1	(A)11	11	993	1003	ACTGACCAAGCTTCCAATGA	57.043	20	TGCAAAAGAGGGTGGTGAGT	59.449	20	221	884	1104	TGAAAACTGACCAAGCTTCCA	57.988	21	TGCAAAAGAGGGTGGTGAGT	59.449	20	226	879	1104	ACTGACCAAGCTTCCAATGAA	57.772	21	TGCAAAAGAGGGTGGTGAGT	59.449	20	221	884	1104
c202555_g1	1	p2	(CA)6	12	988	999	AAACCTAAAGAGAGGCCGGC	60.035	20	TCCTCGAAGCTGCAACTAGC	60.109	20	247	839	1085	AAACCTAAAGAGAGGCCGGC	60.035	20	AATGACCTCCAGATGCCACC	59.743	20	222	839	1060	GAGAAAGGGGTGCGATAGGG	59.893	20	AATGACCTCCAGATGCCACC	59.743	20	260	801	1060
c183385_g1	1	p1	(T)10	10	26	35
c84664_g1	1	p1	(T)10	10	5	14
c123408_g1	1	p1	(T)10	10	133	142	CCCTATGTTGTTATCCCTCGAGG	59.993	23	CGAAGGCTCGGTTTGTACCT	60.038	20	163	7	169	CCCTATGTTGTTATCCCTCGAGG	59.993	23	GCCTCCCTAAACAGGATCCG	59.893	20	181	7	187	CCCTATGTTGTTATCCCTCGAGG	59.993	23	TGAACCATCCTAGCCTCCCT	59.657	20	193	7	199
c116899_g6	1	p2	(TC)8	16	1309	1324	TAGACGGCCCTCCATGTGTA	60.033	20	GCCAGTGGAGACGTTGAGAG	60.389	20	119	1232	1350	CGTAAAATGGGGGCCTTTGC	60.108	20	GCCAGTGGAGACGTTGAGAG	60.389	20	264	1087	1350	TAGACGGCCCTCCATGTGTA	60.033	20	AACAGCCAGTGGAGACGTTG	60.533	20	123	1232	1354
c134264_g1	1	p1	(T)12	12	38	49
c108453_g1	1	c	(GA)7gtgt(GA)10cggtggttgagtttgtggatggtggt(GA)8	80	893	972	TTGGGATTGGTAGCACCCAC	59.961	20	ACAGCACCACCATCCACAAA	60.106	20	221	782	1002	TTGGGATTGGTAGCACCCAC	59.961	20	AACAGCACCACCATCCACAA	60.106	20	222	782	1003	TTGGGATTGGTAGCACCCAC	59.961	20	TCCCTCTCACACAACAGCAC	59.893	20	234	782	1015
c4034_g1	1	p1	(A)10	10	217	226
c108045_g3	1	p1	(T)10	10	29	38	AGGGGGTTGGCTCTTTTCTG	59.887	20	GCTCTCTGATCTCCGCTGAG	59.688	20	211	0	210	AGGGGGTTGGCTCTTTTCTG	59.887	20	ATTCGCTCTCTGATCTCCGC	59.686	20	215	0	214	GGGTTGGCTCTTTTCTGGGT	60.179	20	GCTCTCTGATCTCCGCTGAG	59.688	20	208	3	210
c114630_g4	1	p1	(A)12	12	1246	1257	GGTAAGGCGCGCTACAACTA	60.179	20	AAGCGGGGGAGAGTAGTCAA	60.252	20	128	1215	1342	TCGCTGACCCTTTCGTAAGC	60.389	20	CTTAAAGATGGGTTGGCGCG	59.901	20	228	1060	1287	GGTAAGGCGCGCTACAACTA	60.179	20	TACAACAACGTTGGGGTGGG	60.466	20	102	1215	1316
c106354_g1	1	p1	(A)10	10	303	312	AGAGCAAAGCAAAGACTTCAACA	59.304	23	GACCGGTTCTGCCTGAGAAA	59.965	20	231	277	507	AGAGCAAAGCAAAGACTTCAACA	59.304	23	TGCTGATGTGCCAATGTGGA	60.251	20	252	277	528	AGAGCAAAGCAAAGACTTCAACA	59.304	23	ATGTGGAAGACCGGTTCTGC	60.322	20	239	277	515
c126344_g3	1	p1	(G)10	10	909	918	CTTCCAGTGCGGGGAGAAAT	60.035	20	TACAAGTCGGTTGCCTCGAC	60.039	20	135	819	953	TCCAGTGCGGGGAGAAATTC	60.035	20	TACAAGTCGGTTGCCTCGAC	60.039	20	133	821	953	CAAACCCATCCCTGCCTTCT	59.96	20	TACAAGTCGGTTGCCTCGAC	60.039	20	229	725	953
c84743_g1	1	p1	(T)11	11	29	39	TTGAACTGCTGCTATTCAGGT	57.576	21	AGGGACTCGGGGAAGTGATC	60.688	20	268	3	270	TTGAACTGCTGCTATTCAGGT	57.576	21	GAGTTCAGGGACTCGGGGAA	60.903	20	274	3	276	TTGAACTGCTGCTATTCAGGT	57.576	21	AGTTCAGGGACTCGGGGAAG	60.905	20	273	3	275
c121520_g2	1	p1	(T)10	10	699	708	GCACCCCCTCTTTTTCTCCA	59.888	20	GAGTCGATCCAGAGTGACGC	60.248	20	104	628	731	ATCGACTCCATGTGCCACTC	59.823	20	GAGTCGATCCAGAGTGACGC	60.248	20	158	574	731	GATCGACTCCATGTGCCACT	59.823	20	GAGTCGATCCAGAGTGACGC	60.248	20	159	573	731
c46628_g1	1	p1	(T)12	12	174	185	AGTGGGATGAGCGAGTTGTG	60.037	20	AGTGCGACAGTGACTGACAG	59.969	20	198	57	254	CAGTGGGATGAGCGAGTTGT	60.037	20	AGTGCGACAGTGACTGACAG	59.969	20	199	56	254	GTGGGATGAGCGAGTTGTGA	60.037	20	AGTGCGACAGTGACTGACAG	59.969	20	197	58	254
c200629_g1	1	p3	(CGC)5	15	155	169	TGGGCGGATAAAGCTGGTTT	59.961	20	ATGGTCTCGGCCCATTTGTT	59.96	20	212	11	222	TTTGTCACCCTGAACGGAGG	59.892	20	CAGCGTCAACATTTGGTGCA	59.969	20	274	125	398	TGGGCGGATAAAGCTGGTTT	59.961	20	TTGGCGCCGTCAAGGATATT	60.107	20	248	11	258
c109427_g1	1	p2	(AG)6	12	359	370	GACACCGTGCACTTGAACAC	59.972	20	GGTTGTTCCGAGTAGTGGCA	59.966	20	249	321	569	GACACCGTGCACTTGAACAC	59.972	20	TGGTTGTTCCGAGTAGTGGC	59.966	20	250	321	570	GTGCACTTGAACACACGGAC	59.972	20	GGTTGTTCCGAGTAGTGGCA	59.966	20	270	300	569
c16406_g1	1	c	(T)10ggtcatactcagttattaactagatgcctctaaattct(TA)6	60	76	135	CCCTGAAAATGGGCAATACAAA	57.45	22	AGGGTCCAGGCCATAAGACT	59.955	20	241	47	287	CCCTGAAAATGGGCAATACAAA	57.45	22	ACATACTAGGGTCCAGGCCA	59.658	20	248	47	294	CCCTGAAAATGGGCAATACAAAT	57.898	23	AGGGTCCAGGCCATAAGACT	59.955	20	241	47	287
c109881_g1	1	p3	(AGA)7	21	1502	1522
c145676_g1	1	p2	(TC)7	14	99	112	CAAGCGGGCATGAATGATGG	59.968	20	GTCCACCATGTTGCTAGCCT	60.035	20	106	36	141	AAGCGGGCATGAATGATGGA	60.107	20	GTCCACCATGTTGCTAGCCT	60.035	20	105	37	141	AGCGGGCATGAATGATGGAT	59.888	20	GTCCACCATGTTGCTAGCCT	60.035	20	104	38	141
c123777_g10	1	p1	(T)10	10	2046	2055
c117341_g4	1	p1	(T)12	12	1160	1171	AAGATGCGATGCCTTGTACA	57.598	20	TGCCATTTGGTAACCCGGAA	59.887	20	279	978	1256	AGATGCGATGCCTTGTACAT	57.372	20	TGCCATTTGGTAACCCGGAA	59.887	20	278	979	1256	AAGATGCGATGCCTTGTACA	57.598	20	TTGGTAACCCGGAAACCACA	59.45	20	273	978	1250
c106018_g1	1	p3	(TGG)7	21	10	30
c126264_g1	1	p1	(T)11	11	2661	2671	GAAACTCACCGAGGAAGGGG	60.036	20	GCTGCCACATGTCCCTCTAG	60.179	20	279	2426	2704	TTTCTTAGGGCTTCTCGGCG	60.108	20	GCTGCCACATGTCCCTCTAG	60.179	20	132	2573	2704	TTTCTTAGGGCTTCTCGGCG	60.108	20	TTCCTGAGCTGCCACATGTC	60.322	20	139	2573	2711
c96439_g1	1	p1	(A)10	10	566	575	CGACGGCTCAGATCTGACTC	59.971	20	GTTGAAGAGGTGACCGGGAG	60.037	20	280	328	607	ACGGCTCAGATCTGACTCCT	60.034	20	GTTGAAGAGGTGACCGGGAG	60.037	20	278	330	607	TCTGACTCCTCCCACCGATT	59.959	20	GTTGAAGAGGTGACCGGGAG	60.037	20	268	340	607
c117212_g2	1	p1	(T)21	21	346	366
c123335_g1	1	p3	(AGC)5	15	1930	1944	GCTGCAGCAACAACCATTGA	59.968	20	CGACCTTCCAGTTGCAGGAT	60.036	20	109	1888	1996	GCAGCAACAGGGTTTTCCAG	59.967	20	CGACCTTCCAGTTGCAGGAT	60.036	20	151	1846	1996	CTGCAGCAACAGGGTTTTCC	59.967	20	CGACCTTCCAGTTGCAGGAT	60.036	20	153	1844	1996
c123335_g1	2	p3	(GCC)5	15	4057	4071	CTCCTGCTCGATCCGGAATC	60.039	20	CATTCTCCGGAAGCTCCACA	59.75	20	276	3886	4161	CTCCTGCTCGATCCGGAATC	60.039	20	ACATTCTCCGGAAGCTCCAC	59.749	20	277	3886	4162	CTCCTGCTCGATCCGGAATC	60.039	20	CCTCCTCCCCTTCCTTCACT	60.253	20	220	3886	4105
c229008_g1	1	p2	(AT)7	14	90	103	TGAATTATGAATGGTCAAGCTGGT	58.736	24	GACCCATCTGACTTGCTCCC	60.107	20	267	5	271	TGAATTATGAATGGTCAAGCTGGT	58.736	24	TCTGACTTGCTCCCCACAAC	59.891	20	261	5	265	TGAATTATGAATGGTCAAGCTGGT	58.736	24	CTGACTTGCTCCCCACAACT	59.891	20	260	5	264
c229008_g1	2	p1	(G)10	10	422	431
c126413_g2	1	p2	(TA)6	12	2751	2762
c39132_g1	1	p1	(T)13	13	17	29
c116106_g2	1	p1	(A)10	10	897	906	CATAGGGGAAGCTGCACCAA	60.034	20	AGCCTCTCATGAAATTTCAGGA	57.419	22	122	838	959	TTCATAGGGGAAGCTGCACC	59.744	20	AGCCTCTCATGAAATTTCAGGA	57.419	22	124	836	959	CATAGGGGAAGCTGCACCAA	60.034	20	AGCCTCTCATGAAATTTCAGGAA	58.073	23	122	838	959
c21138_g1	1	p1	(T)10	10	220	229	TGGCATGGGGCATCTATGGT	61.363	20	TGGCCGGATAGGATTGATGA	58.272	20	268	144	411	TGGCATGGGGCATCTATGGT	61.363	20	TGATGGCCGGATAGGATTGA	58.272	20	271	144	414	TGGCATGGGGCATCTATGG	59.538	19	TGGCCGGATAGGATTGATGA	58.272	20	268	144	411
c85540_g2	1	p1	(C)14	14	3	16
c100905_g1	1	p2	(GA)7	14	783	796
c116951_g1	1	p3	(GCT)5	15	389	403
c61436_g1	1	p2	(TC)10	20	394	413
c230063_g1	1	p1	(A)10	10	1450	1459	CCAGCCTTTCCATGATGGGT	60.033	20	GGCCAGTGCTAGTCCAAGAA	59.675	20	181	1323	1503	CCAGCCTTTCCATGATGGGT	60.033	20	AAGGCCAGTGCTAGTCCAAG	59.674	20	183	1323	1505	GCCAAACAGCCACTAAGCAC	60.039	20	GGCCAGTGCTAGTCCAAGAA	59.675	20	277	1227	1503
c121774_g3	1	p1	(C)10	10	965	974	AGGCGATGAGTCAACAACGT	59.966	20	AACGGGTCCGAAGAGGGTAT	60.325	20	200	897	1096	GAAGGAGGTGTGGTCAAGGG	59.963	20	AACGGGTCCGAAGAGGGTAT	60.325	20	246	851	1096	GGCGATGAGTCAACAACGTG	59.836	20	AACGGGTCCGAAGAGGGTAT	60.325	20	199	898	1096
c38537_g1	1	p2	(AT)8	16	456	471
c103173_g3	1	p2	(TA)8	16	1033	1048	ACCAAGCGGTCCTAACAAGT	59.237	20	AGGCGTGACCAAGCAGTAAA	59.892	20	279	934	1212	ACCAAGCGGTCCTAACAAGTT	59.858	21	AGGCGTGACCAAGCAGTAAA	59.892	20	279	934	1212	ACCAAGCGGTCCTAACAAGT	59.237	20	ACCTGCAGTCGACATACTGG	59.467	20	258	934	1191
c109219_g2	1	p2	(CT)6	12	14	25
c107375_g1	1	p2	(AT)8	16	578	593	CCAAACTAGCATGCGCACTC	59.902	20	GCGTATGCATCACGTGGC	59.676	18	192	488	679	AACTAGCATGCGCACTCTGA	59.753	20	GCGTATGCATCACGTGGC	59.676	18	189	491	679	GCTGAGACGTGGTGAAGGAT	59.752	20	GCGTATGCATCACGTGGC	59.676	18	231	449	679
c62365_g1	1	p1	(A)16	16	220	235
c118064_g2	1	p2	(CA)7	14	12	25
c120447_g3	1	p1	(T)10	10	286	295	AGTGTTTTTGGCTTGGTGGA	58.141	20	GAGGGGGCCTTGTTACCAAG	60.323	20	187	154	340	TGGCTTGGTGGATCATTAGGT	59.078	21	GAGGGGGCCTTGTTACCAAG	60.323	20	179	162	340	TGAAGTGTTTTTGGCTTGGTGG	60.094	22	GAGGGGGCCTTGTTACCAAG	60.323	20	190	151	340
c111403_g1	1	p2	(TC)7	14	2838	2851	TCGTTGGAGAAGGAGATGCG	59.827	20	CACAGCAGAGGAGAGAGAAACA	59.702	22	171	2723	2893	TCGTTGGAGAAGGAGATGCG	59.827	20	ACACAGCAGAGGAGAGAGAAAC	59.701	22	172	2723	2894	TCGTTGGAGAAGGAGATGCG	59.827	20	ACACAGCAGAGGAGAGAGAA	57.699	20	172	2723	2894
c116172_g2	1	p3	(TCC)5	15	948	962	ACGTCCGACCAACAGTCTTC	59.968	20	GGGGAGGGTAAAGTCGAAGC	60.108	20	216	803	1018	GACGTCCGACCAACAGTCTT	59.968	20	GGGGAGGGTAAAGTCGAAGC	60.108	20	217	802	1018	GTCTTCCTTCACCTCCAGCC	60.036	20	GGGGAGGGTAAAGTCGAAGC	60.108	20	202	817	1018
c206143_g1	1	p2	(TA)6	12	673	684	CTAGATAGGTTGCGCCCTGG	59.966	20	AGGGCCATCCAAAACTGACC	60.252	20	173	596	768	GCTGATTCCGGGGAGTTGAA	60.035	20	AGGGCCATCCAAAACTGACC	60.252	20	255	514	768	TTGCTAGATAGGTTGCGCCC	60.179	20	AGGGCCATCCAAAACTGACC	60.252	20	176	593	768
c166838_g1	1	p2	(GA)7	14	298	311	TTTTGGAGGATGAAGGGGCC	59.959	20	ACCATAACCCTGAGTTCCCA	57.946	20	271	97	367	GGAGGATGAAGGGGCCATTT	59.737	20	ACCATAACCCTGAGTTCCCA	57.946	20	267	101	367	TTTTGGAGGATGAAGGGGCC	59.959	20	AACCATAACCCTGAGTTCCCA	58.646	21	272	97	368
c86405_g1	1	p2	(TA)6	12	106	117	AGTTGTTTTGTTTAGGTGTGCA	57.207	22	AGCATAGTGAGCCCGTGAAT	59.167	20	229	31	259	AGTTGTTTTGTTTAGGTGTGCA	57.207	22	GTGAGCCCGTGAATATCACCA	60.135	21	223	31	253	AGTTGTTTTGTTTAGGTGTGCA	57.207	22	AGTGAGCCCGTGAATATCACC	59.861	21	224	31	254
c121462_g3	1	p1	(T)10	10	3789	3798	AGGCCGCAGCTACAGAAATT	60.035	20	TAACAAGCATGCAACCGGTG	59.404	20	164	3700	3863	AGGCCGCAGCTACAGAAATT	60.035	20	TGTAACAAGCATGCAACCGG	59.404	20	166	3700	3865	AGGCCGCAGCTACAGAAATT	60.035	20	GTAACAAGCATGCAACCGGT	59.404	20	165	3700	3864
c225398_g1	1	p1	(T)10	10	287	296	AGACCCTTATGCTCCTCCTGA	59.708	21	GGAAGGGCATTTCAGAGCCA	60.324	20	240	135	374	AGACCCTTATGCTCCTCCTGA	59.708	21	TGGAAGGGCATTTCAGAGCC	60.324	20	241	135	375	TGAGACCCTTATGCTCCTCCT	59.708	21	GGAAGGGCATTTCAGAGCCA	60.324	20	242	133	374
c124148_g2	1	p2	(TA)6	12	60	71	AGCAGTGTATGTATACGAACGGA	59.371	23	TGGTGATGCACTGTGGCTAG	60.036	20	212	13	224	AGCAGTGTATGTATACGAACGGA	59.371	23	TGATGCACTGTGGCTAGCAA	59.963	20	209	13	221	GCAGTGTATGTATACGAACGGAC	59.272	23	TGGTGATGCACTGTGGCTAG	60.036	20	211	14	224
c73049_g1	1	p2	(TG)6	12	1305	1316
c115561_g4	1	p2	(CT)6	12	93	104	ATATAGCACCACCACACCCG	59.532	20	ACTATGAAGAGTTGCGGGGG	59.458	20	157	42	198	TATAGCACCACCACACCCGT	60.906	20	ACTATGAAGAGTTGCGGGGG	59.458	20	156	43	198	ATATAGCACCACCACACCCG	59.532	20	GCACTATGAAGAGTTGCGGG	58.99	20	159	42	200
c124316_g2	1	p3	(ATA)6	18	1	18
c117855_g1	1	p1	(T)10	10	1912	1921
c114923_g7	1	p2	(GA)10	20	1	20
c114923_g7	2	p2	(AG)6	12	169	180	GACACTGCAAGGAGGCTTCT	59.964	20	GACTCCCTCAATGCCAACCA	59.962	20	187	108	294	GACACTGCAAGGAGGCTTCT	59.964	20	TGACTCCCTCAATGCCAACC	59.962	20	188	108	295	AGACACTGCAAGGAGGCTTC	59.964	20	GACTCCCTCAATGCCAACCA	59.962	20	188	107	294
c258231_g1	1	p1	(T)10	10	124	133	TCTTGGGGGCTGTTTGCATA	59.592	20	GCGGGAAGCCGAAACATATG	59.692	20	118	44	161	TTCTTGGGGGCTGTTTGCAT	60.472	20	GCGGGAAGCCGAAACATATG	59.692	20	119	43	161	TGCATTTCTTGGGGGCTGTT	60.472	20	GCGGGAAGCCGAAACATATG	59.692	20	124	38	161
c22729_g1	1	p1	(T)10	10	24	33	GACCGAACCACGTAAATCTGA	58.05	21	CCTCCGAAGCAAGGAGAGTC	59.825	20	249	0	248	GACCGAACCACGTAAATCTGA	58.05	21	TCGGTTGATGATGACGACGG	60.179	20	223	0	222	GACCGAACCACGTAAATCTGA	58.05	21	CGGCAATGACGGTGACAATG	60.179	20	200	0	199
c265488_g1	1	p2	(AT)10	20	1	20
c111945_g2	1	p1	(T)10	10	101	110	GTTTCTCCATCCCTTCCCCG	60.107	20	TCCGTTTCCCAACACCTCTG	59.892	20	246	28	273	GTTTCTCCATCCCTTCCCCG	60.107	20	TCTTTGTTGCTCCCTTCCCC	59.888	20	192	28	219	GTTTCTCCATCCCTTCCCCG	60.107	20	CTTTGTTGCTCCCTTCCCCT	59.887	20	191	28	218
c144061_g1	1	p3	(ATG)5	15	143	157	GGCGAAAGACGGGGAAAGAT	60.393	20	GCTTGCTGCCTTATTGCCAA	59.753	20	261	9	269	GGCGAAAGACGGGGAAAGAT	60.393	20	TTGCTTGCTGCCTTATTGCC	59.753	20	263	9	271	TCTGAAGGTCAAGCCCTTGG	59.598	20	GCTTGCTGCCTTATTGCCAA	59.753	20	232	38	269
c187934_g1	1	p1	(T)11	11	104	114	TCTGCACAATTGTCTCGCCA	60.25	20	CCCATGGTACGACATGCAGT	60.108	20	270	58	327	TCTGCACAATTGTCTCGCCA	60.25	20	GTGTCTCAGCTGGTCCCAAA	59.891	20	124	58	181	AGACCAGCCGAGTATCCAGA	59.741	20	CCCATGGTACGACATGCAGT	60.108	20	115	34	148
c187934_g1	2	p1	(T)11	11	283	293	TTTGGGACCAGCTGAGACAC	59.891	20	CCCATGGTACGACATGCAGT	60.108	20	166	162	327	ACTGCATGTCGTACCATGGG	60.108	20	GTGTCTCAGCTGGTCCCAAA	59.891	20	232	129	360	TTTGGGACCAGCTGAGACAC	59.891	20	TCCCATGGTACGACATGCAG	59.822	20	167	162	328
c117954_g1	1	p3	(TCC)5	15	3600	3614	TCTTCTATCGCAGCGTCGTC	59.972	20	GCAACATACCTCAAGGGCCT	60.034	20	194	3533	3726	TCTTCTATCGCAGCGTCGTC	59.972	20	AGGCAACATACCTCAAGGGC	60.034	20	196	3533	3728	TCGTCTTCTATCGCAGCGTC	59.972	20	GCAACATACCTCAAGGGCCT	60.034	20	197	3530	3726
c165748_g1	1	p1	(A)10	10	309	318	AGGAAACTCTCTGGTCTTGGA	58.022	21	TGGTCAAAGATAGAGTCAAAGTTTGA	58.72	26	269	95	363	AGGAAACTCTCTGGTCTTGGA	58.022	21	TGGTCAAAGATAGAGTCAAAGTTTG	57.503	25	269	95	363	AGGAAACTCTCTGGTCTTGGA	58.022	21	GGTCAAAGATAGAGTCAAAGTTTGA	57.27	25	268	95	362
c113563_g1	1	p2	(TA)6	12	5	16
c121785_g1	1	p1	(A)11	11	1040	1050	AGAGGGCTCAGAAATAGGCT	57.811	20	CTTGTGTGAGCGATGGACCT	60.037	20	245	912	1156	AGAGGGCTCAGAAATAGGCT	57.811	20	AGCGATGGACCTGGATTGTG	60.108	20	237	912	1148	AGAGGGCTCAGAAATAGGCT	57.811	20	TGAGCGATGGACCTGGATTG	59.821	20	239	912	1150
c121785_g1	2	p1	(A)12	12	2181	2192	TAAGGGTCAAGGGCTTTGCT	59.223	20	TGGGACTAGTCGATGCCTCA	60.034	20	238	2154	2391	GGGTCAAGGGCTTTGCTGAA	60.828	20	TGGGACTAGTCGATGCCTCA	60.034	20	235	2157	2391	AAGGGTCAAGGGCTTTGCTG	60.829	20	TGGGACTAGTCGATGCCTCA	60.034	20	237	2155	2391
c147219_g1	1	p1	(A)10	10	157	166	CATAACCTCGGCGAGTGGAG	60.249	20	TGGATAGCTGTTTGAGGAGAGT	58.555	22	132	121	252	GGCGAGTGGAGAACAACACT	60.25	20	TGGATAGCTGTTTGAGGAGAGT	58.555	22	123	130	252	CATAACCTCGGCGAGTGGAG	60.249	20	TGTTGGATAGCTGTTTGAGGAGA	59.417	23	135	121	255
c95487_g1	1	p2	(TC)8	16	601	616	TCCACACCAAGCAGTCAGTC	59.893	20	ACTATTTCCACCCTGCGCAA	59.962	20	241	518	758	TCCACACCAAGCAGTCAGTC	59.893	20	AACTATTTCCACCCTGCGCA	59.962	20	242	518	759	CTCCACACCAAGCAGTCAGT	59.893	20	ACTATTTCCACCCTGCGCAA	59.962	20	242	517	758
c118942_g5	1	p3	(GGA)5	15	1996	2010	GAAGGGGAGGAGGGAGGATT	60.03	20	CCCTTGTGAGCGAGGTTTGA	60.25	20	225	1924	2148	GAAGGGGAGGAGGGAGGATT	60.03	20	TGCGCAGACTGTACTTTCGA	59.687	20	157	1924	2080	GGGGAATCGGAGAGAGGAGT	60.106	20	CCCTTGTGAGCGAGGTTTGA	60.25	20	196	1953	2148
c157322_g1	1	p2	(CT)8	16	416	431
c120746_g2	1	p1	(T)11	11	1741	1751	CAAGCCCTACTGAGGCAGTC	60.108	20	TGCAGGTAGCTTGTCACCAA	59.528	20	188	1674	1861	GTCAAGCCCTACTGAGGCAG	60.108	20	TGCAGGTAGCTTGTCACCAA	59.528	20	190	1672	1861	GGGGTGAAGGAAGTGCTTGA	59.89	20	TGCAGGTAGCTTGTCACCAA	59.528	20	228	1634	1861
c119735_g1	1	p2	(GA)8	16	2546	2561	AAAGAGGAGCCTGGGGAGAT	59.955	20	ACCTCATGGAGCCTAGGTCA	59.66	20	185	2514	2698	AAAAGAGGAGCCTGGGGAGA	60.179	20	ACCTCATGGAGCCTAGGTCA	59.66	20	186	2513	2698	CAAAAAGAGGAGCCTGGGGA	59.594	20	ACCTCATGGAGCCTAGGTCA	59.66	20	188	2511	2698
c246231_g1	1	p2	(GA)7	14	81	94	CCCCACCCGATTTCCTTCAA	59.961	20	AGCTCTCCCCTCTCATCAGG	60.106	20	223	28	250	AAAAGTGGCCCCTGACACTC	60.179	20	AGCTCTCCCCTCTCATCAGG	60.106	20	246	5	250	CAAAGGCGGTTGCAGCATAG	60.179	20	AGCTCTCCCCTCTCATCAGG	60.106	20	206	45	250
c20924_g1	1	p1	(T)14	14	70	83	TGGAGACGGATTAAACTTGCA	57.589	21	TGAAGAAGTTACCCACCAGCA	59.228	21	101	40	140	TGGAGACGGATTAAACTTGCA	57.589	21	TGAAGAAGTTACCCACCAGCAA	59.826	22	101	40	140	TGGAGACGGATTAAACTTGCA	57.589	21	CTGAAGAAGTTACCCACCAGCA	60.225	22	102	40	141
c58187_g1	1	p1	(T)15	15	239	253	TTTGGGCTGGATTCTGGCTT	59.885	20	ACCCCTTGTCTTGTTCAACGT	60.065	21	256	116	371	GGGCTGGATTCTGGCTTAGG	60.179	20	ACCCCTTGTCTTGTTCAACGT	60.065	21	253	119	371	TTTGGGCTGGATTCTGGCTT	59.885	20	TCGAACCCCTTGTCTTGTTCA	59.513	21	260	116	375
c118008_g1	1	p3	(CTG)5	15	1893	1907	AAGTGCTGTTGTGGACCACA	60.035	20	GTTCTTGGGAAGGAAGGGCA	59.888	20	173	1869	2041	AAGTGCTGTTGTGGACCACA	60.035	20	TGTTCTTGGGAAGGAAGGGC	59.888	20	174	1869	2042	AAGTGCTGTTGTGGACCACA	60.035	20	AGGAAGGGCAGCCTAGTTCT	60.253	20	163	1869	2031
c61738_g1	1	p1	(T)10	10	136	145	AGGAGGTTCCAATTCCATTCCA	59.346	22	GTGATTTTTACGCCTGCCCG	60.179	20	211	102	312	AGGAGGTTCCAATTCCATTCCA	59.346	22	TGCCCGCTAGCCATTTTAGT	59.745	20	197	102	298	AGGAGGTTCCAATTCCATTCCA	59.346	22	ATTTTTACGCCTGCCCGCTA	60.393	20	208	102	309
c122447_g3	1	p1	(T)10	10	2249	2258	AACTTACGCTGCCAACTGGA	59.892	20	AAGTGGGCTGAGCTAACCTC	59.384	20	220	2153	2372	GTGAGCTGCAACTTACGCTG	59.835	20	AAGTGGGCTGAGCTAACCTC	59.384	20	229	2144	2372	CAACTTACGCTGCCAACTGG	59.762	20	AAGTGGGCTGAGCTAACCTC	59.384	20	221	2152	2372
c125630_g3	1	p1	(T)10	10	363	372	AAGGCTAAGGGAATTGGGGC	60.032	20	GAGAGATAATGGCGGTGGGG	59.965	20	225	278	502	AAGGCTAAGGGAATTGGGGC	60.032	20	GGAGAGATAATGGCGGTGGG	59.965	20	226	278	503	TAAGGGAATTGGGGCAGCTG	60.033	20	GAGAGATAATGGCGGTGGGG	59.965	20	220	283	502
c84350_g1	1	p1	(A)17	17	1	17
c113893_g2	1	p1	(T)12	12	1122	1133	AGGGGTGGTCGGTCTAGTTT	60.179	20	ACCAGAGCAAACGGTATGCA	59.964	20	215	979	1193	AAGGGGTGGTCGGTCTAGTT	60.179	20	ACCAGAGCAAACGGTATGCA	59.964	20	216	978	1193	AACCGACTAGAAGGGGTGGT	60.179	20	ACCAGAGCAAACGGTATGCA	59.964	20	226	968	1193
c53750_g1	1	p5	(GTTCA)5	25	14	38
c123806_g1	1	p2	(GA)7	14	459	472	TCATCTCCCTTGACACCCCT	59.881	20	GGGTTTTTGATGGGGGCAAC	59.964	20	258	382	639	TCATCTCCCTTGACACCCCT	59.881	20	AGGGTTTTTGATGGGGGCAA	60.105	20	259	382	640	TTGACACCTGGAGAGAGGGT	59.809	20	GGGTTTTTGATGGGGGCAAC	59.964	20	227	413	639
c123040_g1	1	p2	(TG)7	14	407	420	TAGTTTCATGCTGCCACCGG	60.676	20	GGTAGGATTACGTAGCCCGC	60.039	20	206	334	539	TAGTTTCATGCTGCCACCGG	60.676	20	AGCACTACAGAGCTCCTCCA	59.96	20	178	334	511	CTAGTTTCATGCTGCCACCG	59.271	20	GGTAGGATTACGTAGCCCGC	60.039	20	207	333	539
c90691_g1	1	p5	(AGTTG)5	25	131	155	CGAATCCATATAGCCGACCCC	60.135	21	CTTCATTGGGGGCAAAATTTTG	57.23	22	114	88	201	AGCGAATCCATATAGCCGACC	59.795	21	CTTCATTGGGGGCAAAATTTTG	57.23	22	116	86	201	GCGAATCCATATAGCCGACC	58.358	20	CTTCATTGGGGGCAAAATTTTG	57.23	22	115	87	201
c63139_g2	1	p1	(A)12	12	584	595
c18273_g1	1	p2	(GA)9	18	258	275	ATTGCTGAAGGGGTGAGGTG	59.961	20	CCAAAAGCCCGCTGACAAAA	59.896	20	233	197	429	CATTGCTGAAGGGGTGAGGT	59.961	20	CCAAAAGCCCGCTGACAAAA	59.896	20	234	196	429	ATTGCTGAAGGGGTGAGGTG	59.961	20	ATCTCTCTCCAAAAGCCCGC	60.107	20	241	197	437
c114826_g2	1	p3	(AAT)5	15	220	234	GCACAATTCAGTCTGCGCTG	60.454	20	AAAAATGAGGCCCGGAACCT	59.886	20	193	70	262	AGCACAATTCAGTCTGCGCT	60.605	20	AAAAATGAGGCCCGGAACCT	59.886	20	194	69	262	CACAATTCAGTCTGCGCTGT	59.13	20	AAAAATGAGGCCCGGAACCT	59.886	20	192	71	262
c109807_g2	1	p1	(A)10	10	38	47
c89911_g1	1	p1	(G)12	12	235	246	GATGCATGAGGATCCCGGAG	60.037	20	ATCGTTTCTGGGCCGTCTTT	59.964	20	261	32	292	GGGAGGGATGATGCATGAGG	59.962	20	ATCGTTTCTGGGCCGTCTTT	59.964	20	270	23	292	GGGGAGGGATGATGCATGAG	59.962	20	ATCGTTTCTGGGCCGTCTTT	59.964	20	271	22	292
c162695_g1	1	p3	(AGC)5	15	105	119	CTCAACAAGTTCCACACGCG	60.042	20	GACGACCGGTGAGAAGATCC	59.899	20	209	2	210	CTCAACAAGTTCCACACGCG	60.042	20	CGACGACCGGTGAGAAGATC	60.248	20	210	2	211	CCTCAACAAGTTCCACACGC	59.692	20	GACGACCGGTGAGAAGATCC	59.899	20	210	1	210
c119999_g2	1	p2	(AT)6	12	1064	1075	TCTCCCCCTTAAAGTCACGA	57.686	20	AGGTCTTTGGATCTGTTGAAGGA	59.347	23	210	940	1149	ATCACCCCCACACTTTTGGT	59.439	20	TGAATTTGTGGAGCACTCAAATT	57.466	23	272	847	1118	ACCAATCACCCCCACACTTT	59.439	20	TGAATTTGTGGAGCACTCAAATT	57.466	23	276	843	1118
c116649_g1	1	p1	(A)10	10	550	559	TGACACCTCACAAACCCAACA	59.995	21	TGGATGTCGTTCAGTGGTCTG	59.999	21	204	422	625	TGACACCTCACAAACCCAACA	59.995	21	GGATGTCGTTCAGTGGTCTGT	59.999	21	203	422	624	TGACACCTCACAAACCCAACA	59.995	21	TGTCGTTCAGTGGTCTGTGA	58.892	20	200	422	621
c119463_g3	1	p1	(T)10	10	1528	1537	CGTGCTCTCTTCAGGCATCT	59.825	20	ACCTGTCACGTGCAATCTGT	59.893	20	171	1467	1637	ATGGTCTCACCCAGGGTCTT	60.179	20	ACCTGTCACGTGCAATCTGT	59.893	20	139	1499	1637	AGTACTCTTGCCTGAGCGTG	59.755	20	ACCTGTCACGTGCAATCTGT	59.893	20	187	1451	1637
c113551_g2	1	p1	(A)10	10	1217	1226	AGCACATGCATCTGAAGGCT	60.034	20	CTGTGCATGGTCTTCCCCAT	60.034	20	268	1031	1298	AGCACATGCATCTGAAGGCT	60.034	20	TTCTGTGCATGGTCTTCCCC	59.962	20	270	1031	1300	AGCACATGCATCTGAAGGCT	60.034	20	ACCGTTCTGTGCATGGTCTT	59.891	20	274	1031	1304
c201422_g1	1	p1	(T)10	10	77	86	TCCCACACACCCCTAAGACT	59.807	20	GGGTCAGGCCTACAAAGCTT	59.962	20	236	10	245	TCCCACACACCCCTAAGACT	59.807	20	GGAGGGTCAGGCCTACAAAG	59.747	20	239	10	248	TCCCACACACCCCTAAGACT	59.807	20	GAGGGTCAGGCCTACAAAGC	60.393	20	238	10	247
c58185_g1	1	p1	(T)11	11	537	547	CCCTCCCATCTTTGCTCCAG	60.107	20	TGTTGGGATGGATGAAGAGTTGA	59.67	23	154	420	573	TTCTTCAGTACGGTGGCCAG	59.68	20	TGTTGGGATGGATGAAGAGTTGA	59.67	23	221	353	573	ACCTTCCCTCCCATCTTTGC	59.667	20	TGTTGGGATGGATGAAGAGTTGA	59.67	23	159	415	573
c58185_g1	2	p1	(T)14	14	795	808	TGGATCTTGGTTCATGTTCCTT	57.613	22	ATGCCGCATGGAGTAAGCAT	60.179	20	272	644	915	TTGGATCTTGGTTCATGTTCCT	57.613	22	ATGCCGCATGGAGTAAGCAT	60.179	20	273	643	915	ACTTTGGATCTTGGTTCATGTTCC	59.476	24	ATGCCGCATGGAGTAAGCAT	60.179	20	276	640	915
c51014_g1	1	p1	(T)11	11	174	184	TCTGTTCAACTCACCAAAATGCT	59.046	23	GTGGGAAAAAGGCAAACCGG	60.25	20	100	129	228	TCTGTTCAACTCACCAAAATGC	57.694	22	GTGGGAAAAAGGCAAACCGG	60.25	20	100	129	228	TCTGTTCAACTCACCAAAATGCTT	59.598	24	GTGGGAAAAAGGCAAACCGG	60.25	20	100	129	228
c106205_g1	1	p3	(TCA)6	18	641	658	CAACGGCTTCAGCTTCCAAC	60.04	20	AAGACGGTGAAGCGCTAGAC	60.109	20	222	512	733	CAACGGCTTCAGCTTCCAAC	60.04	20	GAAGACGGTGAAGCGCTAGA	59.829	20	223	512	734	CAACGGCTTCAGCTTCCAAC	60.04	20	AGAAGACGGTGAAGCGCTAG	59.829	20	224	512	735
c115350_g2	1	p1	(C)18	18	1	18
c126102_g1	1	p3	(AGG)5	15	3390	3404	CCGGTGATGTTGATGACCCA	60.036	20	GCGTCACCGGCAGATAAGAT	60.249	20	200	3245	3444	CACGCTGAAGTCCCAATCCT	60.036	20	GCGTCACCGGCAGATAAGAT	60.249	20	156	3289	3444	TCCACGCTGAAGTCCCAATC	60.036	20	GCGTCACCGGCAGATAAGAT	60.249	20	158	3287	3444
c253632_g1	1	p2	(TA)6	12	225	236
c88934_g1	1	p1	(C)16	16	1	16
c264121_g1	1	p3	(TCC)5	15	27	41	GTGCTCCCAGTTGATAAGGTCA	60.027	22	TGATGGCAGCTGGGAGAATG	60.107	20	214	1	214	GTGCTCCCAGTTGATAAGGTCA	60.027	22	TGATGGCAGCTGGGAGAATG	60.107	20	253	1	253	GTGCTCCCAGTTGATAAGGTCA	60.027	22	AGCTTGGTCGGTGAAACACA	60.107	20	102	1	102
c9639_g1	1	p3	(GTC)6	18	1973	1990	GTCCGGGTTCTTGATGCAGA	60.036	20	AATCGCACATCTCCACCTCG	60.179	20	265	1846	2110	AAAGAGAGCTGATGGCCGAC	60.108	20	AATCGCACATCTCCACCTCG	60.179	20	246	1865	2110	GAAAGAGAGCTGATGGCCGA	59.823	20	AATCGCACATCTCCACCTCG	60.179	20	247	1864	2110
c123431_g3	1	p2	(CT)7	14	25	38	GGTAAGTCCCTCCCTACTCTCC	60.425	22	AGCCGCAAACAAATCAAGCA	59.611	20	213	0	212	GTAAGTCCCTCCCTACTCTCC	58.052	21	AGCCGCAAACAAATCAAGCA	59.611	20	212	1	212	GGTAAGTCCCTCCCTACTCTC	58.052	21	AGCCGCAAACAAATCAAGCA	59.611	20	213	0	212
c40798_g1	1	p1	(A)10	10	288	297
c206839_g1	1	p2	(TG)7	14	496	509	ACCCTGGAAATGGCAAGGTT	59.809	20	GCCCCTGCATCCTAAGGATT	59.52	20	211	430	640	AACCCTGGAAATGGCAAGGT	59.809	20	GCCCCTGCATCCTAAGGATT	59.52	20	212	429	640	CCTTCCAGGTCGCATTCAGT	60.036	20	ACATATTCCCCTCCACCCCC	60.701	20	176	357	532
c112299_g2	1	p2	(AG)6	12	1228	1239	AGATCGGATCCGGCGATCTA	60.035	20	ATAACGAGCAGGGCGATGAC	60.249	20	140	1155	1294	GATCGGATCCGGCGATCTAC	59.901	20	ATAACGAGCAGGGCGATGAC	60.249	20	139	1156	1294	AGATCGGATCCGGCGATCTA	60.035	20	ATTGAGAACCATGACCGGCC	60.394	20	203	1155	1357
c38743_g1	1	p2	(CT)6	12	9	20
c101032_g1	1	p1	(A)10	10	722	731	GCATGGGCTGACCTCTGATT	60.107	20	GGTCAGCCCTTGTAATCATGT	57.995	21	179	596	774	GATTGCATGGGCTGACCTCT	60.107	20	GGTCAGCCCTTGTAATCATGT	57.995	21	183	592	774	GCATGGGCTGACCTCTGATT	60.107	20	CAGCCCTTGTAATCATGTTTGCA	60.057	23	176	596	771
c83323_g1	1	p1	(T)10	10	1110	1119	TCGTCGGAGTAGTCTGCAGA	60.037	20	ACGGAAGTACTTCACTGGATAGA	58.403	23	200	947	1146	TCGTCGGAGTAGTCTGCAGA	60.037	20	ACGGAAGTACTTCACTGGATAGAG	59.359	24	200	947	1146	TCGTCGGAGTAGTCTGCAGA	60.037	20	ACGGAAGTACTTCACTGGATAG	57.014	22	200	947	1146
c27017_g1	1	p1	(A)10	10	620	629	TCCTGCCTCTGCTGCATTTT	60.251	20	TTCTCTATGAAAGCTGCCACA	57.299	21	169	534	702	TCCTGCCTCTGCTGCATTTT	60.251	20	TCTCTATGAAAGCTGCCACAT	57.08	21	168	534	701	CCTGCCTCTGCTGCATTTTT	59.393	20	TTCTCTATGAAAGCTGCCACA	57.299	21	168	535	702
c84971_g1	1	p2	(TC)6	12	57	68	CCTCTCTCTTTCGTTTTCTCGC	59.336	22	CGCTATGCCGTTTGATGGTG	59.972	20	115	32	146	CCTCTCTCTTTCGTTTTCTCGC	59.336	22	TTGATGGTGATGGAGGGTGC	60.034	20	104	32	135	CCTCTCTCTTTCGTTTTCTCGC	59.336	22	TGCCGTTTGATGGTGATGGA	59.963	20	110	32	141
c125216_g1	1	p1	(G)12	12	234	245	ATCGGGGAGCTTTCTTGTCG	60.108	20	CGAGGGAAGACTGTATGGGC	59.895	20	242	53	294	GGGTTCGACGTCTCATGGAG	60.179	20	CGAGGGAAGACTGTATGGGC	59.895	20	215	80	294	CGTTACTTCGTTCGGGGAGT	59.758	20	CGAGGGAAGACTGTATGGGC	59.895	20	149	146	294
c114986_g1	1	p2	(AT)6	12	766	777
c108596_g2	1	p2	(TA)7	14	1506	1519
c232892_g1	1	p1	(T)12	12	121	132	AAATGGGGTAGGGGGAATTTT	57.116	21	TCCACTACCATCTAAACACGATC	57.742	23	143	16	158	AAAATGGGGTAGGGGGAATTT	57.116	21	TCCACTACCATCTAAACACGATC	57.742	23	144	15	158	AAATGGGGTAGGGGGAATTTT	57.116	21	TTTCCACTACCATCTAAACACGA	57.528	23	145	16	160
c218810_g1	1	p1	(A)11	11	634	644
c117937_g1	1	p1	(A)12	12	2472	2483	CCTCGCTCCATAAGGCTTCA	59.534	20	AGAGTCATCCAAACAGACCCT	58.374	21	229	2405	2633	ACCTCGCTCCATAAGGCTTC	59.534	20	AGAGTCATCCAAACAGACCCT	58.374	21	230	2404	2633	CCTCGCTCCATAAGGCTTCA	59.534	20	AAGAGTCATCCAAACAGACCCT	59.018	22	230	2405	2634
c117937_g1	2	p2	(AG)6	12	4241	4252	ACGGTCGGAACATTTCTGCT	59.965	20	AATGGGATGCTGCTCACCTC	60.107	20	273	4003	4275	ACGGTCGGAACATTTCTGCT	59.965	20	CAATGGGATGCTGCTCACCT	60.395	20	274	4003	4276	ACGGTCGGAACATTTCTGCT	59.965	20	CCTGAACAATGGGATGCTGC	59.541	20	280	4003	4282
c124360_g2	1	p1	(A)10	10	804	813	CTTTTGTCATCGTGCCTGGG	59.477	20	ACAGGGTCAACCACTTTGGG	60.106	20	276	592	867	CTTTTGTCATCGTGCCTGGG	59.477	20	GGTCAACCACTTTGGGGACA	60.106	20	272	592	863	TTTTGTCATCGTGCCTGGGG	60.893	20	ACAGGGTCAACCACTTTGGG	60.106	20	275	593	867
c108838_g4	1	p1	(A)10	10	18	27
c189447_g1	1	p1	(T)10	10	1	10
c37938_g1	1	p1	(G)11	11	111	121	ATATCCAGCACTGCTCCAGC	59.892	20	GGAGGCATTTATTCGGTTCAGG	59.381	22	190	16	205	ACGCCCATGTTTCCAAGACA	60.179	20	GGAGGCATTTATTCGGTTCAGG	59.381	22	152	54	205	CGCCCATGTTTCCAAGACAC	59.759	20	GGAGGCATTTATTCGGTTCAGG	59.381	22	151	55	205
c93404_g1	1	p2	(GT)6	12	9	20
c124664_g6	1	p2	(TC)11	22	1	22
c113722_g2	1	p2	(TC)6	12	21	32
c108586_g2	1	p2	(TC)8	16	2921	2936	TGCACCTACCTCATATTCCCC	58.945	21	AGGATTCTAAGAGCCTCTCGA	57.414	21	238	2829	3066	GTGCACCTACCTCATATTCCCC	60.225	22	AGGATTCTAAGAGCCTCTCGA	57.414	21	239	2828	3066	GCACCTACCTCATATTCCCCTC	59.697	22	AGGATTCTAAGAGCCTCTCGA	57.414	21	237	2830	3066
c108586_g2	2	p2	(AT)10	20	3336	3355	TGGTTGTGTGAAAGATGTGTCA	58.385	22	AGGAACGTAGACGATGATTGTGA	59.557	23	214	3257	3470	CCTCTTTATCCTGATTGCATGCA	59.113	23	AGGAACGTAGACGATGATTGTGA	59.557	23	176	3295	3470	TGGTTGTGTGAAAGATGTGTCA	58.385	22	GGAACGTAGACGATGATTGTGA	58.234	22	213	3257	3469
c113965_g1	1	p1	(T)11	11	1567	1577	GTGTACTTAACCTCTGGTGCCA	59.962	22	GCTTCCATCAACTTGCTGGC	60.109	20	246	1540	1785	GTGTACTTAACCTCTGGTGCCA	59.962	22	GCTGGCTTCCATCAACTTGC	60.109	20	250	1540	1789	TGGTGTACTTAACCTCTGGTGC	59.962	22	GCTTCCATCAACTTGCTGGC	60.109	20	248	1538	1785
c124737_g7	1	p1	(T)12	12	84	95	GGATACGGTGGAAGGGTGAC	59.823	20	CCACCCACGTGTAAACTCCA	59.893	20	280	18	297	GATACGGTGGAAGGGTGACG	60.179	20	CCACCCACGTGTAAACTCCA	59.893	20	279	19	297	GATACGGTGGAAGGGTGACG	60.179	20	ACCACCCACGTGTAAACTCC	59.893	20	280	19	298
c111132_g1	1	p1	(A)15	15	1	15
c107019_g1	1	p1	(A)10	10	5	14
c121342_g1	1	p3	(CCG)5	15	2445	2459	TCACGATACGCCAGATGTCG	59.971	20	CTCCGGCTGTTTTTCCCAGA	60.251	20	267	2233	2499	TCACGATACGCCAGATGTCG	59.971	20	TCTCCGGCTGTTTTTCCCAG	60.251	20	268	2233	2500	TTCGTTGATGGAGCCCTTCC	60.035	20	GGGCAAAACAGCAGCAACAT	60.25	20	111	2412	2522
c121057_g3	1	p2	(AG)7	14	90	103	TCAGATCCCTGATACACGATCA	58.167	22	ACGCAATGGGCAAACAAGTC	59.968	20	155	15	169	TCAGATCCCTGATACACGATCA	58.167	22	GTGTACGCAATGGGCAAACA	59.688	20	159	15	173	TCAGATCCCTGATACACGATCA	58.167	22	GCCCCAAATCCCAAACACAG	59.679	20	247	15	261
c121057_g3	2	p2	(GA)6	12	297	308	GACTTGTTTGCCCATTGCGT	59.968	20	ACAAGACTCGCGACCGAAAT	60.039	20	230	150	379	GACTTGTTTGCCCATTGCGT	59.968	20	GTACAAGACTCGCGACCGAA	60.11	20	232	150	381	GACTTGTTTGCCCATTGCGT	59.968	20	GCCCATGGATAGCTCAGCTT	59.89	20	252	150	401
c107914_g1	1	p1	(G)11	11	557	567	GGCTCGACCTGAGGTTGTAA	59.393	20	TCGGTGGTATGCCTCACTTG	59.751	20	184	431	614	GGCTCGACCTGAGGTTGTAA	59.393	20	GGTGGTATGCCTCACTTGGT	59.672	20	182	431	612	CTTGTAGCTGTGGTGCAAGG	59.123	20	TCGGTGGTATGCCTCACTTG	59.751	20	202	413	614
c96941_g1	1	p2	(CT)6	12	439	450	ACACAAAGATCGCCTCAGGG	60.036	20	TGAGGCGGCATTATAGCTGG	59.965	20	248	233	480	ACACAAAGATCGCCTCAGGG	60.036	20	GAGGCGGCATTATAGCTGGT	59.965	20	247	233	479	AGGGTACGCCTTGAGTCAGA	60.252	20	TGAGGCGGCATTATAGCTGG	59.965	20	268	213	480
c107063_g1	1	c	(A)14ctcagcctcagtagttatttggtagcaactgcatg(A)10	59	70	128	GCCGGTGAGCTTGTCTGTAG	60.738	20	GCATTGAAGCCTAGTCAGCC	58.98	20	150	9	158	CCGGTGAGCTTGTCTGTAGA	59.111	20	GCATTGAAGCCTAGTCAGCC	58.98	20	149	10	158	GCCGGTGAGCTTGTCTGTAG	60.738	20	CATTGAAGCCTAGTCAGCCCT	59.789	21	149	9	157
c46459_g2	1	p2	(TC)11	22	1312	1333
c108604_g2	1	p1	(T)10	10	48	57	TGCCAAAGCAGTCAAAGTCA	58.239	20	AGCCGACACAAACTCGCTAA	59.967	20	118	9	126	TGCCAAAGCAGTCAAAGTCA	58.239	20	GAGGATGGGAATGGACCACG	60.179	20	266	9	274	TGCCAAAGCAGTCAAAGTCA	58.239	20	AGGTCAGCCGACACAAACTC	60.25	20	123	9	131
c108604_g2	2	p1	(C)11	11	891	901
c124548_g5	1	p2	(AG)6	12	655	666	TTTGGCCGTGTGGAATGTCT	60.179	20	CACAAAGAATTCCGCCCACA	59.042	20	151	553	703	GCTCAGAGATCAAGGGTGGG	59.82	20	CACAAAGAATTCCGCCCACA	59.042	20	233	471	703	CTTTGGCCGTGTGGAATGTC	59.759	20	CACAAAGAATTCCGCCCACA	59.042	20	152	552	703
c241521_g1	1	p2	(GA)6	12	14	25
c172005_g1	1	p2	(AT)9	18	280	297
c111077_g4	1	p2	(TA)6	12	44	55	CACACCTGACAATTTTCCAGTAT	57.035	23	AAATTGAAGTGTGGCGGTGG	59.327	20	114	0	113	CACACCTGACAATTTTCCAGTAT	57.035	23	TCAAATTGAAGTGTGGCGGTG	59.664	21	116	0	115	CACACCTGACAATTTTCCAGTAT	57.035	23	CAAATTGAAGTGTGGCGGTGG	60.603	21	115	0	114
c121371_g1	1	p2	(AT)7	14	47	60	AAGTGGTATTAAAGGTCCAATTAGTG	57.424	26	CAGAGGGAGTGCAGCTTAGG	59.822	20	219	0	218	AAGTGGTATTAAAGGTCCAATTAGTG	57.424	26	GAGGAGGTGCGGAGGAGATA	60.179	20	242	0	241	AAGTGGTATTAAAGGTCCAATTAGTG	57.424	26	GTGCGGAGGAGATAAGGCAG	60.25	20	236	0	235
c170838_g1	1	p2	(CT)6	12	53	64	TGGTCAATCTCCGGTTTCTCA	59.025	21	GGAGCTTTGGAGGGAGACAC	60.036	20	225	5	229	TGGTCAATCTCCGGTTTCTCA	59.025	21	TGGAGGGAGACACTAAGCGA	59.961	20	218	5	222	TGGTCAATCTCCGGTTTCTCAA	59.629	22	GGAGCTTTGGAGGGAGACAC	60.036	20	225	5	229
c120051_g2	1	c	(AG)8gagagagaccctcccccttcatcatcatcctctgctgatccctctttctaaccaaaccagcccatcaaaccccctctcta(CAC)5	111	161	271	TGGAACACCTGCACAGAGAC	59.893	20	CTGGGGATCTGTTTGTCCCC	60.034	20	272	80	351	TGGAACACCTGCACAGAGAC	59.893	20	CGTCAGCTGGGGATCTGTTT	60.036	20	278	80	357	TGGAACACCTGCACAGAGAC	59.893	20	CTGTTTGTCCCCTCCACCTC	59.963	20	264	80	343
c198110_g1	1	p1	(A)11	11	211	221
c109698_g2	1	p1	(T)11	11	592	602	GGATGCTTGTCTTTGGTGGC	59.755	20	TCACGATGGCTTGCTACACA	59.68	20	240	534	773	GGATGCTTGTCTTTGGTGGC	59.755	20	TGTCACGATGGCTTGCTACA	59.68	20	242	534	775	TGGGGGATGCTTGTCTTTGG	60.252	20	TCACGATGGCTTGCTACACA	59.68	20	244	530	773
c12831_g1	1	p1	(A)11	11	50	60	GGTAGTTGGTCCGGAGTGTG	60.038	20	AGATTCAGCCCAGTTCCTTGA	59.012	21	132	0	131	GGTAGTTGGTCCGGAGTGTG	60.038	20	ACAAAGATTCAGCCCAGTTCCT	59.891	22	136	0	135	AGTGTGCCAGGATCCCCTTA	60.253	20	AGATTCAGCCCAGTTCCTTGA	59.012	21	118	14	131
c109244_g1	1	p2	(GA)9	18	1499	1516
c250238_g1	1	p2	(CT)9	18	138	155	AACCGCAATTTCCCCCATCT	59.959	20	AGGATCCCGAGGAGAACGAA	60.033	20	279	13	291	CAACCGCAATTTCCCCCATC	59.824	20	AGGATCCCGAGGAGAACGAA	60.033	20	280	12	291	CCGCAATTTCCCCCATCTCA	60.396	20	AGGATCCCGAGGAGAACGAA	60.033	20	277	15	291
c243918_g1	1	p1	(A)10	10	68	77	GAGCCAAATTCTAACCACTAAAATCT	57.944	26	TGTCCCCAAGTATCTGAGTCCT	59.956	22	178	0	177	GAGCCAAATTCTAACCACTAAAATCT	57.944	26	TGTCCCCAAGTATCTGAGTCC	58.532	21	178	0	177	GAGCCAAATTCTAACCACTAAAATCT	57.944	26	GTCCCCAAGTATCTGAGTCCT	58.247	21	177	0	176
c180644_g1	1	p3	(GTA)5	15	159	173	GCCTTCCAGATTTCCTTGCC	59.18	20	ACCGGGGAATTTGTTGGAGT	59.519	20	150	74	223	GGCACACCACCAAGCATTG	60.006	19	ACCGGGGAATTTGTTGGAGT	59.519	20	125	99	223	GCCTTCCAGATTTCCTTGCC	59.18	20	AACGCTCATCTTCCCAACCG	60.674	20	166	74	239
c122207_g2	1	c	(T)11aattattattttctgtcacaggggagttgttatttgtgtagggtttttaaaatataaatttttcgcatgcagcatgttactgtgaa(T)12	109	2364	2472	ACAATCGAGAGTGGCGTTCA	59.683	20	TGCAACACAATAAAATCTTCACTGA	57.963	25	247	2281	2527	AGACAATCGAGAGTGGCGTT	59.396	20	TGCAACACAATAAAATCTTCACTGA	57.963	25	249	2279	2527	ACAATCGAGAGTGGCGTTCA	59.683	20	TGCAACACAATAAAATCTTCACTGAA	58.513	26	247	2281	2527
c98617_g1	1	p1	(G)10	10	394	403	CTGCTTTCACTGCGGTGTTC	60.041	20	AGGAAGGGAAGCCAAGTTGG	59.887	20	265	311	575	CTGCTTTCACTGCGGTGTTC	60.041	20	GGAAGGGAAGCCAAGTTGGT	60.179	20	264	311	574	CTGCTTTCACTGCGGTGTTC	60.041	20	TCATCCGGAAGAGGAAGGGA	59.662	20	276	311	586
c119546_g2	1	p1	(A)10	10	1487	1496	TGCCCCTCCTTAATAAAAGTTCCT	59.706	24	TGCAGGGTGTCAAGTGAGTT	59.454	20	276	1450	1725	TGCCCCTCCTTAATAAAAGTTCCT	59.706	24	TTGCAGGGTGTCAAGTGAGT	59.454	20	277	1450	1726	TGCCCCTCCTTAATAAAAGTTCCT	59.706	24	GCTTGCAGGGTGTCAAGTGA	60.819	20	279	1450	1728
c119546_g2	2	p2	(AG)7	14	1906	1919	TCAGTTCAGGGCAGAAAAGCA	60.134	21	ATGTGAAGGGCTGGATCGTT	59.379	20	277	1738	2014	TCAGTTCAGGGCAGAAAAGCA	60.134	21	AATGTGAAGGGCTGGATCGT	59.379	20	278	1738	2015	CAGTTCAGGGCAGAAAAGCA	58.679	20	ATGTGAAGGGCTGGATCGTT	59.379	20	276	1739	2014
c52806_g1	1	p2	(AG)9	18	1	18
c121555_g2	1	p2	(GA)8	16	1959	1974
c119316_g2	1	p3	(CAC)5	15	420	434	AGAAAAGCTCTATGAGTCCTTGCT	59.775	24	CGTTTTTAGCGAACCTGCCA	59.411	20	127	361	487	AGAAAAGCTCTATGAGTCCTTGCT	59.775	24	ACGTTTTTAGCGAACCTGCC	59.41	20	128	361	488	AGAAAAGCTCTATGAGTCCTTGCT	59.775	24	GCGAACCTGCCAACCCATAT	60.752	20	119	361	479
c116004_g2	1	p1	(A)23	23	1	23
c116004_g2	2	p3	(TGG)5	15	452	466	GGGGAGGAGTAGGTGTAGGG	60.106	20	TCATCGTCACCTCCTCGACT	60.035	20	202	368	569	GAGGTGGAGGGGAGGAGTAG	60.106	20	TCATCGTCACCTCCTCGACT	60.035	20	183	387	569	GGGGAGGAGTAGGTGTAGGG	60.106	20	TCGTCACCTCCTCGACTTCT	59.964	20	199	368	566
c115492_g1	1	p1	(T)14	14	106	119	ATGAGACACCGTGGCACAAA	60.179	20	GCATCGATTGCGTCTTTACCG	60.332	21	106	38	143	CTATGAGACACCGTGGCACA	59.754	20	GCATCGATTGCGTCTTTACCG	60.332	21	108	36	143	ATCGCTATGAGACACCGTGG	59.614	20	GCATCGATTGCGTCTTTACCG	60.332	21	112	32	143
c204609_g1	1	p2	(TC)6	12	1	12
c183120_g1	1	p2	(GA)6	12	8	19
c10818_g1	1	p1	(C)11	11	206	216	AGCACCACCTCCTCTCTCAT	59.958	20	TTGCTCCTCTCGGATTCACC	59.463	20	252	122	373	ACCGAAAAACCTCAGGAGCA	59.528	20	TTGCTCCTCTCGGATTCACC	59.463	20	274	100	373	AAAACCTCAGGAGCACCAGC	60.538	20	TTGCTCCTCTCGGATTCACC	59.463	20	269	105	373
c226278_g1	1	p2	(TA)7	14	15	28
c113887_g4	1	p1	(T)13	13	12	24
c118659_g2	1	p2	(TA)7	14	2610	2623
c119368_g1	1	p2	(TA)8	16	2622	2637
c49113_g1	1	p1	(A)10	10	164	173	TCCAAGGAGACAACAAATTGGA	57.822	22	CACACTCTCAGTTTTACTTGGCA	59.123	23	187	45	231	TCCAAGGAGACAACAAATTGGA	57.822	22	TCACACTCTCAGTTTTACTTGGC	58.873	23	188	45	232	TCCAAGGAGACAACAAATTGGA	57.822	22	ACACTCTCAGTTTTACTTGGCA	57.849	22	186	45	230
c175883_g1	1	p3	(AAG)6	18	62	79	AGCCCTTCCATGACTGAAGC	60.035	20	TCCCACATGCCTCAAGAACC	59.962	20	145	0	144	AGCCCTTCCATGACTGAAGC	60.035	20	ATCGCTCTCTTCCCACATGC	60.179	20	155	0	154	AGCCCTTCCATGACTGAAGC	60.035	20	CCCACATGCCTCAAGAACCA	60.251	20	144	0	143
c90083_g1	1	p3	(CCT)6	18	674	691	AGATCGTCGTTGCGTGACTT	60.039	20	ACGGAATCTCTGGAGCCTCT	60.033	20	179	543	721	AGATCGTCGTTGCGTGACTT	60.039	20	TTCTTCTCGCTGGTCCACAC	59.966	20	201	543	743	AGATCGTCGTTGCGTGACTT	60.039	20	ATCTCTGGAGCCTCTGGGAG	60.106	20	174	543	716
c114446_g1	1	p1	(A)10	10	42	51	CCGCTAAATTAATGAAATAGATGCTTC	57.665	27	TCTGCTTCAAGAAGACGTGGT	59.587	21	259	0	258	CCGCTAAATTAATGAAATAGATGCTTC	57.665	27	ATTCGTTGAGTGTCCTTGGGT	59.58	21	100	0	99	CCGCTAAATTAATGAAATAGATGCTTC	57.665	27	CTGCTTCAAGAAGACGTGGT	58.129	20	258	0	257
c118401_g6	1	p1	(T)10	10	1385	1394	TGTGGACACTAGTTGGATGGT	58.665	21	GGAAATCGAAACCATTCTGCCT	59.245	22	278	1148	1425	TGTGGACACTAGTTGGATGGT	58.665	21	AGGAAATCGAAACCATTCTGCC	59.245	22	279	1148	1426	TCTGTGGAGAATTTGAACCCGA	59.629	22	GGAAATCGAAACCATTCTGCCT	59.245	22	101	1325	1425
c114856_g2	1	p1	(A)10	10	1	10
c82547_g2	1	p2	(GA)10	20	1	20
c106539_g1	1	p2	(CT)6	12	242	253	CCGATTGGGCATTTTCGAAAGA	59.837	22	CGGGGACAACTTCGAGACAA	59.967	20	272	180	451	CCGATTGGGCATTTTCGAAAGA	59.837	22	ATGACGGGGACAACTTCGAG	59.753	20	276	180	455	CCGATTGGGCATTTTCGAAAGA	59.837	22	GACGGGGACAACTTCGAGAC	60.388	20	274	180	453
c249261_g1	1	p2	(AG)6	12	190	201	TGGGGAAGAGAGGAGAGATGA	59.067	21	TCCTCCATCTTTCGATGTCCTC	59.304	22	273	8	280	TGGGGAAGAGAGGAGAGATGA	59.067	21	TCTCCTCCATCTTTCGATGTCC	59.304	22	275	8	282	TGGGGAAGAGAGGAGAGATGA	59.067	21	CCTCCATCTTTCGATGTCCTCT	59.302	22	272	8	279
c249261_g1	2	p2	(AG)6	12	504	515	TGGGGAAGAGAGGAGAGATGA	59.067	21	TCCTCCATCTTTCGATGTCCTC	59.304	22	273	322	594	TGGGGAAGAGAGGAGAGATGA	59.067	21	TCTCCTCCATCTTTCGATGTCC	59.304	22	275	322	596	TGGGGAAGAGAGGAGAGATGA	59.067	21	CCTCCATCTTTCGATGTCCTCT	59.302	22	272	322	593
c111934_g1	1	p1	(A)10	10	804	813	TCTAGCATCTTCCCCCACCA	59.956	20	TGCCTGCTTTATGCCAGACA	59.962	20	111	733	843	CGGATCTGGTTACCGCTCAA	59.825	20	TGCCTGCTTTATGCCAGACA	59.962	20	178	666	843	CTAGCATCTTCCCCCACCAC	59.819	20	TGCCTGCTTTATGCCAGACA	59.962	20	110	734	843
c126456_g1	1	p1	(T)14	14	4183	4196	TTTTTGGCGGCAAACCTAGC	59.967	20	ACAGAAAACCCGGCTTCTCC	60.251	20	186	4148	4333	ACGAGTTATGGCGGCAGAAA	60.037	20	ACAGAAAACCCGGCTTCTCC	60.251	20	254	4080	4333	AACGAGTTATGGCGGCAGAA	60.037	20	ACAGAAAACCCGGCTTCTCC	60.251	20	255	4079	4333
c14131_g1	1	p3	(AAT)5	15	120	134	TCCCTGTAGCTAGTGGTCCT	58.992	20	GTGGACGATTCAATCCCCCA	59.745	20	203	17	219	TCCCTGTAGCTAGTGGTCCT	58.992	20	TGTGGACGATTCAATCCCCC	59.745	20	204	17	220	CCTGTAGCTAGTGGTCCTCG	58.974	20	GTGGACGATTCAATCCCCCA	59.745	20	201	19	219
c112479_g3	1	p2	(CT)6	12	401	412	TCTTCTGGCCGAGTTTTCCC	59.964	20	TCGCGTATCCGTGTGTCAAA	60.039	20	193	270	462	CTTCTGGCCGAGTTTTCCCT	59.963	20	TCGCGTATCCGTGTGTCAAA	60.039	20	192	271	462	TCTTCTGGCCGAGTTTTCCC	59.964	20	TACTGTCGCGTATCCGTGTG	59.903	20	198	270	467
c193415_g1	1	p3	(AAT)5	15	272	286	TGCTCACAATTGCCCCATCT	59.96	20	TGCAGAAGATGATAGGTGTTAAGGT	59.81	25	105	211	315	CTAGTCCGAACCCGCAATGT	60.108	20	TGCAGAAGATGATAGGTGTTAAGGT	59.81	25	124	192	315	ACTAGTCCGAACCCGCAATG	60.108	20	TGCAGAAGATGATAGGTGTTAAGGT	59.81	25	125	191	315
c119147_g4	1	p2	(AG)6	12	263	274	ACAATGATGGGAGCCTCGTG	60.108	20	GCCTCAACATTCGACTCCCA	60.036	20	236	110	345	CACAATGATGGGAGCCTCGT	60.108	20	GCCTCAACATTCGACTCCCA	60.036	20	237	109	345	ATGACTCTCCCCGATACCCC	60.179	20	GCCTCAACATTCGACTCCCA	60.036	20	257	89	345
c22767_g1	1	p1	(A)10	10	708	717
c228288_g1	1	p2	(AT)8	16	401	416	CCAAAGTGAAGCATGCTGGG	59.754	20	GCCGGTAGCGAAAAAGTGGA	60.952	20	180	362	541	CCAAAGTGAAGCATGCTGGG	59.754	20	CGGTAGCGAAAAAGTGGAAGC	60.136	21	178	362	539	CCAAAGTGAAGCATGCTGGG	59.754	20	CCGGTAGCGAAAAAGTGGAAG	59.537	21	179	362	540
c249819_g1	1	p1	(A)10	10	16	25
c113895_g9	1	p1	(T)11	11	823	833	GATGGTGCCCCCTATGATGG	59.961	20	CGACCATACCACTGAGCAGT	59.467	20	240	709	948	GATGGTGCCCCCTATGATGG	59.961	20	ACGACCATACCACTGAGCAG	59.467	20	241	709	949	GGATGGTGCCCCCTATGATG	59.961	20	CGACCATACCACTGAGCAGT	59.467	20	241	708	948
c125714_g1	1	p1	(T)10	10	421	430	ATCCAGGCTTGGTAGTGCAC	60.035	20	CAAGAGGTCTGGTTCGGGTC	60.037	20	258	228	485	CATCCAGGCTTGGTAGTGCA	60.035	20	CAAGAGGTCTGGTTCGGGTC	60.037	20	259	227	485	CCCATCCAGGCTTGGTAGTG	60.107	20	CAAGAGGTCTGGTTCGGGTC	60.037	20	261	225	485
c72549_g1	1	p1	(G)10	10	378	387	TCTCTCAACTCATGATGACGGC	60.159	22	ATTGGGCTCCTATGCTTGCC	60.469	20	100	335	434	TGCTCACAGAAGGAGAGAACA	58.68	21	CCTATGCTTGCCTCGTCAGA	59.538	20	126	301	426	TGCTCACAGAAGGAGAGAACA	58.68	21	TCCTATGCTTGCCTCGTCAG	59.538	20	127	301	427
c100744_g1	1	p2	(TC)6	12	1	12
c98416_g1	1	p1	(C)11	11	141	151	TCTCTTGGCCGTGTGAAGAC	59.966	20	TAGGGCTTGAATGCTGGTGG	60.034	20	185	9	193	TCTCTTGGCCGTGTGAAGAC	59.966	20	TCGGCAGCAGTTGGGATTAG	60.108	20	202	9	210	TCTCTTGGCCGTGTGAAGAC	59.966	20	CTCGGCAGCAGTTGGGATTA	60.108	20	203	9	211
c89273_g1	1	p1	(A)10	10	131	140	GGCTGGATGGGATTTACGCA	60.465	20	AAGATCGATCGACCCGTGTG	59.899	20	208	42	249	GGCTGGATGGGATTTACGCA	60.465	20	AAGATCGATCGACCCGTGTG	59.899	20	263	42	304	AGGGCTGGATGGGATTTACG	59.526	20	AAGATCGATCGACCCGTGTG	59.899	20	210	40	249
c14670_g1	1	p2	(AT)8	16	183	198
c122518_g9	1	c	(C)12tc(CA)7aacaaatgtagctccaaaaccaaaactcacacccctgacatctaaatcagtgaaattgtctgatgcctttcaga(T)10	112	1103	1214	TGATCCGGCCAAACCTTGAA	59.889	20	AGTGCGTCTCTCTGTGTGTG	59.969	20	268	1074	1341	TTGATCCGGCCAAACCTTGA	59.889	20	AGTGCGTCTCTCTGTGTGTG	59.969	20	269	1073	1341	TGATCCGGCCAAACCTTGAA	59.889	20	GTATCTGCCAGATCGGGTCG	60.039	20	198	1074	1271
c113111_g5	1	p1	(A)13	13	263	275	TGATGGAGTTGGGGACGTTG	59.964	20	TCGGGATGTAGCAGCTTGTG	60.108	20	249	167	415	TGTTGATGGAGTTGGGGACG	59.964	20	TCGGGATGTAGCAGCTTGTG	60.108	20	252	164	415	GTTGATGGAGTTGGGGACGT	59.964	20	TCGGGATGTAGCAGCTTGTG	60.108	20	251	165	415
c25165_g1	1	p1	(A)11	11	323	333	TGCCCTTAAAAGTTTCCAACAGC	60.181	23	TTGGAGCGTTTGGTACCCAA	59.817	20	102	257	358	TGCCCTTAAAAGTTTCCAACAGC	60.181	23	TTTGGAGCGTTTGGTACCCA	59.817	20	103	257	359	TGCCCTTAAAAGTTTCCAACAGC	60.181	23	GGAGCGTTTGGTACCCAACT	60.251	20	100	257	356
c123375_g4	1	p1	(A)11	11	281	291	AAAACTGGTTCGGGTCTGCC	60.822	20	AGCCGTGATCATCAACACCC	60.393	20	228	226	453	AAAACTGGTTCGGGTCTGCC	60.822	20	GCCGTGATCATCAACACCCA	60.676	20	227	226	452	AAACTGGTTCGGGTCTGCC	60.228	19	AGCCGTGATCATCAACACCC	60.393	20	227	227	453
c101113_g1	1	p2	(GT)8	16	111	126	AGCCATTTGCAGAGACCTCA	59.305	20	AGGTGGCTAGAGGGTGCATA	60.031	20	263	83	345	AGCCATTTGCAGAGACCTCA	59.305	20	GAGGGTGCATAGTCACAGGG	59.821	20	254	83	336	AGCCATTTGCAGAGACCTCA	59.305	20	GACATCCATGGTTGGGCCTT	60.325	20	183	83	265
c160891_g1	1	p2	(TA)7	14	131	144	AAGCAGTAAGGCGTTCGACA	59.967	20	GCATATTGCATACTGACTCGGA	58.347	22	101	77	177	AGCAGTAAGGCGTTCGACAT	59.753	20	GCATATTGCATACTGACTCGGA	58.347	22	100	78	177	AGTGTGACTCCTTGGGCTAAG	59.374	21	GCATACTGACTCGGATTTGAGC	59.458	22	171	0	170
c91397_g1	1	p2	(AT)7	14	232	245	TTGTGCCGGCATTCACAATG	60.038	20	AACCGGCTACAGGTAACACG	60.038	20	216	159	374	TTGTGCCGGCATTCACAATG	60.038	20	GCACTTCTCCTGCATCTCGT	60.108	20	162	159	320	TTGTGCCGGCATTCACAATG	60.038	20	CTCCTGCATCTCGTCACTCG	60.248	20	156	159	314
c24569_g1	1	p3	(CAG)7	21	40	60	TCAAATTAAGTGGGTTCATGAAGGT	58.925	25	TGATGTCCCAAGTGACAGAGC	59.998	21	261	12	272	GGTTGAGGTAGATCAAATTAAGTGGG	59.681	26	TGATGTCCCAAGTGACAGAGC	59.998	21	273	0	272	CAAATTAAGTGGGTTCATGAAGGT	57.655	24	ACAGCAGCACCTGGATAAGT	59.013	20	280	13	292
c114390_g8	1	p2	(AT)7	14	353	366	TGGCGGATAATCAATAGTCCACA	59.61	23	CCAACTTTGGCTGCATTTTGC	59.735	21	278	159	436	GTCCACAATAGCAGATAAGGGT	57.576	22	GCGGACTCACTATTTTGGCC	59.267	20	280	175	454	GGCGGATAATCAATAGTCCACA	57.997	22	CCAACTTTGGCTGCATTTTGC	59.735	21	277	160	436
c99211_g1	1	p1	(T)10	10	433	442
c108503_g2	1	p1	(T)10	10	975	984	GGCAAATGGACCCTAAGGCT	60.033	20	GAAGCTTAGCATCTGCCCCA	60.107	20	240	840	1079	GGCAAATGGACCCTAAGGCT	60.033	20	CCACCCGAAGCTTAGCATCT	59.821	20	246	840	1085	GGCAAATGGACCCTAAGGCT	60.033	20	TGCCCCAATTGAGGACCAAA	59.81	20	227	840	1066
c244429_g1	1	p2	(GA)8	16	209	224	TGGGAGGGAGAGGGAAGAAG	59.957	20	AATACCAAACTGCCCCCAGG	59.959	20	155	159	313	CCGGGAGAGAGAATCAGGGA	60.106	20	AATACCAAACTGCCCCCAGG	59.959	20	199	115	313	GAGAGATGGGAGGGAGAGGG	60.179	20	AATACCAAACTGCCCCCAGG	59.959	20	161	153	313
c238311_g1	1	p3	(TAT)7	21	1	21
c118944_g1	1	p2	(CT)6	12	102	113	CCCACAATTTGATGCCACCG	60.109	20	CACCAAGGCTGAAGGAGGAG	60.036	20	175	20	194	CCCACAATTTGATGCCACCG	60.109	20	GAAGAGGGAGGAGACCAGGT	59.958	20	138	20	157	CCCCCACTTCCCCACAATTT	60.179	20	CACCAAGGCTGAAGGAGGAG	60.036	20	185	10	194
c183549_g1	1	p1	(T)10	10	513	522
c202214_g1	1	p2	(TG)7	14	158	171	TGGTCAAACTCACCGCAGAG	60.25	20	TGGCCAAGGGATGTGACTTC	59.962	20	226	135	360	GAAAAAGAGACATCGCCGCG	60.247	20	TGACTTCGGTTGCTTTCCCA	59.818	20	269	79	347	TGGTCAAACTCACCGCAGAG	60.25	20	TGACTTCGGTTGCTTTCCCA	59.818	20	213	135	347
c111819_g8	1	p2	(GA)8	16	970	985	TGGTTGTACTCTTGTCGGGC	59.966	20	AACTTACCTTGCTGAGCCGC	60.956	20	276	850	1125	CGTGGGAGGGTGAAGAAGAC	60.037	20	AACTTACCTTGCTGAGCCGC	60.956	20	195	931	1125	AGGGTGAAGAAGACAGGGGA	59.806	20	AACTTACCTTGCTGAGCCGC	60.956	20	189	937	1125
c111765_g12	1	p1	(T)10	10	683	692	AGCCACCCTTTTGTCAGGAA	59.444	20	GCAGTAAAGCATGATTAAAAGAACTCC	59.514	27	261	479	739	AAGCCACCCTTTTGTCAGGA	59.444	20	GCAGTAAAGCATGATTAAAAGAACTCC	59.514	27	262	478	739	AGCCACCCTTTTGTCAGGAA	59.444	20	AGCATGATTAAAAGAACTCCAATCA	57.292	25	254	479	732
c242116_g1	1	p1	(T)10	10	231	240
c212990_g1	1	p2	(TA)6	12	167	178	GCACCAACATGGCGTCAAAA	60.249	20	GGTGACGCTTCGATGAAATTAGA	59.137	23	167	47	213	GCACCAACATGGCGTCAAAA	60.249	20	GGTGACGCTTCGATGAAATTAG	57.816	22	167	47	213	GCACCAACATGGCGTCAAAA	60.249	20	GGTGACGCTTCGATGAAATTAGAA	59.671	24	167	47	213
c111697_g1	1	p1	(A)10	10	121	130	ACAGAGAGTTCAGTTTTCCCAGT	59.544	23	AGATTATGGGAGAAGCCGCG	59.966	20	225	64	288	ACAGAGAGTTCAGTTTTCCCAGT	59.544	23	TGAAGGAAGTCGCAGAGCAG	60.038	20	262	64	325	ACAGAGAGTTCAGTTTTCCCAGT	59.544	23	GGAAGTCGCAGAGCAGCTAT	59.896	20	258	64	321
c125038_g6	1	p1	(A)11	11	115	125	GCTGTGCTTCAAATCCTCCC	59.186	20	GTTTTCTTTGGTGGTGCTCCA	59.246	21	224	6	229	GGATCTAGTGAACACCTCCCAC	59.831	22	ACCAGGTGAGATGACCCGAA	60.544	20	210	85	294	GGATCTAGTGAACACCTCCCAC	59.831	22	AACCAGGTGAGATGACCCGA	60.544	20	211	85	295
c107480_g3	1	p3	(TAA)6	18	438	455	TCCCCCTCCCCTAAACAAGT	59.802	20	GCATATAGCTGACGGCAGACT	60	21	151	372	522	CCCCTCCCCTAAACAAGTGC	60.323	20	GCATATAGCTGACGGCAGACT	60	21	149	374	522	CCCCCTCCCCTAAACAAGTG	59.668	20	GCATATAGCTGACGGCAGACT	60	21	150	373	522
c35254_g1	1	p1	(T)10	10	281	290
c123810_g1	1	p3	(CCG)5	15	343	357	GCGGCGCCCCTTTCTATTTA	60.816	20	TGGCGTACAAACAGAAGGCA	60.179	20	250	238	487	GCGGCGCCCCTTTCTATTTA	60.816	20	GACCTAGGCTTTGGCGTACA	59.752	20	261	238	498	GCCCCACACAAGTCAAAGTC	59.331	20	ACCAGAAGCAGTACGGACCT	60.542	20	274	184	457
c251806_g1	1	p2	(GA)6	12	604	615	GCACCTGCCCTTTGTTTACC	59.683	20	TGGGATTTTAGTCCTTGTTTCCT	57.666	23	269	381	649	GCACCTGCCCTTTGTTTACC	59.683	20	TGGGATTTTAGTCCTTGTTTCCTT	58.288	24	269	381	649	GCACCTGCCCTTTGTTTACC	59.683	20	TTGGGATTTTAGTCCTTGTTTCCT	58.288	24	270	381	650
c61077_g1	1	p1	(T)10	10	535	544
c75176_g1	1	p1	(A)11	11	953	963
c131760_g1	1	c	(T)11gtggagtatgcatgtataagatgttaatgaattggggggag(GA)7	66	147	212	TGAAACCGATGATTGGGCGA	60.036	20	CACTCAACTCACCCCCTCAC	59.965	20	208	99	306	GTGAAACCGATGATTGGGCG	59.901	20	CACTCAACTCACCCCCTCAC	59.965	20	209	98	306	TGAAACCGATGATTGGGCGA	60.036	20	CCAGATCCATGCATGCAGGA	60.179	20	180	99	278
c59320_g1	1	p1	(G)10	10	734	743	GGCTGTGGGCTTCAGTTTTG	59.967	20	TACCGACCGCCTTTCATACG	59.899	20	209	628	836	GGCTGTGGGCTTCAGTTTTG	59.967	20	CGTACCGACCGCCTTTCATA	59.899	20	211	628	838	GTTTGGGTGGTGGGTAGAGG	59.962	20	TACCGACCGCCTTTCATACG	59.899	20	266	571	836
c206009_g1	1	c	(CCA)6acacgcggacgacgacgaggaggacggccagcagatcagctgctggtggatgtggaactagatttct(CG)6	97	424	520	GAGGGCTGCAGCTACTACG	59.933	19	CCTCCTTCCTTCTCATAGCCG	59.657	21	255	370	624	CGAGGGCTGCAGCTACTAC	59.933	19	CCTCCTTCCTTCTCATAGCCG	59.657	21	256	369	624	CAGCTACTACGCCGACGAC	60.297	19	CCTCCTTCCTTCTCATAGCCG	59.657	21	247	378	624
c155682_g1	1	p2	(CT)10	20	10	29
c85328_g1	1	p1	(A)10	10	19	28
c107198_g1	1	p1	(A)11	11	2410	2420
c110575_g2	1	p2	(GA)6	12	814	825	GTAGGAGGAGAACCCGAGGT	60.033	20	TCGAGGCTGTCCAGTATCCA	60.034	20	253	665	917	TAGGAGGAGAACCCGAGGTG	60.033	20	TCGAGGCTGTCCAGTATCCA	60.034	20	252	666	917	TCCTCGGTATTTACGCTGGC	59.896	20	TCGAGGCTGTCCAGTATCCA	60.034	20	231	687	917
c122459_g8	1	p3	(CGC)5	15	166	180	CAACCCCTTCTGCCGAATCT	60.035	20	ATGAGGTTCTTGTCCCGCAG	60.036	20	147	59	205	CAACCCCTTCTGCCGAATCT	60.035	20	GATGAGGTTCTTGTCCCGCA	60.036	20	148	59	206	CAACCCCTTCTGCCGAATCT	60.035	20	TGATGAGGTTCTTGTCCCGC	60.036	20	149	59	207
c52153_g1	1	p1	(A)10	10	136	145	GGTCATTTCTCCTAAGCTGGC	58.707	21	TTGCTAGTGGGTGCTCTCAC	59.678	20	200	24	223	GGTCATTTCTCCTAAGCTGGC	58.707	21	TCCACATTGCTAGTGGGTGC	60.322	20	206	24	229	GGTCATTTCTCCTAAGCTGGC	58.707	21	CCACATTGCTAGTGGGTGCT	60.323	20	205	24	228
c52153_g1	2	p1	(T)10	10	489	498	TGGGTATGGTCTTTGATGGGT	58.716	21	AGCCCTTTCATATCCTTGCAT	57.393	21	138	443	580	TGGGTATGGTCTTTGATGGGT	58.716	21	TCTAGCCCTTTCATATCCTTGCA	59.284	23	141	443	583	TGGGTATGGTCTTTGATGGGT	58.716	21	AGCCCTTTCATATCCTTGCATT	58.08	22	138	443	580
c119679_g4	1	p1	(T)15	15	1	15
c36467_g1	1	p1	(C)11	11	692	702	GGGTCGTTCCATCCGTGAAA	60.321	20	AGCTTCCCGTTCTTGGATGG	60.035	20	167	613	779	GGGTCGTTCCATCCGTGAAA	60.321	20	GCTTCCCGTTCTTGGATGGA	60.035	20	166	613	778	GGGTCGTTCCATCCGTGAAA	60.321	20	TCTGTCGTATGATCCGGGGT	60.106	20	244	613	856
c219593_g1	1	p2	(AG)9	18	290	307
c223100_g1	1	p1	(G)12	12	1	12
c133377_g1	1	p1	(A)11	11	255	265
c262602_g1	1	p2	(GA)8	16	57	72	GCGAGAAAGAAGAGAAGGAATGC	59.937	23	ACCTCATGCTCATAATTACCCCC	59.925	23	207	20	226	AGAGCGAGAAAGAAGAGAAGGA	58.573	22	ACCTCATGCTCATAATTACCCCC	59.925	23	210	17	226	GCGAGAAAGAAGAGAAGGAATGC	59.937	23	CCTCATGCTCATAATTACCCCC	58.31	22	206	20	225
c246803_g1	1	p1	(G)10	10	176	185	TGTGAGCTAGCTTCACTCGG	59.472	20	ATGAGAGATTAACAAACCAAAGTGT	57.176	25	196	35	230	GTGAGCTAGCTTCACTCGGA	59.188	20	ATGAGAGATTAACAAACCAAAGTGT	57.176	25	195	36	230	TGTGAGCTAGCTTCACTCGG	59.472	20	ACAAACCAAAGTGTAAAATTACCAACT	58.685	27	185	35	219
c138521_g1	1	p2	(TC)9	18	325	342	GCTCCCTTTGTCCTCCTTCC	60.035	20	CAGGCTCACAACTATTAGAGGGA	59.293	23	133	246	378	ATTCGGGGTCCTCTCCAACT	60.253	20	CAGGCTCACAACTATTAGAGGGA	59.293	23	178	201	378	TCTCTTCCATCATCCCCGGA	59.735	20	CAGGCTCACAACTATTAGAGGGA	59.293	23	102	277	378
c122400_g5	1	p1	(T)10	10	242	251	AATTATGGGGCGAGGACAGC	60.179	20	ACCACAGGTCAATGGCTCG	60.003	19	255	21	275	GGGCGAGGACAGCTCTTAAA	59.751	20	ACCACAGGTCAATGGCTCG	60.003	19	248	28	275	AATTATGGGGCGAGGACAGC	60.179	20	CGACATGACTTGACCACAGGT	60.27	21	267	21	287
c125300_g8	1	p1	(T)10	10	88	97	ACTTTGGTGGCTAGAAGTTAGG	57.712	22	TGATGCTGCAGAACTGGACC	60.322	20	228	22	249	AGTCAAGAATACTTTGGTGGCT	57.627	22	TGATGCTGCAGAACTGGACC	60.322	20	238	12	249	AGGCAGTTAGAGTTTAGTTGGATGT	59.987	25	TGATGCTGCAGAACTGGACC	60.322	20	209	41	249
c83316_g1	1	p2	(CT)9	18	89	106	TTCGTATCACGCACAACCCA	59.966	20	CGTTGCCACACATTGAGCAA	59.969	20	253	27	279	TTCGTATCACGCACAACCCA	59.966	20	ATAGAACCTGGGTGTGCAGC	60.035	20	152	27	178	TTCGTATCACGCACAACCCA	59.966	20	CACATTGAGCAACCTTGGCC	60.038	20	245	27	271
c83378_g1	1	p1	(A)10	10	15	24
c55649_g1	1	p3	(CCT)5	15	88	102	CCTTGTGTGGCTCTACACCA	59.604	20	TAGCTGCGGAGATGGTGTTC	59.824	20	143	10	152	ACCTTGTGTGGCTCTACACC	59.603	20	TAGCTGCGGAGATGGTGTTC	59.824	20	144	9	152	CCTTGTGTGGCTCTACACCA	59.604	20	CTTAGCTGCGGAGATGGTGT	59.823	20	145	10	154
c126208_g1	1	p2	(AT)6	12	79	90	TGTCAGTCACTTTGATACCATGT	57.772	23	AGTGTGTGTTCATACCACTGTC	58.271	22	113	3	115	TGTCAGTCACTTTGATACCATGT	57.772	23	AGTGTGTGTTCATACCACTGT	57.162	21	113	3	115	TGTCAGTCACTTTGATACCATGTT	58.38	24	AGTGTGTGTTCATACCACTGTC	58.271	22	113	3	115
c115944_g5	1	p1	(A)10	10	3787	3796	CCTCTGCTACTCAGGTCCCT	60.033	20	AGCTTAAGCACCCCCAGTTC	59.962	20	144	3740	3883	TGCTACTCAGGTCCCTCTCC	60.033	20	AGCTTAAGCACCCCCAGTTC	59.962	20	140	3744	3883	TCCTCTGCTACTCAGGTCCC	60.033	20	AGCTTAAGCACCCCCAGTTC	59.962	20	145	3739	3883
c116224_g2	1	p3	(GGA)5	15	22	36
c172927_g1	1	p1	(T)10	10	275	284
c91373_g2	1	p2	(AT)6	12	272	283	TGGAAAATGGACTTTGGGGAA	57.663	21	TTGCTGACGTGGCAATCTGA	60.25	20	278	56	333	TTGGAAAATGGACTTTGGGGA	57.663	21	TTGCTGACGTGGCAATCTGA	60.25	20	279	55	333	TCCTGAAATATTTGGGGGCAA	57.518	21	TTGCTGACGTGGCAATCTGA	60.25	20	139	195	333
c125452_g2	1	p1	(A)10	10	723	732	AGCACTGCCCAAAAACAAATGA	59.83	22	CCTCCCGTCTGAGAATGCTG	60.179	20	235	547	781	GCATAAAGCACTGCCCAAAA	57.546	20	CCTCCCGTCTGAGAATGCTG	60.179	20	241	541	781	GCATAAAGCACTGCCCAAAAAC	59.52	22	CCTCCCGTCTGAGAATGCTG	60.179	20	241	541	781
c125452_g2	2	p1	(A)10	10	1687	1696	TATGGTTCACGTTTCGGCCA	59.965	20	GGCAGCTGGAATCCAACAAC	59.755	20	193	1556	1748	TATGGTTCACGTTTCGGCCA	59.965	20	TAAAGGGGCAGCTGGAATCC	59.741	20	199	1556	1754	CAGAACTTACAGGCCCCAGG	60.035	20	TAAAGGGGCAGCTGGAATCC	59.741	20	105	1650	1754
c19254_g1	1	p1	(A)10	10	4	13
c117139_g2	1	p3	(ACC)7	21	826	846	TGTCGGCAGATCCATGAGTG	59.824	20	TCCCTCTGAAAGAACCCCCA	60.104	20	141	784	924	TGTGTCGGCAGATCCATGAG	59.824	20	TCCCTCTGAAAGAACCCCCA	60.104	20	143	782	924	TGTCGGCAGATCCATGAGTG	59.824	20	ATCCGACATTCGTAGCACCC	59.896	20	181	784	964
c243203_g1	1	p1	(A)10	10	177	186	AGCAATTTATCAATAAAGGCAAAACC	57.732	26	ACGTTCTTATGACCGCCTCTC	59.865	21	102	148	249	AGCAATTTATCAATAAAGGCAAAACC	57.732	26	ACGTTCTTATGACCGCCTCT	58.816	20	102	148	249	AGCAATTTATCAATAAAGGCAAAACC	57.732	26	CGTTCTTATGACCGCCTCTCT	59.594	21	101	148	248
c114168_g5	1	p3	(GGA)5	15	2331	2345	ACCGAGGGCGAGTAGAGTAA	59.746	20	GTCTCCTCAACTACGCCTCC	59.543	20	206	2214	2419	ACCGAGGGCGAGTAGAGTAA	59.746	20	GGTCTCCTCAACTACGCCTC	59.543	20	207	2214	2420	TTACCGAGGGCGAGTAGAGT	59.746	20	GTCTCCTCAACTACGCCTCC	59.543	20	208	2212	2419
c152599_g1	1	p2	(TA)6	12	67	78
c271567_g1	1	p2	(CA)8	16	45	60	TGAACTCAACCAATCGTCTACA	57.406	22	TGCCTCTGCATATGACCATTT	57.698	21	136	0	135	ACCAATCGTCTACAAAGAAGGA	57.115	22	TGCCTCTGCATATGACCATTT	57.698	21	128	8	135	TGAACTCAACCAATCGTCTACA	57.406	22	TGCCTCTGCATATGACCATTTT	58.365	22	136	0	135
c107271_g1	1	p2	(GA)6	12	1212	1223	TGTAGGCAGAGAGGAGGGAC	60.033	20	CCCCTCCAACCCTACCTCTT	60.253	20	219	1032	1250	TTTCCTCCAGAAGTGTCGCC	59.965	20	CCCCTCCAACCCTACCTCTT	60.253	20	273	978	1250	AGAGAGGAGGGACGGATAGC	59.888	20	CCCCTCCAACCCTACCTCTT	60.253	20	212	1039	1250
c202573_g1	1	p1	(A)21	21	202	222
c100433_g2	1	p2	(AG)6	12	346	357	TCGTGAAGCACTGGAGCAAT	59.965	20	GCTGCCATAAAATCCTCGGC	59.688	20	106	303	408	TCGTGAAGCACTGGAGCAAT	59.965	20	CTCCCTGTGTCATCACGTGT	59.682	20	176	303	478	ATCTCGTGAAGCACTGGAGC	60.108	20	GCTGCCATAAAATCCTCGGC	59.688	20	109	300	408
c108437_g1	1	p1	(T)10	10	1022	1031	GGCGAAAGAGGAAACACTGC	59.761	20	AGGCATGAACATAACGTATCTATTTT	57.323	26	147	918	1064	GGCGAAAGAGGAAACACTGC	59.761	20	AATTTAGGCATGAACATAACGTATCT	57.323	26	152	918	1069	GGCGAAAGAGGAAACACTGC	59.761	20	AGGCATGAACATAACGTATCTATTTTT	57.879	27	147	918	1064
c235329_g1	1	p1	(A)11	11	18	28
c72659_g1	1	p4	(AAAT)5	20	3	22
c14408_g1	1	p1	(T)10	10	942	951	TGGGAAGCAGAAAAGCTACGT	59.928	21	AGGTTGACGGTTGGATACGG	59.752	20	222	898	1119	TGGGAAGCAGAAAAGCTACGT	59.928	21	ACGGTTGGATACGGCACAAA	60.25	20	216	898	1113	TGGGAAGCAGAAAAGCTACGT	59.928	21	ACGACTAGGTTGACGGTTGG	59.684	20	228	898	1125
c192194_g1	1	p1	(G)10	10	11	20
c23043_g1	1	p1	(A)10	10	1	10
c112483_g1	1	p2	(AG)6	12	2214	2225	AGCAAATGGGGGAAGCGTAA	59.961	20	TAACAAACACCCCCTTCCCC	59.516	20	145	2118	2262	AGTAGCAAATGGGGGAAGCG	60.394	20	TAACAAACACCCCCTTCCCC	59.516	20	148	2115	2262	AGCAAATGGGGGAAGCGTAA	59.961	20	ATAACAAACACCCCCTTCCCC	59.922	21	146	2118	2263
c44973_g1	1	p1	(T)10	10	4	13
c121555_g3	1	p2	(GA)8	16	2063	2078
c122439_g3	1	p2	(AT)9	18	1	18
c126083_g1	1	p1	(A)10	10	13	22
c126083_g1	2	p1	(A)10	10	4547	4556	GAAGCCACCAATGAGTCCGA	60.036	20	CGTATGATCACGCCAATTGGG	59.736	21	238	4431	4668	AGCCACCAATGAGTCCGATG	60.108	20	ACAAGGCACAAGTGACCTTCT	59.787	21	280	4433	4712	AGCCACCAATGAGTCCGATG	60.108	20	CGTATGATCACGCCAATTGGG	59.736	21	236	4433	4668
c125406_g6	1	p1	(A)10	10	434	443
c124221_g2	1	p2	(TA)10	20	990	1009	TGGGTGTGGTGTATTCGTGT	59.24	20	TGGGTGTGGTGTATTCGTGT	59.24	20	186	906	1091	TGTACGCTATCACTCCTCGGA	60.134	21	TGGGTGTGGTGTATTCGTGT	59.24	20	155	937	1091	TGGGTGTGGTGTATTCGTGT	59.24	20	TGTACGCTATCACTCCTCGGA	60.134	21	155	906	1060
c107520_g9	1	p1	(C)10	10	364	373	GACGGATGGGATACGACACC	59.968	20	GACCATGTAAACCCCTCCCG	60.107	20	264	273	536	AGGATACCTCACCACCTCCC	60.031	20	GTGTCCTGACAGGGATTCGG	60.108	20	219	215	433	AGGATACCTCACCACCTCCC	60.031	20	GGTGTCCTGACAGGGATTCG	60.108	20	220	215	434
c107780_g1	1	p3	(GAG)5	15	1134	1148	GAGTCGCCGAAGACGATGAT	59.97	20	CCACTTCCACGGTGAGTAGG	59.753	20	125	1071	1195	GGGTGGGAAGTTGCTCTTGA	59.89	20	CCACTTCCACGGTGAGTAGG	59.753	20	186	1010	1195	AGGGTGGGAAGTTGCTCTTG	59.889	20	CCACTTCCACGGTGAGTAGG	59.753	20	187	1009	1195
c44852_g1	1	p1	(G)15	15	4	18
c91978_g1	1	p3	(CGG)7	21	1341	1361	TGGCAGAGGCTTGGATGAAG	60.035	20	CGAGCCGCTCAAAATCCAAG	59.902	20	226	1181	1406	TGGCAGAGGCTTGGATGAAG	60.035	20	GCCGCTCAAAATCCAAGTCG	60.179	20	223	1181	1403	TGGCAGAGGCTTGGATGAAG	60.035	20	CAAACCGAGCCGCTCAAAAT	59.759	20	231	1181	1411
c44787_g1	1	p1	(T)10	10	79	88	GGGTGGTGGGATTGGATTCT	59.369	20	CGTCCCAGCCAACTCATAGG	60.179	20	138	4	141	GGGTGGTGGGATTGGATTCT	59.369	20	CCGTCCCAGCCAACTCATAG	60.179	20	139	4	142	AGGGTGGTGGGATTGGATTC	59.369	20	CGTCCCAGCCAACTCATAGG	60.179	20	139	3	141
c119420_g2	1	p2	(AG)6	12	699	710	TCAACCATTTCCAGCAGCTG	58.75	20	GGCCGGTTTCATCTTCGGTA	60.108	20	231	676	906	TCAACCATTTCCAGCAGCTG	58.75	20	TTTCCGGCCGGTTTCATCTT	60.251	20	236	676	911	ACAGCATCACTTCCACCAGT	59.233	20	TATGAGAGGAGGCAAAGGGC	59.16	20	258	510	767
c123467_g2	1	p1	(T)10	10	453	462	ACTCAACTTGATCTGCAGCCA	59.927	21	TGCATCCATCACAGTGGATGT	59.717	21	262	266	527	ACTTGATCTGCAGCCATGAGT	59.719	21	TGCATCCATCACAGTGGATGT	59.717	21	257	271	527	ACTCAACTTGATCTGCAGCCA	59.927	21	TCTTGCATCCATCACAGTGGA	59.37	21	265	266	530
c103160_g1	1	p1	(A)16	16	291	306	CAGTGCGACTGTACGATCCA	59.83	20	AACCAGCTCCCTGAAAACCC	60.179	20	271	178	448	CAGTGCGACTGTACGATCCA	59.83	20	CCAGCTCCCTGAAAACCCAA	60.179	20	269	178	446	TCCAGTGCGACTGTACGATC	59.549	20	AACCAGCTCCCTGAAAACCC	60.179	20	273	176	448
c114899_g3	1	p3	(TGA)5	15	4316	4330	GTGAAAACGGTCCACAGCAC	59.971	20	AAGCACTACTTCCAGCGCTT	59.965	20	240	4206	4445	GTGAAAACGGTCCACAGCAC	59.971	20	ACTACTTCCAGCGCTTCGTC	60.109	20	236	4206	4441	AAAACGGTCCACAGCACAGA	60.107	20	AAGCACTACTTCCAGCGCTT	59.965	20	237	4209	4445
c113044_g1	1	p2	(AT)10	20	1	20
c119937_g1	1	p2	(AT)7	14	2138	2151	TAGGGTGAGCAATGCAGTGG	60.035	20	TCGCCATGTAGGTTTCCAAGT	59.65	21	245	2041	2285	TAGGGTGAGCAATGCAGTGG	60.035	20	ACTTCGCCATGTAGGTTTCCA	59.65	21	248	2041	2288	TGAGCAATGCAGTGGGTCTT	59.889	20	TCGCCATGTAGGTTTCCAAGT	59.65	21	240	2046	2285
c99455_g1	1	p1	(A)10	10	434	443	CTCTGGGGGTCCTTCGACTA	60.033	20	CTGAGTTCAGCCAGGACGAG	60.109	20	228	390	617	ACATTAGCTCTGGGGGTCCT	59.955	20	CTGAGTTCAGCCAGGACGAG	60.109	20	235	383	617	CTCTGGGGGTCCTTCGACTA	60.033	20	TTGGGAACTCGAGGATGCTG	59.75	20	170	390	559
c12620_g1	1	p1	(G)12	12	119	130	TCGCAACCGTCTGAATCCTC	60.109	20	CGTCTTTCCCTCCTTCGACC	60.109	20	158	32	189	TCGCAACCGTCTGAATCCTC	60.109	20	CTCCCGACCACTCTTTCGTC	60.109	20	174	32	205	GCGAGGGGAGAGGAAGAAAG	59.823	20	CGTCTTTCCCTCCTTCGACC	60.109	20	127	63	189
c237470_g1	1	p2	(AC)9	18	6	23
c206372_g1	1	p2	(GT)6	12	159	170	GCCTCATTACCATCCGCTGA	59.893	20	AAATGTCAGTCCGCTCCTCC	59.749	20	139	61	199	TGCCTCATTACCATCCGCTG	60.179	20	AAATGTCAGTCCGCTCCTCC	59.749	20	140	60	199	TCCGCTGAGACTGAAATGCC	60.392	20	AAATGTCAGTCCGCTCCTCC	59.749	20	127	73	199
c116857_g8	1	p1	(G)10	10	153	162	TGATGTTGGTGCCTCCATGT	59.595	20	ATGAGCTACACGTTTCGCCA	60.038	20	176	97	272	GATGGACGTGATGTTGGTGC	59.552	20	CCCCTATACGACTCCCGCTA	59.963	20	105	89	193	GATGGACGTGATGTTGGTGC	59.552	20	ATGAGCTACACGTTTCGCCA	60.038	20	184	89	272
c228084_g1	1	p3	(GCG)5	15	147	161	GTCCAACCACGCTGTTCAAC	59.971	20	GGAGGTCCATGAGCTACGTG	59.897	20	201	9	209	TCCAACCACGCTGTTCAACT	60.107	20	GGAGGTCCATGAGCTACGTG	59.897	20	200	10	209	GTCCAACCACGCTGTTCAAC	59.971	20	TGGAGGTCCATGAGCTACGT	60.324	20	202	9	210
c120019_g2	1	p1	(T)10	10	1577	1586	TCAAGGGAAGGCGACCAAAG	60.251	20	ACCGTTGAACTGCTTGCAAT	58.968	20	275	1424	1698	CTCAAGGGAAGGCGACCAAA	60.251	20	ACCGTTGAACTGCTTGCAAT	58.968	20	276	1423	1698	AAGGGAAGGCGACCAAAGTC	60.251	20	ACCGTTGAACTGCTTGCAAT	58.968	20	273	1426	1698
c120019_g2	2	p3	(TGC)6	18	3087	3104	TGGTTGGGGTACATGGGGTA	60.179	20	ATGTCTGGGATGCTGCTTCC	60.107	20	160	3050	3209	TGGTTGGGGTACATGGGGTA	60.179	20	CTGCTTCCACGGATCAGGAG	60.179	20	148	3050	3197	CTGGTGGTTGGGGTACATGG	60.323	20	ATGTCTGGGATGCTGCTTCC	60.107	20	164	3046	3209
c113663_g8	1	p1	(A)10	10	555	564	CGCCTCTTCCCTCCCATTTT	60.034	20	AGGTCCGGTGTGTTTGGAAG	60.179	20	236	360	595	CGCCTCTTCCCTCCCATTTT	60.034	20	GGTCCGGTGTGTTTGGAAGA	60.179	20	235	360	594	CGCCTCTTCCCTCCCATTTT	60.034	20	GAGGTCCGGTGTGTTTGGAA	60.179	20	237	360	596
c122354_g2	1	p1	(T)15	15	1147	1161	TAGTGGAGGGTGTGCTTTCG	59.68	20	TTTGTTGAGGACACCGCCTT	60.107	20	249	1090	1338	TAGTGGAGGGTGTGCTTTCG	59.68	20	ATTTGTTGAGGACACCGCCT	59.89	20	250	1090	1339	TAGTGGAGGGTGTGCTTTCG	59.68	20	CATTTGTTGAGGACACCGCC	59.759	20	251	1090	1340
c126285_g1	1	p2	(CT)8	16	99	114	TCTGGTGAGAAACGGCATCC	60.036	20	CCACGAGTTGCTCAAGGGAT	60.036	20	160	4	163	TCTGGTGAGAAACGGCATCC	60.036	20	AGCTTCTCCACGAGTTGCTC	60.038	20	167	4	170	TACGTCTGCAAGAACGGGTC	60.039	20	AGCTTCTCCACGAGTTGCTC	60.038	20	103	68	170
c252721_g1	1	p1	(A)10	10	10	19
c238145_g1	1	p1	(A)11	11	267	277	AGAAAAAGGAGCTCGTCGCC	60.671	20	GCACAACTTGAGGCAATGCA	59.968	20	236	121	356	TGAAGCGACATCATAGCCGA	59.256	20	GCACAACTTGAGGCAATGCA	59.968	20	270	87	356	AGGAGCTCGTCGCCTTTAAT	59.175	20	GCACAACTTGAGGCAATGCA	59.968	20	230	127	356
c205061_g1	1	p1	(T)11	11	883	893	AATCATTTCACTTGCGTGCTT	57.352	21	CCACCCTTTCTCCGGAACAG	60.322	20	147	828	974	AATCATTTCACTTGCGTGCTT	57.352	21	ACCCTTTCTCCGGAACAGTG	59.603	20	145	828	972	AATCATTTCACTTGCGTGCTT	57.352	21	CACCCTTTCTCCGGAACAGT	59.603	20	146	828	973
c105754_g1	1	p1	(T)10	10	1310	1319
c122541_g3	1	p4	(TATT)5	20	77	96	TTCTAGGAACCACCCACCCC	60.843	20	ACCGAGAAATAACAAACAGCTAGA	58.209	24	270	42	311	TTTCTAGGAACCACCCACCC	58.93	20	ACCGAGAAATAACAAACAGCTAGA	58.209	24	271	41	311	TCTAGGAACCACCCACCCC	60.23	19	ACCGAGAAATAACAAACAGCTAGA	58.209	24	269	43	311
c273154_g1	1	p2	(AT)9	18	1	18
c117622_g2	1	p2	(CA)6	12	377	388	TATGGCCGCCTCCTCAAATC	59.891	20	AGCTCATGCAACTCGTGTGA	59.966	20	260	154	413	TATGGCCGCCTCCTCAAATC	59.891	20	ATGGAGCTCATGCAACTCGT	59.749	20	264	154	417	GCCGCCTCCTCAAATCATGA	60.464	20	AGCTCATGCAACTCGTGTGA	59.966	20	256	158	413
c117622_g2	2	p3	(GCG)5	15	1066	1080	ATTTTCAAGGGCGGGGTCAA	60.179	20	CACCCCCAATTCCGCGAT	60.124	18	100	1018	1117	CGATCTCGATGAGCTGGGTG	60.319	20	CCCCCAATTCCGCGATGT	60.124	18	162	954	1115	CGATCTCGATGAGCTGGGTG	60.319	20	ACCCCCAATTCCGCGATG	60.124	18	163	954	1116
c117464_g1	1	p1	(A)10	10	1664	1673	CTCCATCACCGCTCTTCTCC	59.896	20	CTAGTCCCCCTCCTTCCACA	59.957	20	198	1590	1787	CCTCCATCACCGCTCTTCTC	59.896	20	CTAGTCCCCCTCCTTCCACA	59.957	20	199	1589	1787	GACCTCCATCACCGCTCTTC	60.179	20	CTAGTCCCCCTCCTTCCACA	59.957	20	201	1587	1787
c148165_g1	1	p1	(A)12	12	441	452
c97094_g1	1	p1	(G)11	11	1109	1119	CCATCACCTGTGCTGGTCAT	60.035	20	GATCACCCGACGCTCTATGG	60.039	20	203	1063	1265	CCATCACCTGTGCTGGTCAT	60.035	20	CTCTCAGTGATCACCCGACG	59.9	20	211	1063	1273	CGAGGTGGATCGACGATGTT	59.899	20	CCCAATTCCACATGACGGGA	60.035	20	128	1030	1157
c177995_g1	1	p2	(GA)6	12	119	130	GTCGGGTCGGGTTCAAAAGA	60.25	20	ACTTCGGTGGCAGTAACGTT	59.895	20	186	9	194	GTCGGGTCGGGTTCAAAAGA	60.25	20	GACTTCGGTGGCAGTAACGT	60.319	20	187	9	195	CCTTCGTCCCCGCTAGATTT	59.536	20	ACTTCGGTGGCAGTAACGTT	59.895	20	139	56	194
c121291_g1	1	p1	(A)12	12	760	771	AGCTCTCGAGATACAAAGCAACT	59.805	23	CATTTGGCTCTGGGGGTCTA	59.081	20	276	543	818	AGCTCTCGAGATACAAAGCAACT	59.805	23	CACATTTGGCTCTGGGGGTC	60.967	20	278	543	820	AGCTCTCGAGATACAAAGCAACT	59.805	23	CACATTTGGCTCTGGGGGT	59.923	19	278	543	820
c68493_g1	1	p1	(T)10	10	347	356	GGACCTCAAATTGTACGAACCC	59.254	22	GCTCTGTGAGGTGGTTGGAG	60.321	20	143	322	464	GGGACCTCAAATTGTACGAACC	59.254	22	GCTCTGTGAGGTGGTTGGAG	60.321	20	144	321	464	GGACCTCAAATTGTACGAACCC	59.254	22	AGCTCTGTGAGGTGGTTGGA	60.764	20	144	322	465
c109984_g1	1	p2	(TC)7	14	313	326	GGTCCGACTTGGTTTTTGGC	59.968	20	TTCACCCTTGCGTATCCACC	60.036	20	269	116	384	TTCCGGGCCGAATTTATGCT	60.107	20	GACCTCACCGCAGTTGAAGA	59.966	20	248	167	414	CTTACCTTTCCGGGCCGAAT	60.107	20	GACCTCACCGCAGTTGAAGA	59.966	20	255	160	414
c72476_g1	1	p2	(GA)6	12	236	247	TTAGTACCTGTGCGCACGAG	60.109	20	AATGTGTTGTGGGGAGCGAG	60.606	20	151	186	336	TTAGTACCTGTGCGCACGAG	60.109	20	CAATGTGTTGTGGGGAGCGA	60.889	20	152	186	337	CGCACGAGTTCTAGCAGAGA	59.552	20	AATGTGTTGTGGGGAGCGAG	60.606	20	139	198	336
c110748_g2	1	p2	(CT)9	18	161	178	ACGACATCATCCGCTCCATC	59.967	20	CCGATCCTTAGTCGAGCACC	59.969	20	201	82	282	ACGACATCATCCGCTCCATC	59.967	20	CCCGATCCTTAGTCGAGCAC	59.969	20	202	82	283	GACGACATCATCCGCTCCAT	59.967	20	CCGATCCTTAGTCGAGCACC	59.969	20	202	81	282
c110748_g2	2	p1	(A)10	10	551	560	CGGGGAGGTGGGTATGGATA	60.179	20	CGATCTCCTTCTTCCCGACC	59.614	20	254	358	611	ATCGGTGAAGAAGGCGTTGA	59.68	20	CGATCTCCTTCTTCCCGACC	59.614	20	232	380	611	GCGGTGTAGGTGATGTTGGT	60.321	20	CGATCTCCTTCTTCCCGACC	59.614	20	207	405	611
c118371_g1	1	p1	(A)12	12	213	224	ACCTCACATTTCGCAAGGGT	59.89	20	AACCCCAGCCCTAAATGCTC	60.033	20	252	120	371	ACCTCACATTTCGCAAGGGT	59.89	20	GAACCCCAGCCCTAAATGCT	60.033	20	253	120	372	ACCTCACATTTCGCAAGGGT	59.89	20	GGTAGGATTGGTGGTGGTGG	60.034	20	180	120	299
c164383_g1	1	p1	(T)10	10	88	97	AGACACGTTCAGATCGCGAA	59.76	20	GTCCCGGACCAGATCTGAAC	59.824	20	188	20	207	AAGACACGTTCAGATCGCGA	59.76	20	GTCCCGGACCAGATCTGAAC	59.824	20	189	19	207	AGACACGTTCAGATCGCGAA	59.76	20	CCAGGTCCTGGTCTGATCCT	60.326	20	110	20	129
c110519_g1	1	p1	(A)10	10	2027	2036	AGCACCAGATCCAGCTTCAC	60.036	20	GCAGCGACTCCCTTCTCATT	60.108	20	153	1960	2112	TGGTGAGCTGCGATTCACAT	60.036	20	GCAGCGACTCCCTTCTCATT	60.108	20	197	1916	2112	AGCTGCTGAACCTCGAGAAC	60.038	20	GCAGCGACTCCCTTCTCATT	60.108	20	241	1872	2112
c115991_g2	1	p1	(T)10	10	107	116	AGGATGCACATAATTTTGAGATACCT	58.707	26	ACAGCTACTAAATAAACACTGCTCC	59.125	25	131	77	207	GGATGCACATAATTTTGAGATACCT	57.484	25	ACAGCTACTAAATAAACACTGCTCC	59.125	25	130	78	207	AGGATGCACATAATTTTGAGATACC	57.484	25	ACAGCTACTAAATAAACACTGCTCC	59.125	25	131	77	207
c30933_g1	1	p2	(CT)9	18	220	237
c16321_g1	1	p1	(T)10	10	505	514	GGACTGTGGGTGAGAGGTTG	59.965	20	GGTCCCCAACCTGTACCAAG	59.962	20	138	402	539	GGACTGTGGGTGAGAGGTTG	59.965	20	GTAGGCATGAGGTCCCCAAC	60.107	20	148	402	549	TGAGTGGACTGTGGGTGAGA	60.106	20	GGTCCCCAACCTGTACCAAG	59.962	20	143	397	539
c94256_g1	1	p1	(G)11	11	643	653	TGACCCCTCCTTTTTCGACG	59.966	20	CTTAGCCACCCGCCTATAGG	59.391	20	243	448	690	TGACCCCTCCTTTTTCGACG	59.966	20	CCTTAGCCACCCGCCTATAG	59.391	20	244	448	691	AAGGGACACTATGGGGACGA	59.958	20	CTTAGCCACCCGCCTATAGG	59.391	20	106	585	690
c102661_g1	1	p2	(GT)8	16	1451	1466
c117140_g3	1	p1	(A)11	11	167	177	AGTGGGCCTCTGACTACCTT	59.883	20	TTGCTGTAGGGGTTGTGACC	59.89	20	253	17	269	AAGTGGGCCTCTGACTACCT	59.883	20	TTGCTGTAGGGGTTGTGACC	59.89	20	254	16	269	GACCGCTGGCATGTATCACT	60.179	20	TTGCTGTAGGGGTTGTGACC	59.89	20	180	90	269
c101714_g2	1	p3	(CCT)5	15	63	77	CATCGTCAGAGTCCGTCTCG	59.973	20	CGATGACGATGAGGGGATGG	60.038	20	152	5	156	CATCGTCAGAGTCCGTCTCG	59.973	20	ATCAAGCAGAGCCAGATCCG	59.894	20	174	5	178	CATCGTCAGAGTCCGTCTCG	59.973	20	GACGATGAGGGGATGGTTGG	60.179	20	148	5	152
c101714_g2	2	p2	(CT)10	20	495	514
c17264_g1	1	p1	(T)10	10	57	66	GGCACATGCATTTAATACGGCT	59.965	22	ACTGTAACTCATGCCAACCCT	59.295	21	178	3	180	GGCACATGCATTTAATACGGC	58.606	21	ACTGTAACTCATGCCAACCCT	59.295	21	178	3	180	GGCACATGCATTTAATACGGCT	59.965	22	GACTGTAACTCATGCCAACCC	58.915	21	179	3	181
c117896_g3	1	p2	(AG)6	12	218	229	ACGCTTCCTCTGTGCGTAAA	59.967	20	GGGAATCTCGGCCTTCAACA	60.035	20	156	123	278	TTAGGGATTCATCGGCGCTC	59.966	20	GGGAATCTCGGCCTTCAACA	60.035	20	271	8	278	ACGCTTCCTCTGTGCGTAAA	59.967	20	TCTCGGCCTTCAACACATCC	60.036	20	151	123	273
c114149_g3	1	p1	(A)11	11	1609	1619	AGCTGGGAGGGACTGAGATT	59.956	20	AGGGGAATTCCTCGCAAAGA	59.008	20	272	1522	1793	AAGCTGGGAGGGACTGAGAT	59.956	20	AGGGGAATTCCTCGCAAAGA	59.008	20	273	1521	1793	CATCAAGCTGGGAGGGACTG	60.107	20	AGGGGAATTCCTCGCAAAGA	59.008	20	277	1517	1793
c46362_g2	1	p3	(TGG)6	18	690	707	ATGGTAGTGAACTGGCGGTG	60.036	20	CCTCCGCCTCCACCTATCTA	59.887	20	252	533	784	GGGATGGTGGTGGCTTGTAA	59.961	20	CCTCCGCCTCCACCTATCTA	59.887	20	163	622	784	AACAGGTTGTGGTGGAGGTG	60.107	20	CCTCCGCCTCCACCTATCTA	59.887	20	189	596	784
c202921_g1	1	p2	(GA)8	16	183	198	TTCTGAGCCATCGAGGATGC	59.894	20	TGTGAAGCTGTGAAAATTTGGGT	59.55	23	239	2	240	ACATTCTCTTTGGGAATTGGCC	59.166	22	CCGAACCTTTTGTTGGAGGG	59.041	20	273	94	366	GCTTCTGAGCCATCGAGGAT	59.608	20	TGTGAAGCTGTGAAAATTTGGGT	59.55	23	241	0	240
c112710_g2	1	p2	(GA)6	12	1346	1357	GTGATGGTCCATTGCTCCGA	60.108	20	TGAGTATATCTGGCCCCTACGA	59.622	22	242	1167	1408	CGGGTCTTGGCTCCAGTAAG	60.108	20	TGAGTATATCTGGCCCCTACGA	59.622	22	141	1268	1408	CGGGTGTAGTAGTTGTCGGG	59.828	20	TGAGTATATCTGGCCCCTACGA	59.622	22	157	1252	1408
c61555_g1	1	p1	(A)10	10	1779	1788	GGAGAATGAAGTGATAAGGTGAGGA	59.871	25	TCCCCTTCTCTTTTTCTCCTTACA	59.088	24	104	1741	1844	AGGAGAATGAAGTGATAAGGTGAGG	59.87	25	TCCCCTTCTCTTTTTCTCCTTACA	59.088	24	105	1740	1844	GGAGAATGAAGTGATAAGGTGAGG	58.636	24	TCCCCTTCTCTTTTTCTCCTTACA	59.088	24	104	1741	1844
c17590_g1	1	p2	(AG)6	12	89	100	CTCTCCGGAGCTATTGCAGG	59.967	20	GAAAGCAACAGCAACAGCCA	59.897	20	138	45	182	CTCTCCGGAGCTATTGCAGG	59.967	20	TGAAAGCAACAGCAACAGCC	59.897	20	139	45	183	CTCTCCGGAGCTATTGCAGG	59.967	20	AGAAACCCTTGAAACCGCCA	60.106	20	108	45	152
c89424_g1	1	p3	(TGG)5	15	183	197	GGTGGAAAGGGGTTTGTGGA	60.106	20	CAACTCCACGCCCACCTC	60.359	18	108	112	219	TGGAAAGGGGTTTGTGGAGG	59.813	20	CAACTCCACGCCCACCTC	60.359	18	106	114	219	GGAAAGGGGTTTGTGGAGGT	59.812	20	CAACTCCACGCCCACCTC	60.359	18	105	115	219
c6688_g1	1	p2	(CT)9	18	29	46	GAGCTTTGGATATCTATCTTGAGGT	57.997	25	CAGAGAGCTTTCTGTGGGTCT	59.377	21	162	0	161	AGCTTTGGATATCTATCTTGAGGTT	57.614	25	CAGAGAGCTTTCTGTGGGTCT	59.377	21	161	1	161	GAGCTTTGGATATCTATCTTGAGGT	57.997	25	AGAGAGCTTTCTGTGGGTCT	57.977	20	161	0	160
c105762_g1	1	p1	(G)12	12	1087	1098	CGGATCTGTTTGAGGCTGGT	60.036	20	TCGCAGGCATGGTAGAAAGG	60.108	20	205	981	1185	ACGGATCTGTTTGAGGCTGG	60.036	20	TCGCAGGCATGGTAGAAAGG	60.108	20	206	980	1185	CGGATCTGTTTGAGGCTGGT	60.036	20	TGCTTATCGCAGGCATGGTA	59.532	20	211	981	1191
c55505_g1	1	p1	(C)10	10	83	92	TGGCAGGAGGTAGTATCCCC	60.105	20	TTTCTGGGTTGGTCGTCGAG	59.967	20	107	43	149	CCCAGATCGGAGTGGATTGG	59.893	20	TTTCTGGGTTGGTCGTCGAG	59.967	20	124	26	149	CAGATCGGAGTGGATTGGCA	59.821	20	TTTCTGGGTTGGTCGTCGAG	59.967	20	122	28	149
c119247_g2	1	p1	(A)11	11	28	38
c119247_g2	2	p1	(A)13	13	865	877	TGGTTCGCCGTCTTCAGATC	60.109	20	TTCCCCCTTCCTCATCCCTC	60.328	20	249	695	943	TGGTTCGCCGTCTTCAGATC	60.109	20	TCTTCCCCCTTCCTCATCCC	60.328	20	251	695	945	TGGTTCGCCGTCTTCAGATC	60.109	20	CTTCCCCCTTCCTCATCCCT	60.328	20	250	695	944
c193400_g1	1	p2	(AT)8	16	149	164
c114388_g1	1	p2	(GA)9	18	1	18
c114425_g4	1	p1	(T)11	11	571	581	TCGAATGTTTACTGCCCCCA	59.306	20	AGCCTTTGTTGCTCCAACCT	60.106	20	265	477	741	TCGAATGTTTACTGCCCCCA	59.306	20	GCACGGCGGGAAATGAATAG	59.692	20	182	477	658	TCGAATGTTTACTGCCCCCA	59.306	20	GCCTTTGTTGCTCCAACCTC	59.685	20	264	477	740
c35430_g1	1	p2	(TA)6	12	166	177	CGACATGCTGAAGTCGAGGT	60.109	20	ATGAGGAGCAAGGGGTATGC	59.524	20	208	42	249	TCGACATGCTGAAGTCGAGG	59.829	20	ATGAGGAGCAAGGGGTATGC	59.524	20	209	41	249	AAAAGAAAGCGGGCAAGGTG	59.611	20	ATGAGGAGCAAGGGGTATGC	59.524	20	121	129	249
c118410_g2	1	p1	(A)12	12	1	12
c90198_g1	1	p2	(GA)9	18	1	18
c74293_g1	1	p2	(CT)10	20	533	552
c112664_g1	1	p3	(CTC)7	21	178	198	CTACCACGATTCCCACACCC	60.108	20	TCGCGTCGAATTTCCTTCCA	60.038	20	203	21	223	CCTACCACGATTCCCACACC	60.108	20	TCGCGTCGAATTTCCTTCCA	60.038	20	204	20	223	CCCTACCACGATTCCCACAC	60.108	20	TCGCGTCGAATTTCCTTCCA	60.038	20	205	19	223
c125935_g1	1	p1	(A)11	11	6	16
c125935_g1	2	p3	(CTT)5	15	575	589	CTGCCGGAATCTCATCTCCC	59.965	20	CGGGAAGAAGGATTGGACCC	60.107	20	280	522	801	CTGCCGGAATCTCATCTCCC	59.965	20	AATGTCGTTGGTGGGAAGCT	59.89	20	130	522	651	CCTGCCGGAATCTCATCTCC	59.965	20	AATGTCGTTGGTGGGAAGCT	59.89	20	131	521	651
c125935_g1	3	p1	(A)10	10	4509	4518	ACCCATTGAGCTTGTGTTGGA	60.134	21	ATCATGAGCCCAACCAAGCA	59.96	20	277	4306	4582	GACCCATTGAGCTTGTGTTGG	59.729	21	ATCATGAGCCCAACCAAGCA	59.96	20	278	4305	4582	ACCCATTGAGCTTGTGTTGG	58.669	20	ATCATGAGCCCAACCAAGCA	59.96	20	277	4306	4582
c74424_g1	1	p1	(T)10	10	184	193	GTCGACTACCCTATGCACGG	59.97	20	ATGAGATATCAACCAAAAACACGT	57.182	24	115	130	244	TCGACTACCCTATGCACGGA	60.107	20	ATGAGATATCAACCAAAAACACGT	57.182	24	114	131	244	TTGACGATCGGAGCTTCCAG	59.827	20	ATGAGATATCAACCAAAAACACGT	57.182	24	241	4	244
c125101_g1	1	c*	(A)10(AT)7*	23	1	23
c122002_g3	1	p2	(TC)6	12	486	497	GCAGGTTGAGCGAGTTGTTG	60.041	20	ACCCATCCTTGTTTGGCCAA	60.105	20	278	299	576	TTGTTGGCATGGTTGAGGGT	60.106	20	ACCCATCCTTGTTTGGCCAA	60.105	20	264	313	576	GGCATGGTTGAGGGTGCTAT	60.107	20	ACCCATCCTTGTTTGGCCAA	60.105	20	259	318	576
c26712_g1	1	p1	(T)10	10	668	677	TGTGCTTGAGATTGCAGCCA	60.538	20	TCCACACGTGAAGCTTGTACA	59.863	21	266	540	805	GTGCTTGAGATTGCAGCCAA	59.4	20	TCCACACGTGAAGCTTGTACA	59.863	21	265	541	805	TTGTGCTTGAGATTGCAGCC	59.4	20	TCCACACGTGAAGCTTGTACA	59.863	21	267	539	805
c109063_g1	1	p1	(A)11	11	442	452	GCTGCGAAGGTTAGGAGGTT	60.036	20	CTTGAGCCGGGAGAATCAGG	60.179	20	274	208	481	GAGGCTGCGAAGGTTAGGAG	60.179	20	CTTGAGCCGGGAGAATCAGG	60.179	20	277	205	481	GCTGCGAAGGTTAGGAGGTT	60.036	20	GTCTTGAGCCGGGAGAATCA	59.463	20	276	208	483
c125230_g4	1	p2	(GA)6	12	678	689	AGTGGGTGAGCCAGACTTTT	59.153	20	GATCCCAACCGGTAAGGGTC	59.82	20	263	510	772	AAGTGGGTGAGCCAGACTTT	59.153	20	GATCCCAACCGGTAAGGGTC	59.82	20	264	509	772	AGTGGGTGAGCCAGACTTTT	59.153	20	ATCCCAACCGGTAAGGGTCT	60.253	20	262	510	771
c40247_g1	1	c	(A)13gagaa(AG)8	34	1	34
c77364_g1	1	p1	(A)10	10	340	349	TGATCCGGTAGGTCTCCGTT	60.034	20	TCCCAAACCAACCACCAACA	59.959	20	249	244	492	CGGTGCAACTTCTCTCCCTT	59.965	20	TCCCAAACCAACCACCAACA	59.959	20	205	288	492	TGATCCGGTAGGTCTCCGTT	60.034	20	GGATCCCAAACCAACCACCA	60.179	20	252	244	495
c107895_g2	1	p1	(T)10	10	681	690
c126156_g3	1	p1	(T)10	10	193	202	TGCTTGCCATGAGAAATCACAC	59.77	22	GCAAATGACAGAGGAGGCCA	60.323	20	255	75	329	TGCTTGCCATGAGAAATCACAC	59.77	22	TGCAAATGACAGAGGAGGCC	60.323	20	256	75	330	GCTTGCCATGAGAAATCACACC	60.416	22	GCAAATGACAGAGGAGGCCA	60.323	20	254	76	329
c64961_g1	1	p1	(T)10	10	235	244	CGGCTCAACTTGCAATCTCG	59.904	20	GCCCTGAGCGGAGATTAGTC	59.967	20	230	74	303	TGCTTCAGAACTCGCCGAAT	60.037	20	GCGCATAAACTGACCCAGGA	60.392	20	271	8	278	ACTCGGTGCTTCAGAACTCG	60.039	20	GCGCATAAACTGACCCAGGA	60.392	20	277	2	278
c119416_g3	1	p1	(T)10	10	366	375	GCGGCTAGAGGAGTAAACCC	59.896	20	CCGCCAAAACAACCTAACCG	60.04	20	271	305	575	GCGGCTAGAGGAGTAAACCC	59.896	20	AAAGCTCCGCCAAAACAACC	59.896	20	277	305	581	GCGGCTAGAGGAGTAAACCC	59.896	20	AGGGTTTGGGTCCTGGTTTG	60.106	20	190	305	494
c9342_g1	1	p2	(GA)6	12	1556	1567	GGTTTCTCTCGGATGCACCT	59.749	20	CTTCGCGGGAGTTCTAGCAA	60.109	20	248	1485	1732	AGGTTTCTCTCGGATGCACC	59.749	20	CTTCGCGGGAGTTCTAGCAA	60.109	20	249	1484	1732	GGTTTCTCTCGGATGCACCT	59.749	20	GCTGGAAGAGTCAGAGGAGC	59.824	20	226	1485	1710
c120104_g1	1	p1	(T)10	10	2028	2037	GCAGAAGCCAACAAGAATGCT	59.728	21	ACAGCACCACATCTTACTTGTG	58.859	22	253	1877	2129	AGCAGAAGCCAACAAGAATGC	59.728	21	ACAGCACCACATCTTACTTGTG	58.859	22	254	1876	2129	GCAGAAGCCAACAAGAATGCT	59.728	21	ACTTGGAAAAAGGGTATCAGCCA	60.181	23	190	1877	2066
c93526_g1	1	p3	(TCA)5	15	1064	1078	AGAAGCTGTGGAATGTCGCA	59.965	20	AGAACAGGAGACGGCTGTTG	59.966	20	159	952	1110	AGAAGCTGTGGAATGTCGCA	59.965	20	GGAGACGGCTGTTGTGGTTA	59.966	20	153	952	1104	AGAATCCCGTGAGACCTCCA	59.959	20	AGAACAGGAGACGGCTGTTG	59.966	20	214	897	1110
c50959_g1	1	p1	(A)10	10	52	61	ACATATAAGATCCCACAATAACAACGA	58.792	27	TGTGTGCTTTGTTGTGGATGT	58.901	21	199	21	219	ACATATAAGATCCCACAATAACAACG	57.622	26	TGTGTGCTTTGTTGTGGATGT	58.901	21	199	21	219	ACATATAAGATCCCACAATAACAACGA	58.792	27	TGGTGGAGCCATAGACCTATG	58.671	21	174	21	194
c173553_g1	1	p1	(C)10	10	296	305
c91733_g1	1	p2	(GA)6	12	586	597
c254127_g1	1	p2	(AG)6	12	698	709
c205106_g1	1	p1	(T)10	10	21	30
c124351_g3	1	p2	(GA)6	12	501	512	CATCCCCACACAAGGAGCAT	60.034	20	ATTGAGCCAATGCACCCAGA	59.96	20	207	448	654	GCGTTTGCATCCACCATTGT	60.038	20	ATTGAGCCAATGCACCCAGA	59.96	20	184	471	654	CGCATTGGAAGAGCTTGTCG	59.904	20	ATTGAGCCAATGCACCCAGA	59.96	20	237	418	654
c97203_g1	1	p1	(A)10	10	2224	2233	TGAGAGTCGAGCGAGAGTGT	60.321	20	TCGTTCACTGTTTGCTTGTTGT	59.514	22	253	2076	2328	TGATTGCGAGTGGTGAGTGT	59.607	20	TCGTTCACTGTTTGCTTGTTGT	59.514	22	219	2110	2328	ATTGCGAGTGGTGAGTGTCT	59.318	20	TCGTTCACTGTTTGCTTGTTGT	59.514	22	217	2112	2328
c97203_g1	2	p1	(A)12	12	2407	2418	ACAACAAGCAAACAGTGAACGA	59.514	22	CAGGGGACAAAGAGGAGCAG	60.036	20	159	2307	2465	ACAACAAGCAAACAGTGAACG	58.137	21	CAGGGGACAAAGAGGAGCAG	60.036	20	159	2307	2465	ACAACAAGCAAACAGTGAACGAA	60.058	23	CAGGGGACAAAGAGGAGCAG	60.036	20	159	2307	2465
c119159_g1	1	p1	(A)11	11	663	673	CAACCACCTGCCATGTGAGA	60.251	20	AGCTTGACTTATTAAAGCCGGT	58.048	22	280	420	699	ACCACCTGCCATGTGAGATC	59.746	20	AGCTTGACTTATTAAAGCCGGT	58.048	22	278	422	699	CAACCACCTGCCATGTGAGA	60.251	20	AGCTTGACTTATTAAAGCCGGTT	58.667	23	280	420	699
c119159_g1	2	p1	(A)10	10	1270	1279	TGGACTCTGCCGCTAGAGAT	60.106	20	TCGGGGTTGGACTGATCAAC	59.676	20	214	1115	1328	TGGACTCTGCCGCTAGAGAT	60.106	20	CGGGGTTGGACTGATCAACT	59.675	20	213	1115	1327	TGGACTCTGCCGCTAGAGAT	60.106	20	ATGGCTGCCAATAACCCTCG	60.466	20	231	1115	1345
c118659_g1	1	p2	(CT)6	12	103	114	TCCTGCTTTAACCACCCCAC	59.888	20	ATGTCAAGGCATTGCTCCCA	59.96	20	237	61	297	TCCTGCTTTAACCACCCCAC	59.888	20	AGTTGAGGTTGACGGTGACC	59.894	20	194	61	254	GCTTTAACCACCCCACCCTT	60.179	20	ATGTCAAGGCATTGCTCCCA	59.96	20	233	65	297
c143432_g1	1	p1	(T)10	10	94	103	AAGTCGTAGCTGCCACTCAC	60.038	20	TCCGGCAGATTACATGCGAA	59.823	20	137	29	165	AAGTCGTAGCTGCCACTCAC	60.038	20	TTCCGGCAGATTACATGCGA	59.823	20	138	29	166	GTCAAGTCGTAGCTGCCACT	60.038	20	TCCGGCAGATTACATGCGAA	59.823	20	140	26	165
c114779_g3	1	p1	(T)16	16	1030	1045
c113050_g7	1	p1	(T)10	10	94	103	TCTGTGATCCTTCTGCTCCA	58.057	20	GTGCAGTGAAATTCCTGCCG	60.11	20	123	69	191	TCTGTGATCCTTCTGCTCCA	58.057	20	GGTGCAGTGAAATTCCTGCC	59.755	20	124	69	192	TCTGTGATCCTTCTGCTCCA	58.057	20	CAGTGAAATTCCTGCCGGGA	60.322	20	120	69	188
c104866_g1	1	p1	(A)10	10	531	540	AACAGACAAGTCGGGCACAA	60.107	20	CTCAGGTTTGTCCCTTCCCC	59.962	20	150	492	641	AACAGACAAGTCGGGCACAA	60.107	20	CCTCAGGTTTGTCCCTTCCC	59.962	20	151	492	642	AACAGACAAGTCGGGCACAA	60.107	20	CCCTCAGGTTTGTCCCTTCC	59.962	20	152	492	643
c97093_g1	1	p1	(T)10	10	293	302	TCGTGTCCAAAGAGATGGGC	60.036	20	TCACCGACATGCCAAACTGA	59.892	20	240	259	498	TCGTGTCCAAAGAGATGGGC	60.036	20	CATTTCGACGCACTTCACCG	60.179	20	254	259	512	TCGTGTCCAAAGAGATGGGC	60.036	20	ATTTCGACGCACTTCACCGA	60.319	20	253	259	511
c9645_g1	1	p2	(GA)7	14	978	991
c113310_g3	1	p1	(A)10	10	103	112	GGAACCTGCTTCCTCTCCAA	59.307	20	GGTGAGAAGTGGAGGCTTGG	60.322	20	142	7	148	GGAACCTGCTTCCTCTCCAA	59.307	20	GTGAGAAGTGGAGGCTTGGT	59.602	20	141	7	147	GGAACCTGCTTCCTCTCCAA	59.307	20	GAAGACGTCTTGAGGAGCCG	60.457	20	273	7	279
c117374_g7	1	p2	(TA)7	14	335	348	TTAAGTGTGGAGCGTTGCCT	59.892	20	TCAACCGACGTCATTCTCATT	57.687	21	180	214	393	TTAAGTGTGGAGCGTTGCCT	59.892	20	AATCAACCGACGTCATTCTCA	57.687	21	182	214	395	TTGCCTGTGCGACCGAATAT	60.108	20	TCAACCGACGTCATTCTCATT	57.687	21	166	228	393
c210111_g1	1	p1	(T)11	11	53	63	TCTTCTCCTTTGTCAGTTACCTGA	59.101	24	CCTTCCTCTACCTGCCTCCT	60.032	20	193	14	206	TCTTCTCCTTTGTCAGTTACCTGA	59.101	24	CTCCCTTCCTCTACCTGCCT	60.032	20	196	14	209	TCTTCTCCTTTGTCAGTTACCTGA	59.101	24	TCCCTTCCTCTACCTGCCTC	60.032	20	195	14	208
c47556_g1	1	p1	(A)20	20	1	20
c112180_g2	1	p2	(TC)10	20	134	153	CGGTAATGCTGCTCCTCCAT	59.893	20	TGGCAGTGCTTGAGCTAGAG	59.751	20	144	93	236	CGGTAATGCTGCTCCTCCAT	59.893	20	GGCAGTGCTTGAGCTAGAGT	59.751	20	143	93	235	CTCGGTAATGCTGCTCCTCC	60.25	20	TGGCAGTGCTTGAGCTAGAG	59.751	20	146	91	236
c115251_g4	1	p1	(T)11	11	1494	1504	TGCCTGCCATTTCACGTACT	59.964	20	AGTATTTTAGCAACCTCCTTGGC	58.983	23	279	1252	1530	TGCCTGCCATTTCACGTACT	59.964	20	GTATTTTAGCAACCTCCTTGGC	57.628	22	278	1252	1529	CTGCCTGCCATTTCACGTAC	59.552	20	AGTATTTTAGCAACCTCCTTGGC	58.983	23	280	1251	1530
c115251_g4	2	p1	(T)10	10	1752	1761	TCGAAAGCTGTATCTGTGGACT	59.174	22	AGAGCAAATGCAAGGGACCA	59.887	20	166	1688	1853	TCGAAAGCTGTATCTGTGGAC	57.768	21	AGAGCAAATGCAAGGGACCA	59.887	20	166	1688	1853	CGAAAGCTGTATCTGTGGACT	57.762	21	AGAGCAAATGCAAGGGACCA	59.887	20	165	1689	1853
c434_g1	1	p1	(T)12	12	542	553
c121030_g2	1	p1	(A)21	21	427	447
c69047_g2	1	p2	(CT)10	20	523	542
c118624_g1	1	p2	(CT)7	14	512	525	GCGGAGGAGTTAGCTCAGTG	60.179	20	ATCCAACTCCATGTCCTCGC	59.821	20	200	400	599	AGCTGTGCAGAATTAGCGGA	59.75	20	ATCCAACTCCATGTCCTCGC	59.821	20	215	385	599	AGCGGAGGAGTTAGCTCAGT	60.324	20	ATCCAACTCCATGTCCTCGC	59.821	20	201	399	599
c121442_g2	1	p1	(T)10	10	495	504	AGGAGAGGCTTGAGGGTTGA	60.179	20	GCTCCAAGCCCTCTTCCTTT	59.961	20	115	442	556	GGAGAGGCTTGAGGGTTGAG	59.748	20	GCTCCAAGCCCTCTTCCTTT	59.961	20	114	443	556	GAGGAGAGGCTTGAGGGTTG	59.748	20	GCTCCAAGCCCTCTTCCTTT	59.961	20	116	441	556
c49284_g1	1	p1	(T)10	10	53	62	TGGTCACCATCCCTTTACCG	59.384	20	ACAACCCGTCCAATCAGCAT	59.962	20	277	23	299	TGGTCACCATCCCTTTACCG	59.384	20	ACCCGTCCAATCAGCATCAG	60.108	20	274	23	296	TGGTCACCATCCCTTTACCG	59.384	20	TGCGGTGGAATTTGAGACCA	59.89	20	227	23	249
c87565_g1	1	p2	(GA)11	22	1	22
c37263_g1	1	p1	(T)12	12	538	549	GCCTGAGCAATTGTGGTTTT	57.468	20	CGGATGACCTGCGTCTATGG	60.319	20	274	407	680	GCCTGAGCAATTGTGGTTTT	57.468	20	CCGGATGACCTGCGTCTATG	60.319	20	275	407	681	GCCTGAGCAATTGTGGTTTT	57.468	20	TCCGGATGACCTGCGTCTAT	60.467	20	276	407	682
c110628_g2	1	p1	(A)10	10	282	291
c88732_g2	1	p2	(GA)6	12	1396	1407	GAGGAGGTGCAGGGAATCAC	60.107	20	CCCCTCTTCTCCTCCTCCAA	59.957	20	253	1329	1581	GAGGAGGTGCAGGGAATCAC	60.107	20	ATATCCCACCTCCTTCCCCC	60.104	20	270	1329	1598	GAGGAGGTGCAGGGAATCAC	60.107	20	CCTCTCCTCCTCCTCCATCC	60.179	20	232	1329	1560
c118016_g1	1	p1	(T)10	10	331	340	TGATGCATCGAACACCCACA	59.964	20	TGGAAACCAAACCAATCAACCTG	59.866	23	276	133	408	AGGATCTACAGAGGTGGCCA	59.66	20	AGAGTACTCGCTAGAAGTGCT	58.006	21	216	239	454	TGATGCATCGAACACCCACA	59.964	20	TGGAAACCAAACCAATCAACCT	58.621	22	276	133	408
c118016_g1	2	p1	(T)12	12	561	572	AGCACTTCTAGCGAGTACTCT	58.006	21	TCGTCGATTTCTCTTCATGTTCCT	60.082	24	276	434	709	AGCACTTCTAGCGAGTACTCT	58.006	21	TCGTCGATTTCTCTTCATGTTCC	58.826	23	276	434	709	AGCACTTCTAGCGAGTACTCT	58.006	21	CGTCGATTTCTCTTCATGTTCCT	58.823	23	275	434	708
c126428_g2	1	p2	(CT)6	12	317	328	GCGGGACACGTCAAAATTCC	60.11	20	TGGGATTTGATGTGGAGGCA	59.297	20	164	222	385	GCGGGACACGTCAAAATTCC	60.11	20	TTGGGATTTGATGTGGAGGCA	59.923	21	165	222	386	GCGGGACACGTCAAAATTCC	60.11	20	GGGATTTGATGTGGAGGCAC	58.894	20	163	222	384
c102657_g1	1	p1	(T)10	10	334	343	TCCACACAACTTTCACATGTACA	58.482	23	TGACGGTGTTCTCAGTTCGG	59.968	20	173	292	464	TCCACACAACTTTCACATGTACA	58.482	23	GTTCTCAGTTCGGCCTGGAA	59.965	20	166	292	457	TCCACACAACTTTCACATGTACA	58.482	23	CGACGCGTAGTGGTATTCCA	59.901	20	201	292	492
c101066_g1	1	p2	(TC)7	14	665	678	GGGGGACTTCTTCTTCTGGC	60.035	20	GCCCCAAAATCCCAGATCCA	60.032	20	121	601	721	GGGGGACTTCTTCTTCTGGC	60.035	20	CCCAGATCCAAATCACCCCC	60.106	20	111	601	711	TCATCGGTGACATCGAAGCC	60.179	20	GCCCCAAAATCCCAGATCCA	60.032	20	258	464	721
c111778_g2	1	p1	(A)10	10	774	783	TCCCACTCCCTCCCATGTAA	59.58	20	TCTCATTATATCACATGTGGGGCA	59.649	24	252	560	811	TCCCACTCCCTCCCATGTAA	59.58	20	TGGTGTAGCATATTGGACATCTCA	59.591	24	271	560	830	ATCCCACTCCCTCCCATGTA	59.352	20	TCTCATTATATCACATGTGGGGCA	59.649	24	253	559	811
c114508_g1	1	p1	(T)10	10	2954	2963	GCCCTTTGACAGAGCCGAAT	60.678	20	AGTCGTCTACATTGCTGAATACA	57.675	23	134	2869	3002	GCCCTTTGACAGAGCCGAAT	60.678	20	AGTAAGTCGTCTACATTGCTGAA	57.613	23	138	2869	3006	ATTGCCCTTTGACAGAGCCG	60.962	20	AGTCGTCTACATTGCTGAATACA	57.675	23	137	2866	3002
c214494_g1	1	p2	(CT)10	20	215	234
c119216_g2	1	p1	(G)16	16	1269	1284
c177318_g1	1	p3	(CGC)5	15	569	583	CTCCGCCGACGTGATCTTAG	60.317	20	CCCTCATCCAAGCCCCAAAA	60.252	20	234	526	759	CTTGGTGATGCCCCTAGCTG	60.465	20	CCCTCATCCAAGCCCCAAAA	60.252	20	273	487	759	CCGCCGACGTGATCTTAGAC	60.592	20	CCCTCATCCAAGCCCCAAAA	60.252	20	232	528	759
c122658_g3	1	p3	(ATT)8	24	1	24
c122658_g3	2	p1	(T)10	10	1779	1788	TATGGAGGGCCCCATCTGAA	60.029	20	CTGCTTGGCCACAAAAGCTT	59.895	20	263	1556	1818	CCTAGGGCCCCCAAAATCTC	59.814	20	CTGCTTGGCCACAAAAGCTT	59.895	20	236	1583	1818	ATATGGAGGGCCCCATCTGA	59.803	20	CTGCTTGGCCACAAAAGCTT	59.895	20	264	1555	1818
c17090_g1	1	p2	(GA)7	14	104	117	CGGGAGGAAGTGAGAGGAGA	60.034	20	GAGGGTGAGGAGAGAATGCG	59.896	20	113	79	191	CCTTGACCCCGGATTCCAAA	59.961	20	GAGGGTGAGGAGAGAATGCG	59.896	20	183	9	191	CGGGAGGAAGTGAGAGGAGA	60.034	20	GGAAGTGCGAGGAGAGAGTG	59.828	20	156	79	234
c119623_g4	1	p1	(C)11	11	260	270	CATTGTGACAGACCGACCCA	59.965	20	TGTCCGATATTTCTACTCCTTCCT	58.544	24	190	110	299	ACATTGTGACAGACCGACCC	59.965	20	TGTCCGATATTTCTACTCCTTCCT	58.544	24	191	109	299	CTCGCAGCATTAGACACCCA	60.108	20	TGTCCGATATTTCTACTCCTTCCT	58.544	24	126	174	299
c52118_g1	1	p1	(A)12	12	371	382
c110537_g2	1	p2	(TC)6	12	426	437	TGAGCCTGTGATGGTGTTAGA	58.744	21	CTTGTTGACAGCAGCAAACCA	59.865	21	231	303	533	TGAGCCTGTGATGGTGTTAGA	58.744	21	ACCTTGTTGACAGCAGCAAAC	59.865	21	233	303	535	TGAGCCTGTGATGGTGTTAGA	58.744	21	TGTTGACAGCAGCAAACCAA	58.819	20	229	303	531
c125305_g2	1	p1	(T)10	10	3	12
c52070_g2	1	p2	(AG)6	12	548	559
c55419_g1	1	p1	(A)13	13	120	132	ATTTGTCAGGGCACACACCA	60.106	20	ACCCCGTTGTCAAAGAAGCT	59.817	20	240	27	266	GTCAGGGCACACACCAAGTA	59.892	20	ACCCCGTTGTCAAAGAAGCT	59.817	20	236	31	266	GGCACACACCAAGTAGCTCA	60.25	20	ACCCCGTTGTCAAAGAAGCT	59.817	20	231	36	266
c100010_g1	1	p2	(AG)6	12	1	12
c172426_g1	1	p3	(CTG)5	15	260	274	GATTGCTGAGACGGAGGACC	60.179	20	TCCACTGCCTCCTACATTGC	59.747	20	148	215	362	GGATTGCTGAGACGGAGGAC	60.179	20	TCCACTGCCTCCTACATTGC	59.747	20	149	214	362	GATTGCTGAGACGGAGGACC	60.179	20	CCACTGCCTCCTACATTGCT	59.746	20	147	215	361
c35033_g1	1	p2	(AG)7	14	181	194
c108749_g3	1	p1	(A)10	10	292	301	CCAAACAGGCCCCACATTTG	59.965	20	TGGGTAGATTTGGGCTTCCAG	59.715	21	199	133	331	CCAAACAGGCCCCACATTTG	59.965	20	CTGGGTAGATTTGGGCTTCCA	59.715	21	200	133	332	CCAAACAGGCCCCACATTTG	59.965	20	TGGGTAGATTTGGGCTTCCA	58.622	20	199	133	331
c246541_g1	1	p1	(G)12	12	177	188	TGCAAACCCATGTTCTGTGT	58.226	20	GTCATCCCCAACAAGGAGGG	60.034	20	160	73	232	TGCAAACCCATGTTCTGTGTT	58.893	21	GTCATCCCCAACAAGGAGGG	60.034	20	160	73	232	TGATGCAAACCCATGTTCTGTG	59.703	22	GTCATCCCCAACAAGGAGGG	60.034	20	163	70	232
c243926_g1	1	p1	(T)10	10	362	371
c74210_g1	1	p1	(T)10	10	690	699	ACCACAAGGCATAGTAACTGGA	59.09	22	AACTTCGGGCAAACATCCCT	59.888	20	279	611	889	ACCACAAGGCATAGTAACTGGA	59.09	22	CAACTTCGGGCAAACATCCC	59.756	20	280	611	890	GACCACAAGGCATAGTAACTGGA	60.055	23	AACTTCGGGCAAACATCCCT	59.888	20	280	610	889
c70163_g1	1	p1	(A)10	10	310	319	TCCGAAATTGATTCCATGTGGT	58.304	22	CACATCTGCTCCCCGCTATC	60.32	20	163	250	412	CTCCGAAATTGATTCCATGTGGT	59.304	23	CACATCTGCTCCCCGCTATC	60.32	20	164	249	412	TCCGAAATTGATTCCATGTGGT	58.304	22	ACATCTGCTCCCCGCTATCT	60.471	20	162	250	411
c153784_g1	1	p2	(TA)6	12	201	212
c122018_g1	1	p3	(TTC)5	15	1062	1076	GAAGTTGAGGCTTCCGGTGA	59.965	20	GGGAACTACAAGACGGTGCA	59.966	20	183	1003	1185	GAAGTTGAGGCTTCCGGTGA	59.965	20	TGGGAACTACAAGACGGTGC	59.966	20	184	1003	1186	AGTTGAGGCTTCCGGTGATG	60.036	20	GGGAACTACAAGACGGTGCA	59.966	20	181	1005	1185
c115340_g1	1	p2	(CT)7	14	121	134	CTCTTGCCGCCCTATTTTGC	59.899	20	AGCCATCAAGGAAGGTCGTG	60.036	20	108	53	160	CTCTTGCCGCCCTATTTTGC	59.899	20	GCCATCAAGGAAGGTCGTGA	60.036	20	107	53	159	AACCACCTCCCGCTTTTGAT	59.888	20	AGCCATCAAGGAAGGTCGTG	60.036	20	154	7	160
c60043_g1	1	p2	(TA)6	12	755	766	TGGAGAATAGGGACAGAGAAGT	57.661	22	CGACACGGCAAACCTCAAAA	59.621	20	256	566	821	TGGAGAATAGGGACAGAGAAGT	57.661	22	ATACGACACGTCTCGGACAC	59.555	20	229	566	794	TGATGGAGAATAGGGACAGAGA	57.457	22	CGACACGGCAAACCTCAAAA	59.621	20	259	563	821
c125455_g3	1	p1	(T)10	10	1876	1885	TGGCAATCATCTATTATTTTGGTTGGT	59.874	27	CAATGGGAAGCCAGACTCCC	60.395	20	175	1737	1911	TGGCAATCATCTATTATTTTGGTTGGT	59.874	27	TCAATGGGAAGCCAGACTCC	59.379	20	176	1737	1912	TGGCAATCATCTATTATTTTGGTTGGT	59.874	27	TTGCTCACCAATTGCCCTTG	59.319	20	202	1737	1938
c114166_g1	1	p1	(T)10	10	36	45
c10228_g1	1	p1	(T)10	10	225	234	TCCAACACCATTTTGTTCTACCT	58.201	23	ATGCTGCTGGCCATTCTCTT	60.033	20	189	194	382	TCCAACACCATTTTGTTCTACCT	58.201	23	TTCGCCAACTCCGATGGAAA	59.964	20	171	194	364	TCCAACACCATTTTGTTCTACCT	58.201	23	CTTGGGTCTCATCGACACCC	60.108	20	274	194	467
c183400_g1	1	p1	(T)11	11	2	12
c156533_g1	1	p3	(CCG)6	18	1	18
c134799_g1	1	p1	(A)10	10	364	373	TGCCTCATTTCACGGGATCC	60.107	20	GCCCACCTGTACTTCAAGCA	60.251	20	270	130	399	CACGTTTCCCCGCTCTATGA	59.825	20	GCCCACCTGTACTTCAAGCA	60.251	20	110	290	399	TCACGTTTCCCCGCTCTATG	59.825	20	GCCCACCTGTACTTCAAGCA	60.251	20	111	289	399
c251804_g1	1	p1	(A)10	10	154	163	AGAACCAATGGCAGTTCCCA	59.518	20	TTTCCATTGAACCAGGGGGC	60.544	20	103	126	228	ACCAATGGCAGTTCCCAAGG	60.543	20	TTTCCATTGAACCAGGGGGC	60.544	20	100	129	228	AGAACCAATGGCAGTTCCCA	59.518	20	TTCCATTGAACCAGGGGGC	59.922	19	102	126	227
c58060_g1	1	p3	(ATA)5	15	1	15
c250028_g1	1	c	(GCCACG)6(ATCACG)5	66	742	807
c123608_g1	1	p1	(A)11	11	1	11
c267802_g1	1	p2	(CA)9	18	1	18
c141659_g1	1	p1	(A)11	11	1	11
c93817_g1	1	p2	(TA)7	14	675	688	AAGAGCTGCCGCATGAATCA	60.393	20	ATACCACATGGAAGCACCCG	60.107	20	257	649	905	GTGAAAAGAGCTGCCGCATG	60.456	20	ATACCACATGGAAGCACCCG	60.107	20	262	644	905	AAGAGCTGCCGCATGAATCA	60.393	20	CCTCTCATGTACCACACCCG	59.824	20	140	649	788
c92186_g1	1	p2	(TG)8	16	454	469	TGTTGAAGGGAAAGCTGCCA	60.106	20	CATACACTGGTCGCCCCTTT	60.035	20	149	383	531	TGTTGAAGGGAAAGCTGCCA	60.106	20	TACACTGGTCGCCCCTTTTC	59.964	20	147	383	529	TGTTGAAGGGAAAGCTGCCA	60.106	20	GCTACTCCGGCATACACTGG	60.249	20	159	383	541
c203049_g1	1	p1	(A)10	10	248	257	GTCGCATGGCAAGTGTTGAG	60.11	20	CCGCTTACAGTGGTCTGCTA	59.469	20	124	189	312	GGGAAAGAGGAAGCAGCACA	60.251	20	CCGCTTACAGTGGTCTGCTA	59.469	20	168	145	312	TGTTACGAGGGACATGGTCG	59.471	20	CCGCTTACAGTGGTCTGCTA	59.469	20	140	173	312
c70143_g1	1	p2	(AT)6	12	1	12
c82189_g1	1	p2	(AG)6	12	1	12
c112752_g1	1	p2	(TC)6	12	13	24
c213049_g1	1	p1	(T)11	11	37	47
c110745_g1	1	p1	(T)17	17	2287	2303
c124844_g1	1	p1	(T)10	10	3140	3149	AGGCCACTGGATGAGGGTAT	60.03	20	CCCCACTACTCCACGTCTCT	60.324	20	217	2991	3207	GCGATCGAGGCTGAGAATCA	59.969	20	CCCCACTACTCCACGTCTCT	60.324	20	158	3050	3207	AGGCCACTGGATGAGGGTAT	60.03	20	TCCTAGAGACCCGGTCCCTA	60.328	20	189	2991	3179
c119348_g1	1	p1	(A)10	10	217	226	TGCATCAGATAGGCAACCAGA	59.161	21	GGCTCCTCAAAACCCTCGAA	59.964	20	273	76	348	TCTGCATCAGATAGGCAACCA	59.161	21	GGCTCCTCAAAACCCTCGAA	59.964	20	275	74	348	AGGCAACCAGAACACAATGT	57.928	20	GGCTCCTCAAAACCCTCGAA	59.964	20	263	86	348
c116319_g1	1	p2	(TA)8	16	1597	1612	TCGGGCTCCTTTGTGAAAGT	59.528	20	CAGGAGAGAGACTGCCTCCT	60.033	20	217	1505	1721	TCGGGCTCCTTTGTGAAAGT	59.528	20	GGAGAGAGACTGCCTCCTCA	60.034	20	215	1505	1719	TCGGGCTCCTTTGTGAAAGT	59.528	20	TGGTCGTAGAAGCTTCGCAG	60.109	20	234	1505	1738
c116319_g1	2	p2	(TA)9	18	1966	1983	CGACTCCCACAATTGCAACC	59.759	20	CCATGCACTCCCCTCACAAT	60.034	20	261	1776	2036	GCCTGTTCGACTCCCACAAT	60.322	20	CCATGCACTCCCCTCACAAT	60.034	20	268	1769	2036	CTCACAGGCCTGTTCGACTC	60.389	20	CCATGCACTCCCCTCACAAT	60.034	20	275	1762	2036
c165623_g1	1	p1	(A)12	12	1	12
c119511_g3	1	p1	(A)10	10	174	183	TCGGCATAACTTCCTCTTAAATTTGG	59.905	26	GATAGACCACCACCACCAGC	60.108	20	245	39	283	TCGGCATAACTTCCTCTTAAATTTGG	59.905	26	TCGCCGGAGAGCTAATAGGA	59.89	20	269	39	307	CGGCATAACTTCCTCTTAAATTTGGT	60.128	26	GATAGACCACCACCACCAGC	60.108	20	244	40	283
c79176_g2	1	p1	(T)11	11	318	328
c118131_g8	1	p1	(A)11	11	138	148	CCCATGACCTACACAACAAACA	58.782	22	AGCACCATCAACTCGAAGCT	59.677	20	274	108	381	ACCCATGACCTACACAACAAAC	58.781	22	AGCACCATCAACTCGAAGCT	59.677	20	275	107	381	ACCCATGACCTACACAACAAACA	60.372	23	AGCACCATCAACTCGAAGCT	59.677	20	275	107	381
c120012_g4	1	p3	(GAA)5	15	682	696	AATCCTCTTCATCGCCGACC	59.895	20	GGAAGCTAGACTGGGAGGGA	60.032	20	257	532	788	AATCCTCTTCATCGCCGACC	59.895	20	GTGCTACGGAGGAGGCATAC	59.968	20	227	532	758	CTCTTCATCGCCGACCAAGT	60.109	20	GGAAGCTAGACTGGGAGGGA	60.032	20	253	536	788
c126301_g3	1	p2	(AT)9	18	940	957	CTCGTCTCTTTTGGGGTGCT	59.965	20	CTCACAGTGCTAGCTACGGG	59.899	20	127	915	1041	CCACGAGGTTCTCATGGCTT	60.036	20	CTCACAGTGCTAGCTACGGG	59.899	20	202	840	1041	CTCGTCTCTTTTGGGGTGCT	59.965	20	CTCTGTCGATCTCCAGCACC	59.898	20	205	915	1119
c227588_g1	1	p1	(T)13	13	448	460	TCAGATTGTGGAACCCCTGC	59.962	20	CCCTACAATTGCATGATGGCC	59.658	21	122	369	490	TCAGATTGTGGAACCCCTGC	59.962	20	CCCCTACAATTGCATGATGGC	59.658	21	123	369	491	AACCCCTGCACTCCAATTGT	59.812	20	CCCTACAATTGCATGATGGCC	59.658	21	111	380	490
c96143_g1	1	p2	(AT)7	14	1	14
c124958_g2	1	p3	(TTC)5	15	701	715	CCAAGCCAAAGACCGAGAGT	59.965	20	TCCCCTTCCTCCGAAATTGC	60.034	20	199	651	849	CGCACCTTCCTCCTTTGGAT	60.035	20	CCCAAGCGATTTCCAGGTCT	60.035	20	269	547	815	CGCACCTTCCTCCTTTGGAT	60.035	20	TCCCAAGCGATTTCCAGGTC	60.035	20	270	547	816
c120825_g3	1	p1	(T)10	10	728	737	GGAGCGGCAGTTTTGTCATT	59.402	20	ACCGAGCCCAGAAAATGACA	59.6	20	230	543	772	GGAGCGGCAGTTTTGTCATTT	60	21	ACCGAGCCCAGAAAATGACA	59.6	20	230	543	772	GGGAGCGGCAGTTTTGTCAT	61.244	20	ACCGAGCCCAGAAAATGACA	59.6	20	231	542	772
c123174_g3	1	p1	(G)12	12	1792	1803	CAGACTACATCCACCAGCCC	59.821	20	TGGGATTGTATTTTGGGATGATCT	57.971	24	175	1662	1836	GCAGACTACATCCACCAGCC	60.463	20	TGGGATTGTATTTTGGGATGATCT	57.971	24	176	1661	1836	AGCAGACTACATCCACCAGC	59.461	20	TGGGATTGTATTTTGGGATGATCT	57.971	24	177	1660	1836
c110090_g1	1	p1	(T)10	10	859	868	CGATGACCAGACAGCATCCA	59.824	20	TCATATCCCCCACCCTCCAA	59.651	20	269	768	1036	CGATGACCAGACAGCATCCA	59.824	20	GTCATATCCCCCACCCTCCA	60.401	20	270	768	1037	CGATGACCAGACAGCATCCA	59.824	20	TGTCATATCCCCCACCCTCC	60.401	20	271	768	1038
c158381_g1	1	p2	(AG)6	12	217	228	GTTGTCCTGCAGCCCTAGAG	60.108	20	GCATCACAACTCCTACCTTTCC	58.99	22	243	30	272	GAATGGTGTTGTCCTGCAGC	59.758	20	GCATCACAACTCCTACCTTTCC	58.99	22	250	23	272	TTGTCCTGCAGCCCTAGAGA	60.252	20	GCATCACAACTCCTACCTTTCC	58.99	22	242	31	272
c98189_g1	1	p2	(TA)8	16	1	16
c124871_g5	1	p2	(AG)7	14	380	393	CAAGAGAGCCCCTCAAGCAA	59.963	20	TGACAAACTGCGTCAAGTTCA	58.649	21	222	311	532	GCTTACCAAGAGAGCCCCTC	59.821	20	TGACAAACTGCGTCAAGTTCA	58.649	21	228	305	532	AATGTGCCTGACAACCTGGT	59.814	20	TGACAAACTGCGTCAAGTTCA	58.649	21	185	348	532
c125539_g1	1	p1	(A)10	10	674	683	ACCCACAAAGCATGCAACAT	58.95	20	TGTGATGTGGACATGTGACTT	57.51	21	236	601	836	ACCCACAAAGCATGCAACAT	58.95	20	TTGTGATGTGGACATGTGACT	57.51	21	237	601	837	ACCACTTGTTACGAACCAGCT	59.86	21	TGTGATGTGGACATGTGACTT	57.51	21	266	571	836
c272866_g1	1	p3	(TGC)5	15	208	222
c72045_g1	1	p2	(CT)8	16	89	104	TGTATCAAACCAAATCATGCATAAGA	57.709	26	GACTTCACGGTGGGAAGAGG	60.037	20	206	21	226	TGTATCAAACCAAATCATGCATAAGA	57.709	26	GGACTTCACGGTGGGAAGAG	60.037	20	207	21	227	TGTAATTGTATCAAACCAAATCATGCA	58.69	27	GACTTCACGGTGGGAAGAGG	60.037	20	212	15	226
c76213_g1	1	p3	(CGG)5	15	302	316	GCGTCTACCGGATCAATCGT	59.97	20	CGGGATCGGGAGGAGGATAT	60.033	20	217	166	382	GCGTCTACCGGATCAATCGT	59.97	20	ATCGGGAGGAGGATATGGGG	59.957	20	213	166	378	CCTACAATGTCCGTCTCCCG	59.898	20	CGGGATCGGGAGGAGGATAT	60.033	20	162	221	382
c110217_g1	1	p1	(T)11	11	989	999	TGGAGAATGCAGGTATGTGTTCT	59.736	23	AACACAATTAATAAAGATATCCCTGCT	57.353	27	256	779	1034	TGGAGAATGCAGGTATGTGTTCT	59.736	23	CAACACAATTAATAAAGATATCCCTGC	57.317	27	257	779	1035	TGGAGAATGCAGGTATGTGTTCT	59.736	23	ACTACAAAATAATTGGAAAACAACACA	57.123	27	277	779	1055
c209125_g1	1	p1	(A)15	15	1	15
c37915_g1	1	p1	(A)11	11	89	99	GGTCGCTGTAGCAGTCAAGT	60.038	20	GGAGCCGATCAAGGAGGAAC	60.179	20	164	18	181	TGGTCGCTGTAGCAGTCAAG	60.038	20	GGAGCCGATCAAGGAGGAAC	60.179	20	165	17	181	GGTCGCTGTAGCAGTCAAGT	60.038	20	TATAGCCATCGGTGAAGCGG	59.683	20	105	18	122
c115260_g3	1	p3	(CCT)5	15	169	183	TCATCAAGAACCGCTGGCTT	59.963	20	GTTTTCCGGCGGTAGAGGAA	60.037	20	151	107	257	TCATCAAGAACCGCTGGCTT	59.963	20	CTGAATTGGGTGGAGCTGGT	59.961	20	231	107	337	TCATCAAGAACCGCTGGCTT	59.963	20	GCTCGACGGTACCGATGTAG	60.041	20	258	107	364
c115260_g3	2	p3	(CCA)5	15	794	808	AGGCTCGAAGGAAGTCATGG	59.461	20	CAGGGGCTTCACTGTTTCGA	60.25	20	224	612	835	CCAGGCTCGAAGGAAGTCAT	59.461	20	CAGGGGCTTCACTGTTTCGA	60.25	20	226	610	835	AGGCTCGAAGGAAGTCATGG	59.461	20	AGGGGCTTCACTGTTTCGAA	59.528	20	223	612	834
c120255_g8	1	p2	(AG)9	18	117	134	GACGCATGGGGTGATGTACA	60.108	20	AGCTTCCTTCCGATCCTCCT	60.032	20	149	51	199	TGACGCATGGGGTGATGTAC	60.108	20	AGCTTCCTTCCGATCCTCCT	60.032	20	150	50	199	GTGACGCATGGGGTGATGTA	60.108	20	AGCTTCCTTCCGATCCTCCT	60.032	20	151	49	199
c259769_g1	1	p1	(G)11	11	19	29
c259769_g1	2	p1	(G)15	15	331	345
c142669_g1	1	p1	(A)10	10	34	43
c170525_g1	1	p1	(A)10	10	288	297
c193049_g1	1	p3	(GAT)5	15	42	56	TGTGCAAAGGTGGATGAGGG	60.251	20	TCCCCTAAAAGGACCATGCT	58.319	20	177	13	189	TGTGCAAAGGTGGATGAGGG	60.251	20	CATCCCCTAAAAGGACCATGCT	60.092	22	179	13	191	TGTGCAAAGGTGGATGAGGG	60.251	20	TCATCCCCTAAAAGGACCATGC	60.092	22	180	13	192
c120653_g1	1	p1	(G)17	17	1952	1968	AGCCAGCAGAAGCCTGTAAG	60.036	20	GGTGGTGGCTTAAGGCTTCT	59.962	20	234	1823	2056	GAGCCAGCAGAAGCCTGTAA	60.036	20	GGTGGTGGCTTAAGGCTTCT	59.962	20	235	1822	2056	GGAAGCAGTTAGAGCCAGCA	60.036	20	GGTGGTGGCTTAAGGCTTCT	59.962	20	246	1811	2056
c186933_g1	1	p1	(A)12	12	390	401
c147284_g1	1	p2	(CA)6	12	13	24
c126413_g4	1	p2	(AT)8	16	1313	1328	TGCCGCACAACAATTCTGTG	59.969	20	TCGATAGACCGCGCATGTAC	60.041	20	254	1150	1403	CTCGGATTGTTTGGAGGGCT	60.035	20	TCGATAGACCGCGCATGTAC	60.041	20	136	1268	1403	TCTCGGATTGTTTGGAGGGC	60.035	20	TCGATAGACCGCGCATGTAC	60.041	20	137	1267	1403
c126413_g4	2	p1	(T)10	10	2767	2776	CTCGGTCTCGCTTGTCACTT	60.039	20	GCGCGGGAATTCGGTTACTA	60.528	20	188	2654	2841	TCGGTCTCGCTTGTCACTTC	60.039	20	GCGCGGGAATTCGGTTACTA	60.528	20	187	2655	2841	TTCTCGGTCTCGCTTGTCAC	60.039	20	GCGCGGGAATTCGGTTACTA	60.528	20	190	2652	2841
c34048_g1	1	p2	(GA)7	14	453	466
c17059_g1	1	p1	(T)10	10	436	445	TGAGTGCAGACCCTTACCCT	60.179	20	TTCCCCTCCCCTTAGGTTGT	59.802	20	279	342	620	TCGGAGCATCGAGGAGTAGT	59.819	20	TTCCCCTCCCCTTAGGTTGT	59.802	20	246	375	620	AGTCGGAGCATCGAGGAGTA	59.819	20	TTCCCCTCCCCTTAGGTTGT	59.802	20	248	373	620
c124985_g2	1	p2	(TA)7	14	118	131	TCGCCATCATTGGACACGAA	60.037	20	GGTTGGTGAAAGGGTTTGCC	59.894	20	172	24	195	GGAGTCGCCATCATTGGACA	60.108	20	GGTTGGTGAAAGGGTTTGCC	59.894	20	176	20	195	TGGAGTCGCCATCATTGGAC	60.108	20	GGTTGGTGAAAGGGTTTGCC	59.894	20	177	19	195
c124985_g2	2	p1	(G)11	11	497	507	AAACATAGGGAGGGCAGCAC	60.034	20	GCAAAACCCTAGGTCCGTGA	59.964	20	162	456	617	ACGAGCAACGAAGGGCTAAA	59.966	20	GCAAAACCCTAGGTCCGTGA	59.964	20	192	426	617	AAACATAGGGAGGGCAGCAC	60.034	20	GCCACACGGGAGTAGCTTAG	60.179	20	184	456	639
c89597_g1	1	p1	(T)10	10	12	21
c89597_g1	2	c	(CT)6atctctttctctgtgttgtgtagccgctcg(TC)7	56	536	591	TGGGACTCACGAAATGGCAA	59.89	20	CCTCTCTATGCCTACTAACTCTCG	59.306	24	222	463	684	TTGGGACTCACGAAATGGCA	59.89	20	CCTCTCTATGCCTACTAACTCTCG	59.306	24	223	462	684	GGGGGTGGCACTATGATTGT	59.741	20	CCTCTCTATGCCTACTAACTCTCG	59.306	24	280	405	684
c46894_g1	1	p1	(T)10	10	667	676	TGGGGTGGTGGGTTTCAAAG	60.398	20	GGCACCCCCGATATGAGGTA	60.835	20	272	547	818	GGGGTGGTGGGTTTCAAAGT	60.398	20	GGCACCCCCGATATGAGGTA	60.835	20	271	548	818	TATGTGTGTGTGGGGTGGTG	59.89	20	ACTTGCCATGCAGCTCATTT	58.737	20	195	537	731
c106410_g1	1	p1	(T)10	10	117	126	AAAACCCAACCAGCAGAAGA	57.547	20	TTGGAAGGATGTTCAGGCCC	59.96	20	177	47	223	AAAACCCAACCAGCAGAAGA	57.547	20	GGTCTGAGGTTGGCTTGGAA	59.89	20	191	47	237	AAACCCAACCAGCAGAAGAT	57.317	20	TTGGAAGGATGTTCAGGCCC	59.96	20	176	48	223
c106410_g1	2	p3	(CTC)5	15	879	893	TCCACTGAATCATCCAGCGG	59.821	20	CGGAGAAGGCGGAGATGTAC	59.969	20	175	843	1017	TCCACTGAATCATCCAGCGG	59.821	20	TGGCGAAGGATTATCGGGTG	59.894	20	112	843	954	TCCACTGAATCATCCAGCGG	59.821	20	TTATCGGGTGATGAGGCAGC	59.893	20	102	843	944
c122295_g4	1	p1	(A)10	10	236	245	TGACCCTGCATGTAACCTTGA	59.298	21	AGAAGTTCCTCAGCAGCAGC	60.321	20	219	140	358	TGACCCTGCATGTAACCTTGA	59.298	21	AGCAAGCCTGAGCAACAGTA	59.602	20	245	140	384	TGACCCTGCATGTAACCTTGA	59.298	21	AAGCAAGCCTGAGCAACAGT	60.467	20	246	140	385
c249753_g1	1	p1	(A)10	10	74	83	GCTGTTGGCCGCCCTTTTAT	61.604	20	TCGCCTACGCACCATCATAC	59.968	20	199	3	201	GCTGTTGGCCGCCCTTTTAT	61.604	20	CAAGCAGACGGACATCCACT	60.037	20	145	3	147	GCTGTTGGCCGCCCTTTTAT	61.604	20	CAGACGGACATCCACTCCAC	60.109	20	141	3	143
c187199_g1	1	p2	(TC)7	14	143	156	ACAGCTCCAGTGTAGCAAGT	58.948	20	TGAGAGGATTGCTTGCCTGG	60.035	20	205	31	235	ACAGCTCCAGTGTAGCAAGT	58.948	20	CTGGATCGCTGCTTGCTTTG	60.179	20	189	31	219	ACAGCTCCAGTGTAGCAAGT	58.948	20	GGATCGCTGCTTGCTTTGTT	59.758	20	187	31	217
c124280_g2	1	p1	(G)11	11	1	11
c151526_g1	1	p2	(TG)6	12	150	161	TCTTTCTTGTTGAGCACTGAGC	59.125	22	TTCGTGCTGTTGTGGCATTC	59.689	20	159	42	200	TCTTTCTTGTTGAGCACTGAGC	59.125	22	CGTGCTGTTGTGGCATTCTG	60.386	20	157	42	198	TCTTTCTTGTTGAGCACTGAGC	59.125	22	TTTTTCGTGCTGTTGTGGCA	59.472	20	162	42	203
c117789_g2	1	p1	(T)13	13	184	196	GGCGGTCACTAAGTTCACCA	59.966	20	CCAGTGAGATCGAACAGCGT	60.109	20	146	99	244	GGCGGTCACTAAGTTCACCA	59.966	20	ACCAGTGAGATCGAACAGCG	60.109	20	147	99	245	AGATTCAGACTTCCGTCCGC	59.826	20	CCAGTGAGATCGAACAGCGT	60.109	20	216	29	244
c116988_g4	1	p1	(C)12	12	372	383	CGGGCTGGATATCCAAGACC	59.965	20	GAACGGGCGGACTGGATG	60.512	18	201	208	408	CGGGCTGGATATCCAAGACC	59.965	20	CTTCGAACGGGCGGACTG	60.81	18	205	208	412	CCAAGACCAGAGACGTGTGT	59.611	20	GAACGGGCGGACTGGATG	60.512	18	189	220	408
c251876_g1	1	p1	(A)10	10	165	174	GTGGTCTACACGGTGGGATT	59.388	20	GACCAGCAGCTTACTCTGGG	60.108	20	235	130	364	GTGGTCTACACGGTGGGATT	59.388	20	GGGGTTTAGGGTAGGGTCCA	60.253	20	218	130	347	GTGGTCTACACGGTGGGATT	59.388	20	TGGGGTTTAGGGTAGGGTCC	60.253	20	219	130	348
c212030_g1	1	p1	(T)10	10	240	249	CGGGCTTTCCACTTGTCTCT	59.965	20	GGTCACTGGTTTGCCTGAGA	59.891	20	279	194	472	ACGGGCTTTCCACTTGTCTC	60.25	20	GGTCACTGGTTTGCCTGAGA	59.891	20	280	193	472	CGGGCTTTCCACTTGTCTCT	59.965	20	GGGTCACTGGTTTGCCTGAG	60.891	20	280	194	473
c21883_g1	1	p1	(C)10	10	165	174	TCCACCCATCTTTCCCCTCT	59.879	20	AAGAGAGAAAAGAGGAAACCCC	57.625	22	146	54	199	TTCAATCTGTGGGGCTTCGG	60.322	20	AAGAGAGAAAAGAGGAAACCCC	57.625	22	101	99	199	TCCACCCATCTTTCCCCTCT	59.879	20	AAAGAGAGAAAAGAGGAAACCCC	58.269	23	147	54	200
c110902_g1	1	p1	(A)10	10	522	531	CCGGACGTCAAATCCCATCA	60.108	20	ATGGTGATGTTCGAACCGGT	59.676	20	273	337	609	AAACCACCTTAGCCGAGGAC	59.676	20	GGCGCCTGATATGGTGATGT	60.25	20	175	445	619	CCGGACGTCAAATCCCATCA	60.108	20	CATGACTAGTGACGGCGACC	60.526	20	249	337	585
c110902_g1	2	p3	(GCG)5	15	1342	1356	CGAGCATGAGAGACGAGCAT	59.969	20	CTTCGTCCTAGCCCCAATCC	59.893	20	269	1119	1387	TGGAGAGGAAAGGCTTGCTG	59.963	20	CTTCGTCCTAGCCCCAATCC	59.893	20	101	1287	1387	TGGAGAGGAAAGGCTTGCTG	59.963	20	CAAGGACCCCAGATCGACTG	59.823	20	244	1287	1530
c254562_g1	1	p2	(AG)6	12	154	165	ATGGTGTATGGTTGCCGGTT	59.961	20	GGCACGGTTTTCCCCTCTTA	59.963	20	263	126	388	ATGGTGTATGGTTGCCGGTT	59.961	20	TAGAAGGCACGGTTTTCCCC	59.963	20	268	126	393	ATGGTGTATGGTTGCCGGTT	59.961	20	TCCCCAGCGACTCTTCCTAA	59.959	20	130	126	255
c121442_g1	1	c	(A)17ttaaaaagaaaaaaacgtaaaacacatacagcgaacgt(A)12	67	1	67
c4457_g2	1	p1	(T)13	13	180	192	CCCTCTCCTTCAAATCCCCG	59.819	20	TCTTCGCCTCCTCTAGCTGT	60.034	20	183	145	327	CCCTCTCCTTCAAATCCCCG	59.819	20	TTGGGACCTTTCGTTCTCGG	59.966	20	155	145	299	CCCTCTCCTTCAAATCCCCG	59.819	20	TAGCTGTTGAAGGGCTTGGG	59.962	20	170	145	314
c58505_g1	1	p2	(GA)10	20	1	20
c58505_g1	2	p1	(T)10	10	687	696	TCTGCCCTCTACCTTCTCCC	60.032	20	GAGAGAAAAGGAGGAGGGAGG	58.885	21	186	535	720	TCTGCCCTCTACCTTCTCCC	60.032	20	GGAGAGAGAAAAGGAGGAGGG	58.885	21	189	535	723	TGATTCATCACCACCCACCG	60.036	20	GAGAGAAAAGGAGGAGGGAGG	58.885	21	239	482	720
c90544_g1	1	p1	(G)10	10	93	102	CAAGTCGAAAGGGGGTCCG	60.376	19	CTAGCCCCTGGGTCTTTTGG	60.034	20	134	10	143	GAGGCAAGTCGAAAGGGGG	60.377	19	CTAGCCCCTGGGTCTTTTGG	60.034	20	138	6	143	CAAGTCGAAAGGGGGTCCG	60.376	19	CTGGGTCTTTTGGGGGATGG	60.325	20	127	10	136
c90544_g1	2	p1	(G)11	11	331	341	CCAAAAGACCCAGGGGCTAG	60.034	20	CCCTTCCTCTCCTTTCCCCT	60.253	20	241	124	364	AGAGATAGAGCCCCATCCCC	59.882	20	CCCTTCCTCTCCTTTCCCCT	60.253	20	260	105	364	CATCCCCCAAAAGACCCAGG	60.325	20	CCCTTCCTCTCCTTTCCCCT	60.253	20	247	118	364
c125802_g2	1	p2	(CT)6	12	14	25
c228133_g1	1	p1	(T)10	10	2	11
c99341_g1	1	p2	(TG)6	12	714	725
c89784_g1	1	p1	(T)11	11	6	16
c19107_g1	1	p3	(TAT)7	21	592	612
c105327_g1	1	p3	(CTC)5	15	461	475	GCTTCACCACCCTCCTCTTC	60.036	20	GCTTGCGGGGTTATGGTACT	60.107	20	224	282	505	GTCTCCCACTCAGCTTCACC	60.037	20	GCTTGCGGGGTTATGGTACT	60.107	20	236	270	505	CCTCCTCAGTCTCCCACTCA	59.96	20	GCTTGCGGGGTTATGGTACT	60.107	20	244	262	505
c109728_g1	1	p1	(G)12	12	148	159	GTGCAATGATGGGGTGGGTA	60.034	20	AACATGGTTCGTCCCCTGC	60.303	19	155	36	190	GTGCAATGATGGGGTGGGTA	60.034	20	GAACATGGTTCGTCCCCTGC	61.306	20	156	36	191	GTGCAATGATGGGGTGGGTA	60.034	20	GACTCCCCTGCCGAACATG	60.45	19	168	36	203
c117615_g2	1	c	(A)10ggataaaataaatatggcaaagg(A)10	43	33	75	GCAAAGAACAAATAACTAGTAAAACGA	57.346	27	GCTCCAAAACCCTTCCAGGA	59.888	20	226	2	227	AGCAAAGAACAAATAACTAGTAAAACG	57.34	27	GCTCCAAAACCCTTCCAGGA	59.888	20	227	1	227	GCAAAGAACAAATAACTAGTAAAACGA	57.346	27	ACCCTTCCAGGAGGGCTAAA	60.179	20	218	2	219
c143523_g1	1	c	(T)10caagagggatacgtgaaagaggaa(T)11	45	415	459
c120755_g2	1	p2	(AG)6	12	115	126	TCTGGCAGCCTAATGTTCTCT	58.809	21	TGTGAGGAGCCCAATTGTGG	60.251	20	248	35	282	TCTGGCAGCCTAATGTTCTCT	58.809	21	GTGAGGAGCCCAATTGTGGT	60.251	20	247	35	281	GGCAGCCTAATGTTCTCTTCC	58.707	21	TGTGAGGAGCCCAATTGTGG	60.251	20	245	38	282
c114832_g1	1	p1	(G)12	12	777	788	CGATATGGGTCCTGGCTCAC	59.966	20	AGCGAGGTCATAAGGGGAGT	60.032	20	224	609	832	GGTTGGTCAATCAGGAGGCA	59.962	20	AGCGAGGTCATAAGGGGAGT	60.032	20	163	670	832	GGGGCAGGTCAGATTCACAA	59.962	20	AGCGAGGTCATAAGGGGAGT	60.032	20	201	632	832
c104082_g2	1	p2	(TA)9	18	832	849
c96725_g1	1	p3	(GTT)5	15	474	488	CAGCTGCAACAGAGGTGAGA	59.966	20	CGTTCATGAGAGGGAGGAGC	59.896	20	255	370	624	GTACAACAGGCAGACCAGCT	59.965	20	CGTTCATGAGAGGGAGGAGC	59.896	20	270	355	624	AGTACAACAGGCAGACCAGC	59.965	20	CGTTCATGAGAGGGAGGAGC	59.896	20	271	354	624
c53957_g1	1	p1	(A)10	10	5	14
c122744_g1	1	p2	(AT)10	20	1	20
c129034_g1	1	p2	(TA)7	14	1	14
c96336_g2	1	p1	(G)21	21	1	21
c96336_g2	2	p2	(CA)6	12	541	552	TGCATCCTCCCCATTTCCAC	60.033	20	AGGCAGCACTGGTTTGATGA	59.889	20	256	437	692	CTGCATCCTCCCCATTTCCA	59.74	20	AGGCAGCACTGGTTTGATGA	59.889	20	257	436	692	TGCATCCTCCCCATTTCCAC	60.033	20	GAGGCAGCACTGGTTTGATG	59.475	20	257	437	693
c179269_g1	1	p1	(A)10	10	1	10
c132329_g1	1	p1	(A)10	10	357	366	ACTACCGAGTGGAGAGACCC	60.034	20	TGAGTCTGCAATAATACTGTTTCACG	59.909	26	192	211	402	CTACCGAGTGGAGAGACCCA	60.034	20	TGAGTCTGCAATAATACTGTTTCACG	59.909	26	191	212	402	ACTACCGAGTGGAGAGACCC	60.034	20	AGTCTGCAATAATACTGTTTCACGA	58.837	25	190	211	400
c111367_g3	1	p2	(AC)7	14	744	757	TTCCAGCTGGCCCAAAAGAA	60.106	20	TATGCTGTGTGCGGAGTGTT	59.965	20	202	645	846	TTTCCAGCTGGCCCAAAAGA	60.106	20	TATGCTGTGTGCGGAGTGTT	59.965	20	203	644	846	GCACAACGAATTGGGAAGCA	59.686	20	TATGCTGTGTGCGGAGTGTT	59.965	20	144	703	846
c166758_g1	1	p1	(A)12	12	5	16
c77384_g2	1	p1	(C)11	11	17	27
c85588_g1	1	p3	(CAA)7	21	501	521	TCGGGAGCTCTTAGTTGTGC	59.753	20	TCATCACCTGTCAAAGTTGGA	57.145	21	245	407	651	CGGGAGCTCTTAGTTGTGCT	59.752	20	TCATCACCTGTCAAAGTTGGA	57.145	21	244	408	651	TCGGGAGCTCTTAGTTGTGC	59.753	20	AGCAACATTTCAGGCTAAACC	57.058	21	211	407	617
c105001_g2	1	p1	(T)10	10	860	869	CCGTACATCCTCCATCACCG	59.968	20	TTCACGGGGTTGATCGTACG	60.109	20	120	814	933	CCGTACATCCTCCATCACCG	59.968	20	CGTTCACGGGGTTGATCGTA	60.109	20	122	814	935	CGCTCCGTACATCCTCCATC	60.039	20	TTCACGGGGTTGATCGTACG	60.109	20	124	810	933
c162510_g1	1	p1	(A)10	10	3	12
c60881_g1	1	p1	(T)10	10	269	278	AAACCGTGGATTGTGTTGCG	59.97	20	TGTAACTTGACGTCATCACCCT	59.369	22	196	205	400	AAACCGTGGATTGTGTTGCG	59.97	20	TGACGTCATCACCCTTTTGT	57.369	20	189	205	393	GGCCAGGCTGCAATTTTGAA	59.965	20	TGTAACTTGACGTCATCACCCT	59.369	22	172	229	400
c100448_g1	1	p2	(TG)6	12	7	18
c114969_g1	1	p1	(T)11	11	892	902	ACTTGGGGCTAGTACCTCTCT	59.353	21	GGCAAAGTGACCAGGCCTAT	60.034	20	245	852	1096	ACTTGGGGCTAGTACCTCTCT	59.353	21	AGCAGATTGGTGTCAGTGGG	59.963	20	190	852	1041	ACTTGGGGCTAGTACCTCTCT	59.353	21	AGATGCTCCTCCAAATGGCC	60.106	20	159	852	1010
c102687_g1	1	p1	(A)11	11	98	108	CAGACTTGGCAGGCACAAAC	59.969	20	CGTCTGTTGCGTCCAAATGG	60.11	20	186	28	213	AGAATCTGTCGCTACGCTGG	59.899	20	CGTCTGTTGCGTCCAAATGG	60.11	20	152	62	213	AGACTTGGCAGGCACAAACT	60.107	20	CGTCTGTTGCGTCCAAATGG	60.11	20	185	29	213
c107659_g1	1	p2	(CT)6	12	68	79	CTACTATCCCGGTCGATGCC	59.473	20	TCGGAGATGGGGTAAGGAGG	60.106	20	253	45	297	CTACTATCCCGGTCGATGCC	59.473	20	GCAGAGGGCACATGTCAGAT	60.107	20	162	45	206	CTACTATCCCGGTCGATGCC	59.473	20	ACGGGGAAGAAGGGGGTAAT	60.253	20	116	45	160
c123732_g2	1	p3	(ATT)5	15	77	91	TCCTTCCAATTTTATTAGGACAGGGA	59.781	26	TGTAGTTGCCAACATCTGACCA	59.894	22	206	36	241	TCCTTCCAATTTTATTAGGACAGGGA	59.781	26	GTTGCCAACATCTGACCATCA	58.838	21	202	36	237	TCCTTCCAATTTTATTAGGACAGGGA	59.781	26	AGTTGCCAACATCTGACCATCA	60.225	22	203	36	238
c110910_g2	1	p3	(TTA)5	15	450	464	CGGTCTACAACAGCCAAAGG	58.843	20	TCTCGCTCGACCTCTTGTTC	59.478	20	211	301	511	CGGTCTACAACAGCCAAAGG	58.843	20	CTCGCTCGACCTCTTGTTCT	59.476	20	210	301	510	CGGTCTACAACAGCCAAAGG	58.843	20	TGCTCTCATTTCTCGCTCGA	59.189	20	221	301	521
c106478_g1	1	p1	(T)10	10	198	207	ATCCGTTGCCATGTTGAGGG	60.681	20	CGCTTGTCTGATTGGCACAC	60.11	20	162	73	234	GATCCGTTGCCATGTTGAGG	59.265	20	CGCTTGTCTGATTGGCACAC	60.11	20	163	72	234	ATCCGTTGCCATGTTGAGGG	60.681	20	TCGCTTGTCTGATTGGCACA	60.25	20	163	73	235
c16990_g1	1	p1	(T)10	10	64	73
c156655_g1	1	p1	(C)10	10	514	523
c120613_g2	1	p1	(A)10	10	1006	1015	AAACTGGTTCGGATCTGCCC	60.323	20	AGGATGGTGCTGGTTTGTGT	59.814	20	241	953	1193	TCTAAGTGAGAAGGGCCGGA	59.959	20	TGTGCGGAAGACCAAATTCG	59.128	20	258	814	1071	AAACTGGTTCGGATCTGCCC	60.323	20	CAGGATGGTGCTGGTTTGTG	59.4	20	242	953	1194
c99561_g1	1	p1	(T)10	10	921	930	AAGGTCGAAGGTGGAGATCA	58.061	20	GTGCGAGACTGTCCCACTTC	60.668	20	239	716	954	AGGTCGAAGGTGGAGATCAT	57.833	20	GTGCGAGACTGTCCCACTTC	60.668	20	238	717	954	AAGGTCGAAGGTGGAGATCA	58.061	20	AAGAGTCTCGAAAGCGTGCG	61.004	20	254	716	969
c118793_g3	1	p1	(T)10	10	1699	1708	AGCGGTTTCGGCAGTATTCA	60.037	20	CTGCTGCTGATCGACATTGC	59.972	20	268	1605	1872	TCGGCAGTATTCATTGCGGA	59.823	20	CTGCTGCTGATCGACATTGC	59.972	20	261	1612	1872	CAGCGGTTTCGGCAGTATTC	59.626	20	CTGCTGCTGATCGACATTGC	59.972	20	269	1604	1872
c103655_g1	1	p2	(AG)6	12	136	147	TTCAGCAGTGACATGGAACAC	58.779	21	AAGCTTGTCTCACCATCCGG	60.036	20	170	67	236	TTCAGCAGTGACATGGAACAC	58.779	21	ACCTCCAACACCAAAGCGAA	60.107	20	146	67	212	TTCAGCAGTGACATGGAACAC	58.779	21	GGACACACCTCCAACACCAA	60.107	20	152	67	218
c108447_g1	1	p1	(A)15	15	1461	1475
c140982_g1	1	p1	(T)11	11	721	731
c119318_g1	1	p1	(A)10	10	901	910	CCATCCTGACCAAGTCACCA	59.308	20	CACCGTATCCAAGCCTGTGT	60.036	20	268	721	988	ACCATCCTGACCAAGTCACC	59.307	20	CACCGTATCCAAGCCTGTGT	60.036	20	269	720	988	CCATCCTGACCAAGTCACCA	59.308	20	TTGGGGGATCGCCTTTTGTT	60.179	20	249	721	969
c262288_g1	1	p1	(A)10	10	8	17
c231412_g1	1	p1	(T)11	11	259	269
c136736_g1	1	p2	(TA)8	16	201	216
c115776_g1	1	p1	(A)11	11	2	12
c179313_g1	1	p1	(T)10	10	6	15
c111741_g1	1	p3	(GGC)6	18	2242	2259	GATCTGGGGGATGGAGAGGT	60.105	20	GAAGCCCTAATCGCCCTCTC	59.966	20	183	2139	2321	GGAGAGGAAGCTGAAGGCAG	60.108	20	GAAGCCCTAATCGCCCTCTC	59.966	20	243	2079	2321	GATCTGGGGGATGGAGAGGT	60.105	20	ACTACGACGAGTCCCTCTCC	60.108	20	272	2139	2410
c160708_g1	1	p1	(T)10	10	211	220	TCCCACCCAAAATGGTCTTGT	59.781	21	TGGTTGCAATCTTGGGAAGGA	59.853	21	248	12	259	TCCCACCCAAAATGGTCTTGT	59.781	21	TGGTTGCAATCTTGGGAAGG	58.369	20	248	12	259	CCCACCCAAAATGGTCTTGT	58.284	20	TGGTTGCAATCTTGGGAAGGA	59.853	21	247	13	259
c249867_g1	1	c	(T)10a(T)13	24	391	414
c120167_g1	1	p1	(T)12	12	465	476	ATGGGCTTGCTGCAGATTCT	60.033	20	GAGGTTATGTTGGGCGGTCA	60.036	20	164	408	571	AACAAATGGGCTTGCTGCAG	59.966	20	GAGGTTATGTTGGGCGGTCA	60.036	20	169	403	571	CGGTAAGGTTGTGGCTCTGT	59.965	20	GAGGTTATGTTGGGCGGTCA	60.036	20	256	316	571
c103043_g1	1	p2	(GT)6	12	675	686	AGTTGCAGACACTCAAGCCA	59.819	20	TGAGAAAATCGCATGTGGCC	59.189	20	188	524	711	AGTTGCAGACACTCAAGCCA	59.819	20	GAGAAAATCGCATGTGGCCT	58.902	20	187	524	710	AGTTGCAGACACTCAAGCCA	59.819	20	TTGAGAAAATCGCATGTGGCC	59.798	21	189	524	712
c135405_g1	1	p1	(A)10	10	835	844	CCATAACCCAGGTGGCTGTT	59.96	20	TATAAAGGAGCCTGGGGTGC	59.156	20	162	766	927	CTCCATAACCCAGGTGGCTG	60.107	20	TATAAAGGAGCCTGGGGTGC	59.156	20	164	764	927	CCATAACCCAGGTGGCTGTT	59.96	20	ATAAAGGAGCCTGGGGTGCT	60.921	20	161	766	926
c95390_g1	1	p1	(T)10	10	2375	2384	TGTGCCAAGAAGATGCACCT	59.889	20	GAAACCTGATGCTGCTTCCC	59.186	20	278	2135	2412	GGCACAGGAGAAGGAAGGAG	59.748	20	TCCTGAAACCTGATGCTGCT	59.305	20	182	2235	2416	CATGGGCACAGGAGAAGGAA	59.671	20	TCCTGAAACCTGATGCTGCT	59.305	20	186	2231	2416
c126040_g2	1	p1	(T)10	10	2114	2123	TGTTTGCAAGAAGGGAACTATGT	58.53	23	GCTGCCTTCCATTGACCTCT	60.035	20	228	2059	2286	TGTTTGCAAGAAGGGAACTATGT	58.53	23	TTGCTGCCTTCCATTGACCT	59.887	20	230	2059	2288	TGTTTGCAAGAAGGGAACTATGT	58.53	23	ACTGTGTTGCTGCCTTCCAT	60.179	20	236	2059	2294
c116750_g1	1	p3	(GGA)5	15	28	42	CTGGTGATCAGCGGCGAG	60.584	18	GAGATTGCATCCGTGTTCGC	59.973	20	125	1	125	CTGGTGATCAGCGGCGAG	60.584	18	ACGGAAGCTTCTCGACAGTG	60.039	20	175	1	175	CTGGTGATCAGCGGCGAG	60.584	18	TGTTCGCATTTTCCAGCAGC	60.039	20	112	1	112
c164255_g1	1	p1	(T)10	10	47	56	TGTGTCATGGATGTGATATATTAGTTG	57.507	27	GAGCGCATCGAACCATTCAC	59.973	20	167	1	167	TGTGTCATGGATGTGATATATTAGTTG	57.507	27	CCCGATCGGAACTTCGAGAG	59.97	20	231	1	231	TGTGTCATGGATGTGATATATTAGTTG	57.507	27	ATCGGCTCTGATACCGCTTG	59.967	20	261	1	261
c102896_g1	1	p3	(GTG)7	21	1217	1237	ATCCACGACTGGTCTCGGTA	60.035	20	ACAGTAATTGCAGCTCCCCC	60.034	20	202	1089	1290	TCTCGGTACCAACGGACTCT	59.963	20	ACAGTAATTGCAGCTCCCCC	60.034	20	190	1101	1290	GACTGGTCTCGGTACCAACG	60.109	20	ACAGTAATTGCAGCTCCCCC	60.034	20	196	1095	1290
c25300_g1	1	p4	(ATAA)5	20	864	883
c103764_g1	1	p2	(TC)9	18	1	18
c117680_g1	1	p1	(T)10	10	2472	2481	TCCAACATGGTGCATCTACTGT	59.694	22	TCCATTGGAAGTCCCTTGGC	59.96	20	264	2316	2579	TCCAACATGGTGCATCTACTGT	59.694	22	CCATTGGAAGTCCCTTGGCT	59.96	20	263	2316	2578	AGAAGTTCCAACATGGTGCA	57.637	20	TCCATTGGAAGTCCCTTGGC	59.96	20	270	2310	2579
c117680_g1	2	p2	(TG)6	12	2693	2704
c104529_g1	1	p4	(ATTT)5	20	1010	1029
c112621_g1	1	p3	(CGC)5	15	1144	1158
c93344_g1	1	p2	(AT)8	16	615	630	AATGCCAGTATGCGGTGGAA	60.035	20	GCCTGTATGCAGTGGAGAGG	60.179	20	124	547	670	AATGCCAGTATGCGGTGGAA	60.035	20	GGCCTGTATGCAGTGGAGAG	60.179	20	125	547	671	AATGCCAGTATGCGGTGGAA	60.035	20	TATGCAGTGGAGAGGTGTGC	59.75	20	119	547	665
c111842_g1	1	p3	(CCT)5	15	127	141	GCAACCTCTTCCCCCTCTTC	60.035	20	GAGAATGGCGGCGAATAGGA	59.966	20	272	92	363	GCAACCTCTTCCCCCTCTTC	60.035	20	AGAATGGCGGCGAATAGGAG	59.966	20	271	92	362	ACCTCTTCCCCCTCTTCCTC	59.957	20	GAGAATGGCGGCGAATAGGA	59.966	20	269	95	363
c92034_g1	1	p3	(CCA)5	15	239	253	GTCTTCTGCTCAAGGTGCCT	59.964	20	GGGTGGAGGTGGGAGACTAT	60.031	20	277	161	437	TTGAAGCTGCAGTGCCACTA	59.892	20	GGGTGGAGGTGGGAGACTAT	60.031	20	245	193	437	AAGCTGCAGTGCCACTAGTT	59.891	20	GGGTGGAGGTGGGAGACTAT	60.031	20	242	196	437
c123917_g1	1	p2	(CA)8	16	134	149	GGGCAGTGGAATATGGTGAA	57.565	20	TCTGGTCTAGCGTGGGGATT	60.325	20	195	0	194	GGGCAGTGGAATATGGTGAA	57.565	20	TTCTGGTCTAGCGTGGGGAT	60.325	20	196	0	195	GGGCAGTGGAATATGGTGAA	57.565	20	TGTTTAGTGCTTGGCCCTGA	59.524	20	218	0	217
c17305_g1	1	p1	(A)10	10	510	519	GTCCAACTCCTCGGGTGATG	60.108	20	TGCACCCGAGACATGTAAACT	59.654	21	252	452	703	GTCCAACTCCTCGGGTGATG	60.108	20	CAGGGACGTACGACATCATGA	59.596	21	189	452	640	GTCCAACTCCTCGGGTGATG	60.108	20	TCAGGGACGTACGACATCATG	59.596	21	190	452	641
c112771_g1	1	p1	(A)10	10	30	39	AGCCTCGTGCACTGGTTTT	60.153	19	ACAACCTCAAGCCCACCAAA	60.033	20	157	6	162	AGCCTCGTGCACTGGTTTT	60.153	19	AACAACCTCAAGCCCACCAA	60.033	20	158	6	163	AGCCTCGTGCACTGGTTTT	60.153	19	AGCCCACCAAATGAGAGCTC	60.035	20	148	6	153
c38619_g1	1	p1	(A)10	10	132	141	ACTGATATGGTTGAATGACACTCT	57.695	24	CCGTGAGCTAGCTTGGGAAA	60.036	20	252	102	353	ACTGATATGGTTGAATGACACTCT	57.695	24	GTGTCACCGTGAGCTAGCTT	60.038	20	258	102	359	ACTGATATGGTTGAATGACACTCT	57.695	24	TGTCACCGTGAGCTAGCTTG	60.038	20	257	102	358
c103924_g2	1	p1	(A)10	10	2222	2231	TCGAACTTGCCTTCAGTCGG	60.32	20	TGGTGCTTCCTCCACAGTTC	59.891	20	278	1992	2269	CAGTCGGCAAGCTTCAGGAT	60.392	20	TGGTGCTTCCTCCACAGTTC	59.891	20	265	2005	2269	TTCAGTCGGCAAGCTTCAGG	60.604	20	TGGTGCTTCCTCCACAGTTC	59.891	20	267	2003	2269
c117208_g5	1	p3	(TGG)5	15	188	202	TTTGCTCTGCCACTAGAGCC	60.036	20	ATCCACCTCCATGCTCTCCT	60.03	20	156	96	251	TTTGCTCTGCCACTAGAGCC	60.036	20	CCCCATATCCACCTCCATGC	59.961	20	162	96	257	TTTGCTCTGCCACTAGAGCC	60.036	20	GCCCCATATCCACCTCCATG	59.961	20	163	96	258
c116684_g10	1	p2	(AC)6	12	1009	1020
c131568_g1	1	p3	(CGA)5	15	45	59
c79139_g1	1	p1	(T)13	13	493	505
c76859_g2	1	p2	(GA)6	12	476	487	CCTAGGCACCTTGGACACTG	60.036	20	AGTATCCCAAGCAACGGAGC	60.108	20	246	360	605	CCTAGGCACCTTGGACACTG	60.036	20	TATCCCAAGCAACGGAGCTC	59.822	20	244	360	603	AGCCGAGCTCGATTCTTGTT	59.752	20	AGTATCCCAAGCAACGGAGC	60.108	20	163	443	605
c159080_g1	1	p1	(A)10	10	142	151	GTTCAGTCAGACCCCGACTG	60.038	20	ACCTCATGGGCAGACATTAGA	58.519	21	109	101	209	AGTTCCGGGTCAGATCCAGA	59.959	20	ACCTCATGGGCAGACATTAGA	58.519	21	169	41	209	GCCTCGACTGACTTAGGTCG	59.901	20	ACCTCATGGGCAGACATTAGA	58.519	21	203	7	209
c231090_g1	1	p1	(A)10	10	1	10
c117444_g4	1	p1	(A)10	10	667	676	AGCTGAAAAACAAGCGACGC	60.317	20	ACCTGGGCATGCTAGGATCT	60.401	20	245	491	735	CGGAATCCTGCTTAGGGGTT	59.453	20	ACCTGGGCATGCTAGGATCT	60.401	20	276	460	735	GCTGAAAAACAAGCGACGCA	60.591	20	ACCTGGGCATGCTAGGATCT	60.401	20	244	492	735
c120468_g2	1	p2	(CT)7	14	214	227	GCTAGATCTCGGACAGTGGC	59.969	20	ACCTTGTGACCATGGCAGTT	59.814	20	137	125	261	GCTAGATCTCGGACAGTGGC	59.969	20	GACCTTGTGACCATGGCAGT	60.251	20	138	125	262	CGACTCCCAGAGCTTCACAG	60.109	20	AGCTCAAAAGGACCACAGCA	59.817	20	238	169	406
c110272_g6	1	p3	(GCT)5	15	213	227	CGGGGAGGCAAAACTCATCT	60.035	20	TGTCGAACTCCCCCGTATCT	60.034	20	175	102	276	CGGGGAGGCAAAACTCATCT	60.035	20	TCTGTCGAACTCCCCCGTAT	60.034	20	177	102	278	ATGTTGAAGTGAGCAGCCGA	59.965	20	TGTCGAACTCCCCCGTATCT	60.034	20	258	19	276
c113490_g4	1	p2	(CT)10	20	850	869	GTTGCTCTGCTTCCATCCCT	60.035	20	TCTTTGCGACTGTTGGGTCA	59.821	20	250	707	956	AGGGAATCGCTTGAAGCACA	59.963	20	TCTTTGCGACTGTTGGGTCA	59.821	20	154	803	956	GTTGCTCTGCTTCCATCCCT	60.035	20	TGACCTCGCCCATCTCTTTG	59.75	20	264	707	970
c125999_g1	1	p1	(T)10	10	67	76	CTACCACCTGTGTGTGGGTC	59.965	20	AGGTGGGGCAAATAAGAGCT	58.997	20	225	22	246	CACTACCACCTGTGTGTGGG	60.25	20	AGGTGGGGCAAATAAGAGCT	58.997	20	227	20	246	CCACTACCACCTGTGTGTGG	60.25	20	AGGTGGGGCAAATAAGAGCT	58.997	20	228	19	246
c125999_g1	2	p1	(A)12	12	205	216	CTACCACCTGTGTGTGGGTC	59.965	20	AGGTGGGGCAAATAAGAGCT	58.997	20	225	22	246	CACTACCACCTGTGTGTGGG	60.25	20	AGGTGGGGCAAATAAGAGCT	58.997	20	227	20	246	CCACTACCACCTGTGTGTGG	60.25	20	AGGTGGGGCAAATAAGAGCT	58.997	20	228	19	246
c117762_g7	1	p2	(AT)7	14	547	560
c42218_g1	1	p1	(A)10	10	113	122	GCAGGCAGGATTCCTCAACT	60.035	20	TCAGAATCCTAGGGCCGGTT	60.326	20	239	34	272	CGGATTTGAACCCGTTGCAG	60.11	20	TCAGAATCCTAGGGCCGGTT	60.326	20	255	18	272	ATGCAGAGAGGCTGTTACCG	59.823	20	TCAGAATCCTAGGGCCGGTT	60.326	20	273	0	272
c123622_g1	1	p1	(T)10	10	652	661	CTGGGACACAGTCATGCCAT	60.035	20	AGTCTCTGTGCTCCTGGTCT	59.886	20	206	566	771	CTGGGACACAGTCATGCCAT	60.035	20	CAGTCTCTGTGCTCCTGGTC	59.754	20	207	566	772	TGACACCCTCAGACATGCTG	59.677	20	AGTCTCTGTGCTCCTGGTCT	59.886	20	223	549	771
c55100_g1	1	p1	(A)11	11	909	919
c48850_g1	1	p2	(TA)7	14	149	162	TTCCGACTTTGACACCTCGT	59.252	20	CCCCAAGAATGTGATTTCTTCGG	59.871	23	226	34	259	TTTCCGACTTTGACACCTCGT	59.863	21	CCCCAAGAATGTGATTTCTTCGG	59.871	23	227	33	259	TTCCGACTTTGACACCTCGT	59.252	20	ACCCCAAGAATGTGATTTCTTCG	59.241	23	227	34	260
c48850_g1	2	p1	(A)12	12	424	435
c70551_g1	1	p2	(CT)6	12	129	140	ACATGGAGCTTCAGGCAGAA	59.305	20	CGTCGATCCCTACGAGCTTG	60.317	20	166	20	185	AACATGGAGCTTCAGGCAGA	59.305	20	CGTCGATCCCTACGAGCTTG	60.317	20	167	19	185	TGGAGCTTCAGGCAGAACTT	59.233	20	CGTCGATCCCTACGAGCTTG	60.317	20	163	23	185
c110610_g8	1	c	(C)16gtccttctgaga(C)10	38	4	41
c125135_g3	1	p1	(T)10	10	550	559	CACCAATGTTGAACGCTGCA	59.969	20	GTCGGTTGTTCCCTCGATCA	59.754	20	200	507	706	GATTGGGGGCTGCTTCTTCT	60.034	20	GTCGGTTGTTCCCTCGATCA	59.754	20	243	464	706	AGATTGGGGGCTGCTTCTTC	60.034	20	GTCGGTTGTTCCCTCGATCA	59.754	20	244	463	706
c126047_g1	1	p1	(T)12	12	1	12
c160457_g1	1	p1	(C)12	12	143	154	CCAAAGCAACGCTAGCATCG	60.248	20	ACACAGGCCGCTCTTAGATG	59.823	20	211	41	251	CCAAAGCAACGCTAGCATCG	60.248	20	CACACAGGCCGCTCTTAGAT	59.823	20	212	41	252	CCAAAGCAACGCTAGCATCG	60.248	20	AGATGATGTTGGCCTGGCTT	59.666	20	196	41	236
c119707_g2	1	p1	(A)10	10	1222	1231	TGTGAGAGACCCGACCATCT	59.96	20	CAGATGTGGTGGGATGTCGG	60.463	20	195	1186	1380	TGTGAGAGACCCGACCATCT	59.96	20	TCAGATGTGGTGGGATGTCG	59.463	20	196	1186	1381	ACATGAAGCGCCTCTCAACA	59.965	20	ACCACCTCTTTATGCAGGGG	59.374	20	260	1004	1263
c121459_g1	1	p3	(TAT)7	21	603	623	GTGGTTCTCTGCGAGTGTCT	59.684	20	TGGAGGCAAGACCAAACTCA	59.157	20	173	580	752	TTCGTGGTTCTCTGCGAGTG	60.319	20	TGGAGGCAAGACCAAACTCA	59.157	20	176	577	752	GTGGTTCTCTGCGAGTGTCT	59.684	20	ACAACAACCAACCCTCCAGA	59.077	20	232	580	811
c121459_g1	2	p3	(GGT)6	18	1746	1763	CTAGGTTGAACGGGTGGTGG	60.321	20	TGCCGGTGCATGAAAACTTG	59.968	20	197	1721	1917	CCTAGGTTGAACGGGTGGTG	60.321	20	TGCCGGTGCATGAAAACTTG	59.968	20	198	1720	1917	CTAGGTTGAACGGGTGGTGG	60.321	20	CGAAGAAGAGGACACCACCC	60.037	20	108	1721	1828
c115155_g1	1	p3	(GTG)5	15	1190	1204	TCGAAGGTGCCAGCTGTATC	59.824	20	GGTGTTCTCCACGATCTGCA	60.037	20	236	1038	1273	TCGAAGGTGCCAGCTGTATC	59.824	20	TGGTGTTCTCCACGATCTGC	60.037	20	237	1038	1274	CGAAGGTGCCAGCTGTATCT	59.823	20	GGTGTTCTCCACGATCTGCA	60.037	20	235	1039	1273
c122361_g1	1	p1	(A)13	13	89	101	TCTTTCACAGCCATGTTCTGT	57.787	21	GGGAGGAGCCTCATCTACTTG	59.309	21	280	5	284	ACAGCCATGTTCTGTGAAAATACA	59.173	24	GGTGGGAGGAGCCTCATCTA	60.105	20	277	11	287	GGGTATCTTTCACAGCCATGT	57.995	21	TGGGAAATGTCGTGTCGAAA	57.758	20	234	0	233
c94574_g1	1	p1	(A)13	13	65	77	GGACCTTGTACAAACAAAAAGCC	58.883	23	AGCAAGTGAAAGCAAGGTGC	59.613	20	217	26	242	GGGACCTTGTACAAACAAAAAGC	58.883	23	AGCAAGTGAAAGCAAGGTGC	59.613	20	218	25	242	AGGGACCTTGTACAAACAAAAAGC	60.142	24	AGCAAGTGAAAGCAAGGTGC	59.613	20	219	24	242
c60077_g1	1	p1	(A)11	11	45	55	CCAACCCGCCTGTCCCTC	62.41	18	ATGCGAGAGTGTCTGCAGTC	60.109	20	125	9	133	CAACCCGCCTGTCCCTCG	62.76	18	ATGCGAGAGTGTCTGCAGTC	60.109	20	124	10	133	CCAACCCGCCTGTCCCTC	62.41	18	GAGTGTCTGCAGTCCTAGCA	59.109	20	119	9	127
c125377_g1	1	p1	(A)10	10	689	698	TCACGACATCTATCCCAAACCT	58.895	22	GGCTGCACGGGTTACTGTAT	60.108	20	255	571	825	TCACGACATCTATCCCAAACCT	58.895	22	TTACTTGGGGTGTCACTGGC	59.89	20	272	571	842	CCCAAACCTTTCATACGTTTGGT	59.68	23	GGCTGCACGGGTTACTGTAT	60.108	20	242	584	825
c40405_g1	1	p1	(A)11	11	195	205
c104937_g1	1	p1	(A)11	11	2447	2457	AGAGGCTGTTATCGCTGCAG	60.179	20	ACCCAACTCTCCTCCGAACT	60.179	20	225	2298	2522	CTGCAGAGGCTGTTATCGCT	60.179	20	ACCCAACTCTCCTCCGAACT	60.179	20	229	2294	2522	CAGAGGCTGTTATCGCTGCA	60.461	20	ACCCAACTCTCCTCCGAACT	60.179	20	226	2297	2522
c49814_g1	1	p1	(A)10	10	135	144	TTGGTGTGGAGTTCTTGCTC	58.033	20	CTACCACGGAAGGGTAGGGA	60.033	20	247	79	325	TTGGTGTGGAGTTCTTGCTC	58.033	20	AGCCAAATGACTCGCCTACC	60.108	20	267	79	345	ACCTCTTCATTGGTGTGGAGT	58.942	21	CTACCACGGAAGGGTAGGGA	60.033	20	256	70	325
c49441_g1	1	p2	(AG)7	14	1	14
c120613_g7	1	p1	(A)10	10	1143	1152	TGATGATGAGCGTGATCCCG	59.967	20	TCGTCTTTATCAGCTCCTGCA	59.175	21	209	1098	1306	TGATGAGCGTGATCCCGAAG	59.897	20	TCGTCTTTATCAGCTCCTGCA	59.175	21	206	1101	1306	GATGATGAGCGTGATCCCGA	59.685	20	TCGTCTTTATCAGCTCCTGCA	59.175	21	208	1099	1306
c120613_g7	2	p1	(T)10	10	2498	2507	TGGAACAACATGCGTACCCA	59.891	20	TCGGGGCTTCAGATTGTGAC	60.036	20	240	2383	2622	TGGAACAACATGCGTACCCA	59.891	20	GTCGGGGCTTCAGATTGTGA	60.036	20	241	2383	2623	TACCCAACAACCGAGGCTTG	60.251	20	TCGGGGCTTCAGATTGTGAC	60.036	20	217	2406	2622
c120613_g7	3	p1	(G)17	17	3092	3108
c107133_g1	1	p1	(A)10	10	196	205	TGCATCAGTTCTCCACCCAT	59.006	20	GGTCCCAACAGAAGCCTCAT	59.67	20	280	77	356	TGCATCAGTTCTCCACCCATT	59.645	21	GGTCCCAACAGAAGCCTCAT	59.67	20	280	77	356	TTGCATCAGTTCTCCACCCA	59.23	20	GTCCCAACAGAAGCCTCATCT	59.72	21	280	76	355
c49068_g1	1	p2	(GA)8	16	749	764	GGGAGATGAGGAGGGAGGAG	60.179	20	ACATAAGGTGGCGTGCAGAA	59.964	20	192	689	880	GAGGGAGATGAGGAGGGAGG	60.179	20	ACATAAGGTGGCGTGCAGAA	59.964	20	194	687	880	TGGGAAGCCGAACTTTTCCA	59.816	20	ACATAAGGTGGCGTGCAGAA	59.964	20	245	636	880
c111448_g3	1	p2	(TA)7	14	273	286	TAGCAACGGGATCTCGTGAC	59.545	20	TGAGGAAGAAATGCCGAGCA	59.675	20	233	97	329	CGGGATCTCGTGACAGAACA	59.474	20	TGAGGAAGAAATGCCGAGCA	59.675	20	227	103	329	CAACGGGATCTCGTGACAGA	59.474	20	TGAGGAAGAAATGCCGAGCA	59.675	20	230	100	329
c122344_g1	1	p1	(G)12	12	1898	1909
c110253_g1	1	p2	(AG)6	12	860	871	GAGTGTGTGTGAGCGAGTGA	59.969	20	CTCGGCTCGGTCTCTCTTTC	59.9	20	121	828	948	AGTGTGTGTGAGCGAGTGAG	59.969	20	CTCGGCTCGGTCTCTCTTTC	59.9	20	120	829	948	AGAGTGTGTGTGAGCGAGTG	59.969	20	CTCGGCTCGGTCTCTCTTTC	59.9	20	122	827	948
c122691_g4	1	p2	(TA)11	22	2471	2492	CCGTTTGCTCCATCATTGGC	60.179	20	AAACGTGGCAGGATCCATCA	59.672	20	219	2358	2576	GCCGTTTGCTCCATCATTGG	60.179	20	AAACGTGGCAGGATCCATCA	59.672	20	220	2357	2576	CCGTTTGCTCCATCATTGGC	60.179	20	ACGTGGCAGGATCCATCATT	59.452	20	217	2358	2574
c105411_g1	1	p2	(AT)9	18	91	108	CGTAGGGGGTTGAGCTTGAA	59.676	20	CCCCAGGTGAGTTTGAAGGG	60.251	20	274	50	323	TTCGTAGGGGGTTGAGCTTG	59.676	20	CCCCAGGTGAGTTTGAAGGG	60.251	20	276	48	323	TCGTAGGGGGTTGAGCTTGA	60.543	20	CCCCAGGTGAGTTTGAAGGG	60.251	20	275	49	323
c73751_g1	1	p1	(T)12	12	849	860
c269809_g1	1	p1	(T)10	10	187	196	CTTTCCGCCGACATTTAGCG	59.974	20	CCTCAGAAGAGATTCCTTCGGG	59.898	22	119	124	242	TCCGCCGACATTTAGCGTTA	59.827	20	CCTCAGAAGAGATTCCTTCGGG	59.898	22	116	127	242	AAAAACAGCTCTTTCCGCCG	59.689	20	CCTCAGAAGAGATTCCTTCGGG	59.898	22	129	114	242
c127415_g1	1	p1	(A)10	10	29	38
c114999_g2	1	p2	(AT)6	12	16	27
c86762_g2	1	p1	(T)10	10	259	268
c92524_g2	1	p3	(AAT)7	21	1	21
c117668_g9	1	p2	(AT)6	12	1	12
c112553_g1	1	p3	(CTT)5	15	1409	1423	TGGACAAAGCAAGCCAGGAA	60.106	20	TGGGGACGTTGTTGTTGTCA	60.035	20	202	1348	1549	TGGACAAAGCAAGCCAGGAA	60.106	20	GACCAAGCTACTCCCACACC	60.036	20	261	1348	1608	AGGTGCCCACTCGTTACATG	60.036	20	TCCTCATCGTTGCCCACAAA	59.89	20	233	1234	1466
c125229_g2	1	p1	(A)10	10	1334	1343	CTACCATGACCAGGCAACCA	59.672	20	TGGGAGGATGGTAGATGGCA	60.03	20	215	1214	1428	ACTACCATGACCAGGCAACC	59.672	20	TGGGAGGATGGTAGATGGCA	60.03	20	216	1213	1428	CTACCATGACCAGGCAACCA	59.672	20	CAAGGGGAGTAGCAACAGCA	59.963	20	159	1214	1372
c99904_g1	1	p1	(T)10	10	38	47	CGCTAGCCGTTTCTTCTTCT	58.002	20	GGGCCTGGATGAAGATGGAG	59.89	20	213	13	225	CGCTAGCCGTTTCTTCTTCTT	58.662	21	GGGCCTGGATGAAGATGGAG	59.89	20	213	13	225	CGCTAGCCGTTTCTTCTTCTTC	59.654	22	GGGCCTGGATGAAGATGGAG	59.89	20	213	13	225
c93984_g1	1	p3	(GCA)5	15	49	63	TTTTTGGCCTCAGCAGCAGG	61.466	20	GATCTCGCAGATGGGGATGG	60.037	20	251	0	250	TTTTTGGCCTCAGCAGCAGG	61.466	20	TTGTCAGCGATGAAGCCCTT	59.963	20	115	0	114	TTTTTGGCCTCAGCAGCAGG	61.466	20	GGGTGACGGACTTTACGGAG	60.109	20	177	0	176
c64871_g1	1	p1	(A)12	12	936	947
c153081_g1	1	p2	(TG)6	12	13	24
c59962_g1	1	p3	(GCC)6	18	326	343	CCAACTGGACGGAATGGTCA	59.964	20	CCCCGAGCACTCATCTGATC	59.967	20	209	195	403	AGAAGAGTTCGCCGGAGTTG	60.038	20	CCCCGAGCACTCATCTGATC	59.967	20	161	243	403	TATACCAGACACCCCCTCCG	60.106	20	CCCCGAGCACTCATCTGATC	59.967	20	128	276	403
c106031_g1	1	p1	(A)10	10	134	143	TTTAAGCGTTCCCCGACCAA	59.892	20	CCTATCCACCACTGGGGAGA	60.031	20	100	91	190	TTTTAAGCGTTCCCCGACCA	59.892	20	CCTATCCACCACTGGGGAGA	60.031	20	101	90	190	TTTAAGCGTTCCCCGACCAA	59.892	20	GATCGCCTATCCACCACTGG	59.966	20	105	91	195
c121651_g1	1	p2	(AC)6	12	1837	1848	CCAATGGTTGTGTGGAGGGA	59.888	20	GGTAGGCAACCTTTCAGGCT	59.962	20	279	1698	1976	ACCAATGGTTGTGTGGAGGG	60.179	20	GGTAGGCAACCTTTCAGGCT	59.962	20	280	1697	1976	CCAATGGTTGTGTGGAGGGA	59.888	20	ACCTTTCAGGCTGACACAGG	59.891	20	271	1698	1968
c120189_g1	1	p2	(GA)6	12	895	906	GGACAGAGGGAGGAACAACG	60.037	20	ACTCCCTTCTCTGCAAGTGC	59.964	20	225	709	933	ATGTGACAGGCAAACCACCA	60.106	20	ACTCCCTTCTCTGCAAGTGC	59.964	20	258	676	933	GAACAACGTGATGGCCGAAG	59.834	20	ACTCCCTTCTCTGCAAGTGC	59.964	20	213	721	933
c120189_g1	2	p1	(T)10	10	1807	1816
c95121_g1	1	p1	(T)10	10	403	412	TGCCTCTTCGTCTGTTGCTT	59.893	20	GGGAAACAAACACAAGCCTGA	59.246	21	165	290	454	TGCCTCTTCGTCTGTTGCTT	59.893	20	AGGGAAACAAACACAAGCCTG	59.243	21	166	290	455	GGTCGTTTACGTCGTCGAGT	60.111	20	GGGAAACAAACACAAGCCTGA	59.246	21	208	247	454
c245329_g1	1	p2	(TA)8	16	114	129	TCCGTAAACTTAACTCATCACAAACT	59.012	26	ACTCTGGTTGTTTTCTTGAGCT	58.109	22	158	49	206	CCGTAAACTTAACTCATCACAAACTGA	60.042	27	ACTCTGGTTGTTTTCTTGAGCT	58.109	22	157	50	206	TCCGTAAACTTAACTCATCACAAACTG	60.042	27	ACTCTGGTTGTTTTCTTGAGCT	58.109	22	158	49	206
c60994_g1	1	p2	(CT)7	14	162	175	GCTGGTTGACCGGAGATTCA	60.036	20	CGGACTCGATGGACCAACTT	59.753	20	276	1	276	GTGTGCTCTTGGTTGATGCG	60.11	20	CGGACTCGATGGACCAACTT	59.753	20	193	84	276	GTGTGCTCTTGGTTGATGCG	60.11	20	AGAGCTTTGTCACATGGGGC	60.61	20	273	84	356
c19019_g1	1	p2	(CT)6	12	239	250
c196051_g1	1	p2	(TG)6	12	203	214	ATCCTCGTAATGTGGGGGAT	57.882	20	CAGAGGAGGTTGATGGAGCA	59.093	20	135	121	255	TCCTCGTAATGTGGGGGATAGA	59.822	22	CAGAGGAGGTTGATGGAGCA	59.093	20	134	122	255	ATCCTCGTAATGTGGGGGAT	57.882	20	GGAGGTTGATGGAGCATGTCA	60.065	21	131	121	251
c114025_g3	1	p1	(T)10	10	796	805	TCTGGCAACTTGAAGGCTCC	60.251	20	TGCTAATAGCTTATTGAGAGCCGA	59.719	24	239	611	849	AGTCTGGCAACTTGAAGGCT	59.524	20	TGCTAATAGCTTATTGAGAGCCGA	59.719	24	241	609	849	TCTGGCAACTTGAAGGCTCC	60.251	20	TGCTAATAGCTTATTGAGAGCCG	58.44	23	239	611	849
c126316_g1	1	p3	(CCG)5	15	29	43	CCGCCTGCTTCCACTGAA	59.967	18	CTTGTGGTCGGAGTTCGGAA	59.967	20	154	8	161	CCGCCTGCTTCCACTGAA	59.967	18	CGATCTGCTCAGCCTGGATT	59.894	20	253	8	260	CCGCCTGCTTCCACTGAA	59.967	18	AGCCTGGATTTCCTCGAAGC	60.107	20	243	8	250
c122333_g1	1	p3	(TAT)5	15	5553	5567	ACTGTTTGGAAATGCTTGTCTGA	59.046	23	GGCTTTGGCAATACTCATGCA	59.522	21	236	5480	5715	ACTGTTTGGAAATGCTTGTCTGA	59.046	23	TGGCTTTGGCAATACTCATGC	59.522	21	237	5480	5716	TGTCTGATACAAAAGCAATGCACA	59.722	24	GGCTTTGGCAATACTCATGCA	59.522	21	220	5496	5715
c29911_g1	1	p3	(CAC)5	15	248	262
c10502_g1	1	p1	(A)10	10	1	10
c233219_g1	1	p2	(GA)6	12	641	652
c92303_g1	1	p2	(GA)7	14	10	23
c17123_g1	1	p1	(A)13	13	345	357
c118762_g1	1	p2	(AT)7	14	63	76	ACCAGAAATTTGAGGAATCGACA	58.348	23	TCTCGGGCAAAGTTCGAACA	59.895	20	194	31	224	ACCAGAAATTTGAGGAATCGACA	58.348	23	ATCGTAGGCACTCGGTCTCT	60.107	20	161	31	191	ACCAGAAATTTGAGGAATCGACA	58.348	23	AGATCGTAGGCACTCGGTCT	60.107	20	163	31	193
c13910_g1	1	p2	(CT)6	12	251	262	TTATTTGCCGAGTGGGACCC	60.035	20	CGATGTCGCGTATTCACACC	59.429	20	245	73	317	TGCTGTTGCTCGAATTTGGC	60.039	20	CGATGTCGCGTATTCACACC	59.429	20	274	44	317	GGGCGCCGAGTTTATACTGA	59.896	20	CGATGTCGCGTATTCACACC	59.429	20	194	124	317
c89458_g1	1	p2	(TC)7	14	22	35	GGATCTTCGAATTGGCCGA	57.62	19	ATCTGTCGCAGCACAACAGA	59.966	20	158	0	157	GGATCTTCGAATTGGCCGA	57.62	19	TCGCAGCACAACAGAGAGAG	60.039	20	153	0	152	GGATCTTCGAATTGGCCGA	57.62	19	GGGATCTTCGAATTGGCCGA	60.179	20	219	0	218
c105584_g1	1	p1	(T)12	12	912	923	TGGGATGCCATTTCCAGACC	60.033	20	AGACAAACCCAGCAGTAGCA	59.235	20	279	722	1000	GCCATTTCCAGACCCTGTGA	59.962	20	AGACAAACCCAGCAGTAGCA	59.235	20	273	728	1000	TGCGGATTGATGAGGACCAC	60.108	20	AGACAAACCCAGCAGTAGCA	59.235	20	172	829	1000
c119667_g8	1	p1	(T)12	12	473	484	GTTGTTTTGACAGGTCCCGC	59.97	20	TCCGAATAACATAATGTGATTGCA	57.066	24	273	260	532	ATGGAACTTCTGCGTCTGCT	59.677	20	TGTTCGAATTGTTTTCCGAATAACA	58.274	25	249	298	546	CATGGAACTTCTGCGTCTGC	59.555	20	TGTTCGAATTGTTTTCCGAATAACA	58.274	25	250	297	546
c270250_g1	1	p2	(TC)8	16	8	23
c159496_g1	1	p1	(C)10	10	13	22
c109843_g2	1	p1	(A)10	10	610	619	GGTGGAGTCGTAACCTTGGT	59.317	20	CTTTTGCTCGAGGGGTGACT	59.965	20	166	573	738	GGTGGAGTCGTAACCTTGGT	59.317	20	TATGCAACAGAGTTCGCGGT	60.038	20	269	573	841	GGTGGAGTCGTAACCTTGGT	59.317	20	CAAGAAGCTACCTGGGGAGC	60.107	20	234	573	806
c67904_g2	1	p1	(C)10	10	167	176	ACTTTCTTTCGTTGCGGTGC	59.971	20	AGAAAACTCGAAGTCCCCCG	59.679	20	197	9	205	GTCAAGGATTGTCCCTGGGG	60.034	20	AGAAAACTCGAAGTCCCCCG	59.679	20	164	42	205	GTCAAGGATTGTCCCTGGGG	60.034	20	CCGGACAAGAGCAATCACCA	60.322	20	248	42	289
c129758_g1	1	p2	(AT)6	12	301	312	TGGGACCATGCATAGGAGGA	60.03	20	TCCTTGGGTTTTGTTTGGTGC	59.792	21	263	85	347	TGGGACCATGCATAGGAGGA	60.03	20	CCTTGGGTTTTGTTTGGTGCT	59.791	21	262	85	346	ACGCTGGGCAAATGATAGCT	60.107	20	TCCTTGGGTTTTGTTTGGTGC	59.792	21	196	152	347
c121388_g6	1	p3	(CCA)7	21	413	433	CGTGGTTTCGTGTGATCGTG	59.839	20	TCCTCCTCGCAAGACAGAGA	59.962	20	248	219	466	CGTGGTTTCGTGTGATCGTG	59.839	20	TCCTTCTCTTCCTCCTCGCA	59.96	20	257	219	475	CTGCGTGGTTTCGTGTGATC	59.836	20	TCCTCCTCGCAAGACAGAGA	59.962	20	251	216	466
c175315_g1	1	p2	(GT)11	22	322	343
c190918_g1	1	p3	(ATT)5	15	251	265
c118901_g2	1	p1	(T)10	10	2298	2307
c171854_g1	1	p1	(A)10	10	55	64	AGCGGCGCATTAGACTAACA	59.825	20	TGTTAGTCCAATACGCTGCGA	59.797	21	186	10	195	AGCGGCGCATTAGACTAACA	59.825	20	TGTTAGTCCAATACGCTGCG	58.364	20	186	10	195	AGCGGCGCATTAGACTAACA	59.825	20	CGCTGCGATTTCTAATGGTGT	59.334	21	173	10	182
c87718_g1	1	p3	(GCG)5	15	2539	2553	GCGTCACCATACCTCTGCAA	60.391	20	CTCGCATCTCCTCCAATCCC	59.965	20	276	2323	2598	ACGAGAGTGCGTCACCATAC	59.829	20	CAATCCCCGACCTCCTCATC	59.605	20	271	2315	2585	ACGAGAGTGCGTCACCATAC	59.829	20	CATCTCCTCCAATCCCCGAC	59.605	20	280	2315	2594
c52709_g1	1	p2	(AG)6	12	700	711	AGAGAGAAATGAGTGAAGAGGGA	58.317	23	TCTCTCTCCTAATATTTCATCTTCTCA	57.126	27	133	655	787	AGAGAGAAATGAGTGAAGAGGGA	58.317	23	CATCTTCTCATATTTTCTCTCTCATCA	57.016	27	116	655	770	AGAGAGAAATGAGTGAAGAGGGAA	58.91	24	TCTCTCTCCTAATATTTCATCTTCTCA	57.126	27	133	655	787
c12100_g1	1	p3	(GGA)5	15	12	26
c123355_g4	1	p1	(A)10	10	1183	1192	AACCTGCCCTCTGTATTGGC	60.034	20	TAGACGGTGGGGATCTGGTT	59.958	20	246	980	1225	CCTCAGAAACCTGCCCTCTG	60.036	20	TAGACGGTGGGGATCTGGTT	59.958	20	253	973	1225	AACCTGCCCTCTGTATTGGC	60.034	20	GAGGTAGACGGTGGGGATCT	60.106	20	250	980	1229
c123355_g4	2	p1	(A)11	11	2084	2094
c6093_g1	1	p3	(TCA)7	21	12	32
c122042_g1	1	p1	(T)10	10	447	456	ACAAGGCAGGTGCTCAGTTT	60.107	20	ACCTACGACAGCAACCGTTT	59.895	20	208	289	496	ACAAGGCAGGTGCTCAGTTT	60.107	20	ATGACCTACGACAGCAACCG	60.109	20	211	289	499	ACAAGGCAGGTGCTCAGTTT	60.107	20	GACCTACGACAGCAACCGTT	60.319	20	209	289	497
c118356_g2	1	p1	(G)10	10	590	599	TCCAGAGTGGAATCCCGAGT	59.959	20	TCACTGTGGTACCGCTTGTC	59.967	20	272	480	751	TCCAGAGTGGAATCCCGAGT	59.959	20	CTGTGGTACCGCTTGTCACT	59.966	20	269	480	748	TCCAGAGTGGAATCCCGAGT	59.959	20	CTAGAGGTCTTCATGCGCGT	59.899	20	166	480	645
c122772_g6	1	p1	(T)11	11	415	425	GTCTTCCTCCTTGCCGTTGA	59.965	20	TCACTGCGAGGTTAGCACAA	59.609	20	195	285	479	GTCTTCCTCCTTGCCGTTGA	59.965	20	TTCACTGCGAGGTTAGCACA	59.609	20	196	285	480	CCTCCTTGCCGTTGAATCCT	60.035	20	TCACTGCGAGGTTAGCACAA	59.609	20	190	290	479
c138322_g1	1	p1	(A)12	12	273	284
c66439_g1	1	p1	(T)10	10	128	137	TGACAGTGGTGGCTTCAACA	59.746	20	GGAGAAGTCCGGAGCTTCAC	60.109	20	175	97	271	TCATGACAGTGGTGGCTTCA	59.236	20	GGAGAAGTCCGGAGCTTCAC	60.109	20	178	94	271	TGACAGTGGTGGCTTCAACA	59.746	20	GCCTTTTAACTCCCCTCCCA	59.298	20	276	97	372
c111617_g6	1	p1	(C)12	12	146	157	GCCCTCTCCTGTTCCTGAAC	60.036	20	TGGTGTGGAGCTGCAAGATT	59.889	20	209	117	325	GCCCTCTCCTGTTCCTGAAC	60.036	20	AATGGTGTGGAGCTGCAAGA	59.889	20	211	117	327	GCCCTCTCCTGTTCCTGAAC	60.036	20	TAGCGACTCGTTAAGGTGGC	59.828	20	166	117	282
c98094_g1	1	p1	(T)11	11	14	24
c98094_g1	2	p1	(A)14	14	369	382	TGGTTTGGGTCTTTAGCGGG	60.251	20	AGCCTCTCCTAGACTGGACC	59.739	20	241	228	468	GGTTTGGGTCTTTAGCGGGT	60.251	20	AGCCTCTCCTAGACTGGACC	59.739	20	240	229	468	TGGTTTGGGTCTTTAGCGGG	60.251	20	TCCTAGACTGGACCCGCATT	60.325	20	235	228	462
c125788_g1	1	p2	(CT)7	14	119	132	ATGCTCTGATGCTCCGCTTT	60.107	20	GCCTCAATGAGCTGGAAGGT	60.035	20	213	32	244	ATGCTCTGATGCTCCGCTTT	60.107	20	TGGCCTCAATGAGCTGGAAG	60.035	20	215	32	246	ATGCTCTGATGCTCCGCTTT	60.107	20	CTTGGCCTCAATGAGCTGGA	60.035	20	217	32	248
c125788_g1	2	p2	(AT)9	18	4156	4173	TCACCCATTCGAGTTTCGCA	59.966	20	TTGTGCTTTCTTGTGTCGCC	59.62	20	258	4006	4263	CCTGCTCACCCATTCGAGTT	60.036	20	TTGTGCTTTCTTGTGTCGCC	59.62	20	263	4001	4263	TCACCCATTCGAGTTTCGCA	59.966	20	GTGCTTTCTTGTGTCGCCAT	59.407	20	256	4006	4261
c121575_g6	1	p2	(CT)6	12	227	238
c113693_g1	1	p3	(CAA)7	21	62	82	CCACTATAGGCAAGCATTAGGC	58.923	22	TCAGAGTTCCTGCAAGAGCG	60.038	20	102	18	119	TGTACAACCACTATAGGCAAGCA	59.738	23	TCAGAGTTCCTGCAAGAGCG	60.038	20	109	11	119	TGTACAACCACTATAGGCAAGCA	59.738	23	CTGCAAGAGCGGGACCATAT	59.893	20	100	11	110
c128212_g1	1	p3	(TAA)5	15	220	234	GGGCGAGCACATAGACAAGT	60.108	20	CCCTGCCGTCCTTTATCGAA	59.823	20	233	119	351	TTCGATAAAGGACGGCAGGG	59.823	20	ACTTGTCTATGTGCTCGCCC	60.108	20	269	101	369	CATGGAAATCAGCGAGCAGG	59.338	20	ACTTGTCTATGTGCTCGCCC	60.108	20	183	187	369
c128212_g1	2	p3	(TAA)5	15	451	465	GGGCGAGCACATAGACAAGT	60.108	20	GCAGAGCTTTTGTGCAAAATCA	58.875	22	171	350	520	TTCGATAAAGGACGGCAGGG	59.823	20	GCAGAGCTTTTGTGCAAAATCA	58.875	22	189	332	520	CATGGAAATCAGCGAGCAGG	59.338	20	GCAGAGCTTTTGTGCAAAATCA	58.875	22	103	418	520
c124866_g3	1	p2	(GT)11	22	424	445
c113092_g1	1	p1	(A)10	10	904	913	ATTGTCGCTCGTCAACTGGT	59.966	20	TACGCCAGGGATGAACACAC	60.037	20	191	767	957	CGTCAACTGGTGGCCATCAT	60.678	20	TACGCCAGGGATGAACACAC	60.037	20	182	776	957	CCCGCATTCAGTAACACGTC	59.281	20	TACGCCAGGGATGAACACAC	60.037	20	257	701	957
c116570_g4	1	p1	(A)11	11	177	187	ACCACATCGACCACAACCAA	59.818	20	ACCCGTCTTGCAACTAGTGG	59.965	20	230	101	330	TCACCACATCGACCACAACC	60.25	20	ACCCGTCTTGCAACTAGTGG	59.965	20	232	99	330	ACCACATCGACCACAACCAA	59.818	20	GGGAGGGAAACGGTGAAGTT	59.89	20	160	101	260
c124681_g2	1	p1	(T)10	10	367	376	CCCTGACAGAGTACCTTGGC	59.749	20	TAGAATTACCGGGGCCACTG	59.165	20	271	322	592	TGCCTGTGATAGCTGGTCAA	59.017	20	AACGAACCTCCGTGATCAGC	60.39	20	279	344	622	CCCTGACAGAGTACCTTGGC	59.749	20	CGGGGCCACTGGGATTTAG	60.153	19	262	322	583
c124681_g2	2	p1	(T)10	10	1350	1359	GCGGAGATAAGCCAAGGAGT	59.534	20	GCAGGCACAACAATGACTACC	59.8	21	253	1137	1389	GCGGAGATAAGCCAAGGAGT	59.534	20	ATGCAGGCACAACAATGACT	58.376	20	255	1137	1391	GCGGAGATAAGCCAAGGAGT	59.534	20	GGCACAACAATGACTACCAGG	59.187	21	250	1137	1386
c116178_g1	1	p2	(GA)10	20	1532	1551
c100861_g1	1	p2	(CT)9	18	1	18
c112654_g2	1	p1	(A)10	10	2338	2347
c113767_g2	1	p1	(A)10	10	935	944	TGCACTCCGATAAACCTGCA	59.677	20	CCCGTCTGCCAAAAGTCAGA	60.25	20	163	882	1044	TGCACTCCGATAAACCTGCA	59.677	20	TTTTAGTACGCCCGTCTGCC	60.39	20	173	882	1054	CGCAGTCAGGTATCCCACTT	59.463	20	CCCGTCTGCCAAAAGTCAGA	60.25	20	223	822	1044
c123337_g2	1	p2	(TC)6	12	546	557	GGCTCCCTTCATGGCTCTTT	60.034	20	TATTCCGACGGCAAAAGCCA	60.322	20	196	411	606	ACCGAAGTAGGAAAGTGCCG	60.038	20	TATTCCGACGGCAAAAGCCA	60.322	20	265	342	606	GGGTGAAAGGGAGATGAGGC	60.107	20	TATTCCGACGGCAAAAGCCA	60.322	20	123	484	606
c125100_g2	1	p1	(T)11	11	2709	2719	TCGATGTAATTACAACCGACCCA	59.805	23	CCTCATCTTCTTCCTCCGGC	59.894	20	163	2584	2746	TCGATGTAATTACAACCGACCCA	59.805	23	ACCACCCGTTTGGCTTTTCT	60.397	20	215	2584	2798	CGATGTAATTACAACCGACCCA	58.476	22	CCTCATCTTCTTCCTCCGGC	59.894	20	162	2585	2746
c125100_g2	2	p1	(A)17	17	4789	4805
c3337_g1	1	p2	(TC)7	14	382	395	CCCCATCAAGATCAGGTCGA	58.877	20	TCACAAAACCAAGAAGTTCCCT	58.024	22	185	239	423	TCCCCATCAAGATCAGGTCG	58.877	20	TCACAAAACCAAGAAGTTCCCT	58.024	22	186	238	423	CCCCATCAAGATCAGGTCGAC	60.203	21	TCACAAAACCAAGAAGTTCCCT	58.024	22	185	239	423
c27687_g1	1	p2	(AG)6	12	147	158	ACATTGAGTGTCCCTGATGGT	59.012	21	TGGTCCCAACTTCCCTGACA	60.696	20	229	93	321	ACATTGAGTGTCCCTGATGGT	59.012	21	GGTCCCAACTTCCCTGACAT	59.301	20	228	93	320	ACATTGAGTGTCCCTGATGGT	59.012	21	ATGGTCCCAACTTCCCTGAC	59.301	20	230	93	322
c109423_g1	1	p2	(GT)7	14	956	969	ATGTCGCGTTGTGTGCTTTC	60.041	20	GTCCCACCTACCCACACATG	60.035	20	264	787	1050	ATGTCGCGTTGTGTGCTTTC	60.041	20	ATTCTCCTCCTCCCGAGTCC	60.106	20	280	787	1066	ATGTCGCGTTGTGTGCTTTC	60.041	20	CCTACCCACACATGCAGGAG	60.108	20	258	787	1044
c109423_g1	2	p6	(GGAGAC)5	30	1618	1647
c110881_g1	1	p3	(GGC)5	15	410	424	CATGCTATAGCTCTCCGGGC	60.108	20	CAGAGTGCAAAAACACGCGA	59.973	20	229	313	541	GCCATGCTATAGCTCTCCGG	60.108	20	CAGAGTGCAAAAACACGCGA	59.973	20	231	311	541	CGCTCCGAGCATCAAACAAC	60.179	20	CAGAGTGCAAAAACACGCGA	59.973	20	188	354	541
c28374_g1	1	p1	(A)10	10	268	277	GCGGACTCGTACCATCCTTC	60.249	20	GGGCAGCGATCAGATTCAGA	59.894	20	197	174	370	TGTCGGTCTAGGTGGCAATG	59.751	20	GGGCAGCGATCAGATTCAGA	59.894	20	144	227	370	GCGGACTCGTACCATCCTTC	60.249	20	GTACGAGAACACTGTCGGGG	60.109	20	232	174	405
c119444_g3	1	p1	(T)22	22	1852	1873
c132337_g1	1	p1	(T)10	10	287	296	TTCGCTGAGTCGCCCATATC	59.968	20	TGACACTTGTGTAGAGATGTGAA	57.47	23	142	183	324	TTCGCTGAGTCGCCCATATC	59.968	20	TTGACACTTGTGTAGAGATGTGA	57.47	23	143	183	325	GAGTCGCCCATATCCCAGTG	59.966	20	TGACACTTGTGTAGAGATGTGAA	57.47	23	136	189	324
c121610_g3	1	p3	(CAT)6	18	1580	1597	ATTTGAGGAAACCCACCCCC	59.884	20	TGGCATGAACGCATCTACCT	59.459	20	240	1539	1778	ACGAAGACACTTAGGCCGTG	60.039	20	TAATGGGTTCTGTTGGGGCA	59.219	20	262	1360	1621	ACGAAGACACTTAGGCCGTG	60.039	20	AATGGGTTCTGTTGGGGCAC	60.832	20	261	1360	1620
c106149_g2	1	p2	(CT)6	12	81	92	GGTCTACCGTACCCAAGTCC	59.18	20	CTTGTCGGGGTAGGTGTCAG	59.753	20	109	58	166	GGTCTACCGTACCCAAGTCC	59.18	20	GTGAGTTGGAGGGAAGCGAG	60.39	20	197	58	254	GGTCTACCGTACCCAAGTCC	59.18	20	GCCAACGGATGATCACCACT	60.393	20	237	58	294
c117250_g2	1	p2	(TA)9	18	731	748	CAACTCAGCCATGGAGGTGT	59.963	20	ACCATCATTTATCTCTGGTACGT	57.129	23	166	612	777	CATACAGGAGGCCGAAAGCT	59.821	20	ACCATCATTTATCTCTGGTACGT	57.129	23	247	531	777	CACCATACAGGAGGCCGAAA	59.748	20	ACCATCATTTATCTCTGGTACGT	57.129	23	250	528	777
c260620_g1	1	p2	(CA)6	12	97	108	GTGCATTCTCCTGACAGGTCA	59.998	21	TCAAATTGAAACTCAGGGCCC	58.753	21	127	6	132	AGTGCATTCTCCTGACAGGTC	59.722	21	TCAAATTGAAACTCAGGGCCC	58.753	21	128	5	132	GAGTGCATTCTCCTGACAGGT	59.722	21	TCAAATTGAAACTCAGGGCCC	58.753	21	129	4	132
c126407_g1	1	p5	(ATTGA)5	25	3107	3131	TAGGGAGGTTTGGCGTGTTG	60.251	20	GATCTCCACTTACGGCCGAG	59.969	20	221	3047	3267	GATAGGGAGGTTTGGCGTGT	59.748	20	GATCTCCACTTACGGCCGAG	59.969	20	223	3045	3267	GGATAGGGAGGTTTGGCGTG	60.464	20	GATCTCCACTTACGGCCGAG	59.969	20	224	3044	3267
c123592_g1	1	p2	(CT)9	18	407	424	AACCGTCGTGAGCTTCAAGT	59.896	20	ACATCTGATCCATATCCCGGTG	59.431	22	159	327	485	AGAAACTGCAACCGTCGTGA	60.179	20	ACATCTGATCCATATCCCGGTG	59.431	22	168	318	485	AACCGTCGTGAGCTTCAAGT	59.896	20	TCTGATCCATATCCCGGTGA	57.305	20	156	327	482
c67554_g1	1	p1	(T)10	10	175	184	CTTGCTGCTCCACCTGAAGA	59.964	20	TGGTGGAATGCAAAGCAGTTG	59.931	21	124	152	275	TCTTGCTGCTCCACCTGAAG	59.964	20	TGGTGGAATGCAAAGCAGTTG	59.931	21	125	151	275	CTTGCTGCTCCACCTGAAGA	59.964	20	GGTGGAATGCAAAGCAGTTGA	59.659	21	123	152	274
c120156_g3	1	p1	(T)10	10	37	46	TGCCAGCTGCTAAAAATGCA	59.032	20	CCGTGGGGTTCAAGCTTACA	60.251	20	270	9	278	TGCCAGCTGCTAAAAATGCA	59.032	20	TCTCACTCTTGTGCTCACCC	59.318	20	167	9	175	TGCCAGCTGCTAAAAATGCA	59.032	20	CTCACTCTTGTGCTCACCCT	59.316	20	166	9	174
c159941_g1	1	p1	(T)11	11	46	56	CTGGGTTGCTTCGGATCGAA	60.391	20	TCACGCACCTATTCTTATGGTGT	59.803	23	145	9	153	TTCTGGGTTGCTTCGGATCG	60.391	20	TCACGCACCTATTCTTATGGTGT	59.803	23	147	7	153	CTGGGTTGCTTCGGATCGAA	60.391	20	CACGCACCTATTCTTATGGTGT	58.468	22	144	9	152
c115169_g1	1	p3	(TGC)5	15	1100	1114	AAGAAAACGCCTGTACCGGT	59.893	20	CAAATCCCAGCAGGCTGAGA	60.035	20	270	1000	1269	GATCTGGACGGTGGAGGTTG	60.108	20	CAAATCCCAGCAGGCTGAGA	60.035	20	204	1066	1269	GCAAGAAAACGCCTGTACCG	60.11	20	CAAATCCCAGCAGGCTGAGA	60.035	20	272	998	1269
c48674_g1	1	p1	(A)10	10	37	46	CACCCTCGCAGTTTGGGTAT	60.035	20	ATCAACACCACGCAAACTGC	59.969	20	227	13	239	CACCCTCGCAGTTTGGGTAT	60.035	20	CTGCCTACCTCTCCAGTCCT	60.033	20	211	13	223	CACCCTCGCAGTTTGGGTAT	60.035	20	ACGCAAACTGCCTACCTCTC	60.037	20	218	13	230
c103777_g1	1	p1	(T)20	20	1	20
c106270_g1	1	p2	(CT)8	16	1	16
c119666_g1	1	p1	(T)10	10	2036	2045	TTTGGGTGTTATGTCCCCCG	59.962	20	ATGGCCAATGACCACGATGT	60.034	20	260	1970	2229	TTTGGGTGTTATGTCCCCCG	59.962	20	ACATGGCCAATGACCACGAT	60.034	20	262	1970	2231	GGGTGTTATGTCCCCCGTTT	59.961	20	ATGGCCAATGACCACGATGT	60.034	20	257	1973	2229
c110682_g5	1	p1	(A)10	10	1392	1401	GTTGCCATGTCAACCGTGAA	59.334	20	TCACTCTTGACATGACAGCACA	59.897	22	139	1339	1477	GTTGCCATGTCAACCGTGAA	59.334	20	CACTCTTGACATGACAGCACA	58.513	21	138	1339	1476	GGTTGCCATGTCAACCGTGA	61.17	20	TCACTCTTGACATGACAGCACA	59.897	22	140	1338	1477
c96919_g1	1	p2	(AT)6	12	922	933
c120133_g3	1	p1	(A)10	10	1696	1705	CTTGGAGAGGGGTCTTGCAG	60.036	20	GTCGATGTCCTGACCCGTAC	59.9	20	257	1613	1869	CTTGGAGAGGGGTCTTGCAG	60.036	20	TGTCCTGACCCGTACCTTCA	60.179	20	252	1613	1864	AGAGGGGTCTTGCAGAAGGA	60.179	20	GTCGATGTCCTGACCCGTAC	59.9	20	252	1618	1869
c101472_g1	1	p1	(T)11	11	174	184	ATTCTCCACGGGTCATGACG	59.824	20	GGATTCCACCACTAACACCGA	59.723	21	233	15	247	ATTCTCCACGGGTCATGACG	59.824	20	AGGATTCCACCACTAACACCG	59.722	21	234	15	248	AACAAGGGCTCGTCTGGTTC	60.25	20	GGATTCCACCACTAACACCGA	59.723	21	213	35	247
c124951_g3	1	p1	(T)10	10	1533	1542	CCACACACACTACCCGTACC	60.038	20	GCTAGGGTTTCCTTCCCACT	59.007	20	257	1465	1721	CCACACACACTACCCGTACC	60.038	20	AGCTAGGGTTTCCTTCCCAC	59.007	20	258	1465	1722	CCTCCGCCATTAAATTGCGG	59.969	20	GTGTCTGTCTGTGGAGGTGAG	60	21	171	1402	1572
c124951_g3	2	p1	(T)10	10	1730	1739	CTCACCTCCACAGACAGACAC	60	21	GCAGATCGAAAGACACATTTGC	58.833	22	215	1552	1766	TCACCTCCACAGACAGACAC	58.959	20	GCAGATCGAAAGACACATTTGC	58.833	22	214	1553	1766	ACCTCCACAGACAGACACTG	58.956	20	GCAGATCGAAAGACACATTTGC	58.833	22	212	1555	1766
c117869_g1	1	p1	(A)10	10	936	945	GGAGTTCCCCACCAATCTGG	60.034	20	TGTGAAACTAAGGCGTTGACG	59.138	21	164	889	1052	GGAGTTCCCCACCAATCTGG	60.034	20	AAGGCGTTGACGATCAATCA	57.907	20	155	889	1043	GGAGTTCCCCACCAATCTGG	60.034	20	CTGTGAAACTAAGGCGTTGACG	60.097	22	165	889	1053
c103924_g1	1	p1	(T)10	10	1393	1402	GGTTTGTTGGAGTCGGGTGA	60.179	20	TCACCCTCATTGCCATCACC	60.034	20	225	1339	1563	GGTTTGTTGGAGTCGGGTGA	60.179	20	TGCACGAAGTTTCCGGATCA	59.966	20	254	1339	1592	TTGGTTTGTTGGAGTCGGGT	59.744	20	TCACCCTCATTGCCATCACC	60.034	20	227	1337	1563
c155122_g1	1	p1	(G)11	11	803	813
c126271_g2	1	p1	(T)10	10	2326	2335	CCTCCCCGCTCTTTCACAAA	60.251	20	TGGTCATGAGCTTAATTACCGCT	60.118	23	232	2299	2530	CCTCCCCGCTCTTTCACAAA	60.251	20	TGGTCATGAGCTTAATTACCGC	58.797	22	232	2299	2530	CATCCTCCCCGCTCTTTCAC	60.463	20	TGGTCATGAGCTTAATTACCGCT	60.118	23	235	2296	2530
c251240_g1	1	p3	(AAT)5	15	678	692	ATACACTCGAACACGCTGGG	60.109	20	TGTGTAGCCTCCAGGGTGAA	60.473	20	235	573	807	GACAAGCTGGGACGAGCTAG	60.179	20	TGTGTAGCCTCCAGGGTGAA	60.473	20	267	541	807	TGGGACGAGCTAGGACACAT	60.324	20	TGTGTAGCCTCCAGGGTGAA	60.473	20	260	548	807
c122262_g2	1	p1	(A)10	10	2851	2860	TTGCCTCGAAGCCGAAGAAT	60.036	20	CCCCTCTCGCTTCACATTGT	60.036	20	160	2762	2921	TAGTTGCCTCGAAGCCGAAG	60.109	20	CCCCTCTCGCTTCACATTGT	60.036	20	163	2759	2921	CTAGTTGCCTCGAAGCCGAA	60.109	20	CCCCTCTCGCTTCACATTGT	60.036	20	164	2758	2921
c122720_g4	1	p3	(AAT)5	15	130	144	TGAGATCCCGACTTCTGGTG	58.814	20	GCGAGATCCGGCGGTATATT	59.827	20	274	87	360	TGAGATCCCGACTTCTGGTG	58.814	20	GATCCGGCGGTATATTCGGG	60.179	20	270	87	356	TGAGATCCCGACTTCTGGTG	58.814	20	CGGCGGTATATTCGGGGATT	59.752	20	266	87	352
c99962_g2	1	p1	(C)10	10	1927	1936	CGCAAGTGAAAAAGCTGCCA	60.249	20	TGCATGCTTGTTGGGTTGAAG	59.931	21	256	1744	1999	GGTGCGCAAGTGAAAAAGCT	60.249	20	TGCATGCTTGTTGGGTTGAAG	59.931	21	260	1740	1999	AGGTGCGCAAGTGAAAAAGC	60.249	20	TGCATGCTTGTTGGGTTGAAG	59.931	21	261	1739	1999
c53749_g1	1	p1	(T)18	18	5	22
c120784_g1	1	p1	(A)22	22	3950	3971
c108289_g1	1	p3	(CAA)5	15	1065	1079	GCGGATTCCAGACATTCCCA	60.107	20	GGGGGCAGGGGATTTCATTT	60.327	20	268	981	1248	AGCGGATTCCAGACATTCCC	59.819	20	GGGGGCAGGGGATTTCATTT	60.327	20	269	980	1248	GCGGATTCCAGACATTCCCA	60.107	20	GGGGCAGGGGATTTCATTTTG	59.79	21	267	981	1247
c231270_g1	1	p2	(TA)9	18	365	382
c121061_g2	1	p1	(T)10	10	906	915	CCCAATTTCACGGTCCACCA	60.539	20	GTCCAAGGGTCCAAGTCAGG	59.963	20	213	796	1008	ACCCAATTTCACGGTCCACC	60.539	20	GTCCAAGGGTCCAAGTCAGG	59.963	20	214	795	1008	CCCAATTTCACGGTCCACCA	60.539	20	GGAGTCCAAGGGTCCAAGTC	59.675	20	216	796	1011
c116211_g3	1	p1	(T)11	11	1782	1792
c175386_g1	1	p1	(A)10	10	129	138	ACCACACATCTACAACCATCTAA	57.245	23	AGGTGTAAGGAAGGGATTTAGTTT	57.535	24	142	75	216	ACCACACATCTACAACCATCTAA	57.245	23	AAGGTGTAAGGAAGGGATTTAGTT	57.535	24	143	75	217	ATACCACACATCTACAACCATCT	57.042	23	AGGTGTAAGGAAGGGATTTAGTTT	57.535	24	144	73	216
c103413_g1	1	p1	(G)11	11	21	31
c114931_g1	1	p2	(TG)6	12	5506	5517
c125294_g1	1	p1	(T)11	11	343	353	CCTGGATCGGCTTCGAGTAC	59.969	20	TACTTCAGTACCCAGCCCGA	59.96	20	253	192	444	CCTTTTGCGAGGCCAGTTTC	60.039	20	TACTTCAGTACCCAGCCCGA	59.96	20	169	276	444	CACGGACGGTACTTTGACGA	60.04	20	TACTTCAGTACCCAGCCCGA	59.96	20	212	233	444
c123950_g3	1	p2	(AG)8	16	114	129	GACTCGGGATGCCGAAGATT	59.895	20	ATGAACCAGCCGGAGTTCAG	60.036	20	156	20	175	GACTCGGGATGCCGAAGATT	59.895	20	CCAGCCGGAGTTCAGCTTAA	60.036	20	151	20	170	GACTCGGGATGCCGAAGATT	59.895	20	CCCATACAGTGATGCCGTGT	60.108	20	277	20	296
c127809_g1	1	p1	(T)10	10	47	56	GGTGAACCCCGTATCTCTTATT	57.316	22	ATTGCTCCCACTGGAACTCG	60.036	20	226	0	225	GGTGAACCCCGTATCTCTTATT	57.316	22	GCTCCCACTGGAACTCGAAG	60.39	20	223	0	222	GGTGAACCCCGTATCTCTTATTAGT	59.696	25	ATTGCTCCCACTGGAACTCG	60.036	20	226	0	225
c198974_g1	1	p3	(CTT)5	15	134	148	CTGATGGTGCGACAGAGGAG	60.179	20	TCTTGAGCGGCGGTTCAG	60.048	18	166	36	201	TTCTGATGGTGCGACAGAGG	59.753	20	TCTTGAGCGGCGGTTCAG	60.048	18	168	34	201	GCGACAGAGGAGGGTATTCC	59.61	20	TCTTGAGCGGCGGTTCAG	60.048	18	158	44	201
c36613_g1	1	p1	(A)10	10	923	932	TCGGAGCTAATGGATGACATGA	59.035	22	TGGTTTGGTGATGACGCAGA	59.892	20	257	736	992	TCATCGGAGCTAATGGATGACA	59.035	22	TGGTTTGGTGATGACGCAGA	59.892	20	260	733	992	TCGGAGCTAATGGATGACATGA	59.035	22	GTGGTTTGGTGATGACGCAG	59.762	20	258	736	993
c150381_g1	1	p2	(AG)6	12	156	167	CACCACCACATACTCCCACC	60.035	20	AAGACTTGATTGGTTTGGTTTGT	57.324	23	107	111	217	AGTCCTTCTACCCCCTCACC	59.957	20	AAGACTTGATTGGTTTGGTTTGT	57.324	23	123	95	217	ACCTTGCATTGACCAACCGA	60.179	20	AAGACTTGATTGGTTTGGTTTGT	57.324	23	181	37	217
c108728_g5	1	p1	(G)11	11	60	70	AGGTCATCCCGGGGAATCTC	60.765	20	GCAGTCCTCTTTCCCTTCCC	60.035	20	175	33	207	AGGTCATCCCGGGGAATCTC	60.765	20	GGCAGTCCTCTTTCCCTTCC	60.035	20	176	33	208	GAGGTCATCCCGGGGAATCT	60.765	20	GCAGTCCTCTTTCCCTTCCC	60.035	20	176	32	207
c113940_g2	1	p1	(A)10	10	125	134	TCAGCAAGATCCTTCCCTCT	57.739	20	ATCTGGCAGAAATCCCAGGC	60.106	20	207	12	218	TCAGCAAGATCCTTCCCTCT	57.739	20	CAATTGGGCCGGTCCAGTAT	60.107	20	148	12	159	TCAGCAAGATCCTTCCCTCT	57.739	20	TAGACGCCGGATGCACAATT	60.108	20	163	12	174
c49990_g1	1	p1	(A)10	10	116	125	ACATGTCTTCTGCCATGCGT	60.322	20	CCCATGAGTGTGCAAGCAAA	59.325	20	175	29	203	ACATGTCTTCTGCCATGCGT	60.322	20	TTTGCCCATGAGTGTGCAAG	59.325	20	179	29	207	ACATGTCTTCTGCCATGCGT	60.322	20	TGTGCAAGCAAAACTGCTGA	59.184	20	167	29	195
c90903_g1	1	p1	(A)10	10	157	166	GGGGCAGTGATCCCTGAATC	60.179	20	TGCTGATGGAAGAGAATCTCACA	59.483	23	158	46	203	GGGGCAGTGATCCCTGAATC	60.179	20	TGTGCTGATGGAAGAGAATCTCA	59.483	23	160	46	205	GGGGCAGTGATCCCTGAATC	60.179	20	GTGCTGATGGAAGAGAATCTCAC	59.13	23	159	46	204
c36502_g1	1	p1	(A)10	10	7	16
c97661_g2	1	p2	(TG)11	22	413	434
c108148_g1	1	p1	(T)10	10	399	408	GCCCTGGTAAGCCGAATCTT	60.107	20	CGTTGCCTTAAGCCCAACAC	60.04	20	260	260	519	GCCCTGGTAAGCCGAATCTT	60.107	20	AGCCCAACACCGGAGAAATT	59.888	20	250	260	509	GCCCTGGTAAGCCGAATCTT	60.107	20	AAGCCCAACACCGGAGAAAT	59.888	20	251	260	510
c122037_g6	1	p1	(A)10	10	1115	1124	GATTGGTTGGGTTGCATGGG	59.75	20	TCCGTTCCAGGAACAGTTGG	59.892	20	277	998	1274	GTTGCATGGGGTTCTGAGGT	60.251	20	TCCGTTCCAGGAACAGTTGG	59.892	20	267	1008	1274	GATTGGTTGGGTTGCATGGG	59.75	20	CGTTCCAGGAACAGTTGGGT	60.179	20	275	998	1272
c98849_g1	1	p1	(T)10	10	611	620	GTGGACCATGCCCACCATAA	60.034	20	AGTTCAGACCCGACCTAACA	57.995	20	251	393	643	CGATGGGTAGACGGGGAAAG	59.896	20	AGTTCAGACCCGACCTAACA	57.995	20	131	513	643	ATGGGTAGACGGGGAAAGGT	60.253	20	AGTTCAGACCCGACCTAACA	57.995	20	129	515	643
c226861_g1	1	p1	(T)10	10	516	525	TCCGCCCTTGTCTGTGTATC	59.465	20	GCACACGAGGACCAGGTTAA	59.966	20	267	360	626	GATCCGCCCTTGTCTGTGTA	59.465	20	GCACACGAGGACCAGGTTAA	59.966	20	269	358	626	CCCTTGTCTGTGTATCGCCT	59.463	20	GCACACGAGGACCAGGTTAA	59.966	20	263	364	626
c83721_g1	1	p1	(A)10	10	359	368	ATCCCCAAGTCGAGGAAGGA	59.957	20	GACTCGTGCCAAGGGAAGAA	59.965	20	273	239	511	ATCCCCAAGTCGAGGAAGGA	59.957	20	TGCCTCAAGTCGCTCCAAAT	59.963	20	200	239	438	ATCCCCAAGTCGAGGAAGGA	59.957	20	CTTGGATGAGTGCTTGCGTG	59.833	20	169	239	407
c63914_g1	1	p1	(T)10	10	1464	1473	ACCAGAAGAGGGAGAGTGAA	57.296	20	CGCTTGGGACGCATTTTTGA	60.04	20	274	1336	1609	ACCAGAAGAGGGAGAGTGAA	57.296	20	TCGCTTGGGACGCATTTTTG	60.04	20	275	1336	1610	ACCAGAAGAGGGAGAGTGAA	57.296	20	CTCGCTTGGGACGCATTTTT	59.759	20	276	1336	1611
c214753_g1	1	p1	(A)10	10	175	184
c201715_g1	1	p1	(A)10	10	53	62	TGTGCTATTACTTTGTCATTCTAAAGC	58.549	27	TCTCACTCGAGCAGCGTAAC	59.832	20	113	4	116	TGTGCTATTACTTTGTCATTCTAAAGC	58.549	27	GTTCTCACTCGAGCAGCGTA	59.832	20	115	4	118	TGTGCTATTACTTTGTCATTCTAAAGC	58.549	27	CTCACTCGAGCAGCGTAACT	59.831	20	112	4	115
c127133_g1	1	p2	(AG)11	22	324	345
c113149_g2	1	p1	(T)14	14	893	906	CCACAGAACTTCGAGCAAACC	59.736	21	TGCGTACATCTCCCAGAGTT	58.443	20	246	745	990	CCACAGAACTTCGAGCAAACC	59.736	21	ATGCGTACATCTCCCAGAGT	58.218	20	247	745	991	CCACAGAACTTCGAGCAAACC	59.736	21	ATGCGTACATCTCCCAGAGTT	58.889	21	247	745	991
c90671_g1	1	p2	(TA)7	14	688	701
c48597_g1	1	p2	(AG)6	12	76	87	TGATGGAGGCTTGCAAGGTT	59.887	20	AGTGGTGAGGGCTCTAGGTT	59.883	20	213	13	225	TGATGGAGGCTTGCAAGGTT	59.887	20	GTGGTGAGGGCTCTAGGTTG	59.749	20	212	13	224	GAGGCTTGCAAGGTTGGAAC	59.685	20	AGTGGTGAGGGCTCTAGGTT	59.883	20	208	18	225
c231685_g1	1	p2	(GA)6	12	1	12
c110268_g1	1	p1	(A)13	13	99	111	AAGTGGTTATCGTGCCCCTT	59.303	20	GCTGCATGGAAGGAGAGGTT	60.035	20	218	33	250	AAGTGGTTATCGTGCCCCTT	59.303	20	TTTCTCTTGTGCCGGTCCTC	59.965	20	200	33	232	AAGTGGTTATCGTGCCCCTT	59.303	20	GTTTCTCTTGTGCCGGTCCT	60.25	20	201	33	233
c110268_g1	2	p1	(T)13	13	754	766	GCTGCATGGAAGGAGAGGTT	60.035	20	GTTGCATTGGTTGGGTGTCC	59.967	20	267	613	879	TTTCTCTTGTGCCGGTCCTC	59.965	20	GTTGCATTGGTTGGGTGTCC	59.967	20	249	631	879	GCTGCATGGAAGGAGAGGTT	60.035	20	ATTGGTTGGGTGTCCACGTT	60.106	20	262	613	874
c93549_g2	1	p1	(A)10	10	842	851	GGTGAACTTGGCACAGGGTA	59.89	20	ACACATGGGGCATATGCTCA	59.448	20	267	622	888	GGTGAACTTGGCACAGGGTA	59.89	20	TCACACATGGGGCATATGCT	59.448	20	269	622	890	TCGGGCCATGGTTCAAAAGA	59.889	20	ACACATGGGGCATATGCTCA	59.448	20	232	657	888
c118511_g1	1	p2	(TA)7	14	1104	1117	CTTGGTTGCAGCAGGGTAGA	59.963	20	TCAGCCGGAGATGCAAACAT	60.035	20	161	1037	1197	TCTTGGTTGCAGCAGGGTAG	59.963	20	TCAGCCGGAGATGCAAACAT	60.035	20	162	1036	1197	CTTGGTTGCAGCAGGGTAGA	59.963	20	ACTTCAGCCGGAGATGCAAA	59.963	20	164	1037	1200
c101087_g2	1	p1	(G)10	10	272	281
c118209_g4	1	p1	(A)10	10	218	227	GTTTGTTTCCGGTTCCCACG	59.97	20	AGCAGTGCAACATTTGTGCA	59.539	20	220	141	360	GGCTGAGTTCTGTGGGTTGT	60.179	20	AGCAGTGCAACATTTGTGCA	59.539	20	242	119	360	GGTTCCCACGTATGCACAGT	60.321	20	AGCAGTGCAACATTTGTGCA	59.539	20	210	151	360
c118209_g4	2	p1	(T)10	10	533	542	ATTGCTGGCTCATCGCTACT	59.533	20	CATCACAGACCAGCCACCAA	60.251	20	269	367	635	ATTGCTGGCTCATCGCTACT	59.533	20	TCACAGACCAGCCACCAAAT	59.522	20	267	367	633	ATTGCTGGCTCATCGCTACT	59.533	20	ATCACAGACCAGCCACCAAA	59.522	20	268	367	634
c88068_g1	1	p1	(T)10	10	619	628	GATGTCGAGGAGGCTGATGG	59.967	20	AGAGATGGAATCGAGGGGCT	60.105	20	219	504	722	GGATGTCGAGGAGGCTGATG	59.967	20	AGAGATGGAATCGAGGGGCT	60.105	20	220	503	722	GATGGATGTCGAGGAGGCTG	59.967	20	AGAGATGGAATCGAGGGGCT	60.105	20	223	500	722
c113529_g1	1	p3	(CGC)5	15	431	445	GCTATCCGAGAGCTGCAGTT	59.896	20	GAACGGCGAACAACAACAGG	60.317	20	103	368	470	CACCACTCACCAGCTATCCG	60.179	20	GAACGGCGAACAACAACAGG	60.317	20	115	356	470	CTCACCAGCTATCCGAGAGC	59.686	20	GAACGGCGAACAACAACAGG	60.317	20	110	361	470
c124431_g1	1	p3	(GCC)5	15	431	445	CGAGGACGAGAACGGATCAG	59.972	20	CCGCCTTCGACTGGATATCC	60.038	20	200	324	523	AGAACGGATCAGAATCGGCG	60.249	20	CCGCCTTCGACTGGATATCC	60.038	20	192	332	523	GTCGGAGCCAGAGAAACCTT	59.678	20	CCGCCTTCGACTGGATATCC	60.038	20	230	294	523
c154128_g1	1	p3	(CCG)5	15	396	410	GTTGAGCTCGTTACAGCAGC	59.56	20	ACCCATATCGGATCCGTGGA	60.179	20	273	162	434	AGCAGCGTGAGGTTGAAGTC	60.601	20	TCTTCCCCGGGGAGGTTTAT	59.955	20	250	220	469	GAGCAGCGTGAGGTTGAAGT	60.601	20	TCTTCCCCGGGGAGGTTTAT	59.955	20	251	219	469
c110100_g4	1	c	(GAT)5(GGT)5	30	1685	1714	GTGGTTGGTGGGAGATCAGG	60.035	20	CTCGGGGTTCCTCGAATGTC	60.179	20	278	1632	1909	GGTGGGAGATCAGGGGAGAT	60.105	20	CTCGGGGTTCCTCGAATGTC	60.179	20	272	1638	1909	GTGGTTGGTGGGAGATCAGG	60.035	20	CGGGGTTCCTCGAATGTCTT	59.751	20	276	1632	1907
c194226_g1	1	p3	(GCA)5	15	2	16
c94580_g1	1	p3	(GCG)5	15	288	302	TGGAACCCGACCTCATTTCG	60.037	20	GAAAACCCTTGCCCTCTCCA	59.888	20	228	175	402	TGGGTGAGAAGGGGAGCTAA	59.882	20	GAAAACCCTTGCCCTCTCCA	59.888	20	204	199	402	CGTTTCTTGGAACCCGACCT	60.25	20	GAAAACCCTTGCCCTCTCCA	59.888	20	235	168	402
c123306_g2	1	p1	(T)10	10	1439	1448	CCTTCACCAGGTAAGCGACA	59.68	20	CGCCTGACTTTGGTTCGATG	59.556	20	274	1198	1471	TCACCAGGTAAGCGACATCC	59.465	20	GGTTTTCCGCCTGACTTTGG	59.686	20	278	1201	1478	CACCAGGTAAGCGACATCCT	59.463	20	GGTTTTCCGCCTGACTTTGG	59.686	20	277	1202	1478
c102078_g1	1	p1	(A)10	10	215	224	TGCCACAGTGGGTATCATCC	59.454	20	TCAATTTTGCGCCACCTTGG	59.967	20	207	87	293	CACTCTGCCACAGTGGGTAT	59.385	20	TCAATTTTGCGCCACCTTGG	59.967	20	212	82	293	TGCCACAGTGGGTATCATCC	59.454	20	CCTTGGTACCGCGTTCTCAT	60.108	20	193	87	279
c121875_g3	1	p3	(CAG)6	18	745	762	TTGGTGTCACTGTTGGGGTG	60.395	20	GCAGAAACCGTCACTGCAAC	60.317	20	274	574	847	GTGTCACTGTTGGGGTGAGA	59.532	20	GCAGAAACCGTCACTGCAAC	60.317	20	271	577	847	TTGGTGTCACTGTTGGGGTG	60.395	20	CCGTCACTGCAACAACACAA	59.55	20	267	574	840
c133241_g1	1	p3	(TAA)5	15	95	109	ACCCCTTCCTCTAGCTCCTG	60.032	20	CTCATGGTTCGCAGTTGCAG	59.833	20	169	5	173	TCGACCCCTTCCTCTAGCTC	60.107	20	CTCATGGTTCGCAGTTGCAG	59.833	20	172	2	173	ACCCCTTCCTCTAGCTCCTG	60.032	20	TCTCATGGTTCGCAGTTGCA	60.25	20	170	5	174
c103933_g1	1	p2	(GC)6	12	11	22
c112468_g1	1	p2	(TA)8	16	242	257	GGCCTAAGAGCATGGTTGGT	60.034	20	CCCTGAGGTCTACTCCCTCC	60.106	20	245	157	401	GGCCTAAGAGCATGGTTGGT	60.034	20	AGGACCGCACCATCAATGAG	60.108	20	220	157	376	GGCCTAAGAGCATGGTTGGT	60.034	20	GAGGACCGCACCATCAATGA	60.108	20	221	157	377
c124578_g1	1	p1	(T)11	11	1713	1723	GGCCCTCAGATCCATGATCG	60.037	20	CCAGGGACGGAGAGGTTAGA	60.033	20	222	1658	1879	GGCCCTCAGATCCATGATCG	60.037	20	AGGAAAGAGAACACGGCCAG	59.965	20	238	1658	1895	GGCCCTCAGATCCATGATCG	60.037	20	TGCATGTGAGTTGGGGGTAC	59.962	20	154	1658	1811
c126484_g1	1	p1	(A)13	13	1195	1207
c109543_g3	1	p3	(GTG)6	18	669	686	TTCACCGCAAACTCTCCTGG	60.25	20	GAGGTCGTTTGGATGTCCCT	59.386	20	266	460	725	TTCACCGCAAACTCTCCTGG	60.25	20	AGAGGTCGTTTGGATGTCCC	59.386	20	267	460	726	AAATTGCCTCCCACCTGACC	60.252	20	GAGGTCGTTTGGATGTCCCT	59.386	20	141	585	725
c116958_g4	1	c	(A)11g(A)17	29	937	965
c118901_g1	1	p2	(AT)8	16	177	192
c109115_g2	1	c	(TC)8taaattagaacaactttgtatttgtatgttctctctttaggacaactatgtatttgagctctctcaattagaacaattatgtatttgga(CT)6	117	355	471	TTCTGTGCAGTATGTTCCTCAA	57.65	22	AGATAGTTCTAAGTGGAGGGGG	58.07	22	264	259	522	TTTCTGTGCAGTATGTTCCTCA	57.65	22	AGATAGTTCTAAGTGGAGGGGG	58.07	22	265	258	522	TGTGCAGTATGTTCCTCAATTGT	58.603	23	AGATAGTTCTAAGTGGAGGGGG	58.07	22	261	262	522
c185076_g1	1	p2	(CA)6	12	90	101	GGATTGCAACCTACTCCCCC	60.107	20	TGCAAAGTTGGGTTTGACGG	59.542	20	194	63	256	GGATTGCAACCTACTCCCCC	60.107	20	GCAAAGTTGGGTTTGACGGT	59.542	20	193	63	255	ATTGCAACCTACTCCCCCAC	59.668	20	TGCAAAGTTGGGTTTGACGG	59.542	20	192	65	256
c115154_g4	1	p2	(GT)10	20	444	463	TGGGGTGCTTTTCTGTGGTT	60.033	20	GGGCAAAAATCCCTCCCTCA	59.959	20	204	397	600	GGGCAGCACTTGGAGTATGT	60.035	20	GGGCAAAAATCCCTCCCTCA	59.959	20	277	324	600	TGGGCAGCACTTGGAGTATG	60.035	20	GGGCAAAAATCCCTCCCTCA	59.959	20	278	323	600
c106046_g1	1	p4	(GTGA)6	24	1	24
c441_g1	1	p1	(T)13	13	84	96	CCCGAAAGCAGCTCTGTTTG	59.761	20	CCAGTTTTGGTTGCCTCTGC	59.967	20	147	14	160	CCCGAAAGCAGCTCTGTTTG	59.761	20	TTGGTTGCCTCTGCTAAGGG	59.962	20	141	14	154	CCCGAAAGCAGCTCTGTTTG	59.761	20	GGTTGCCTCTGCTAAGGGTC	60.393	20	139	14	152
c89564_g1	1	p3	(TGG)5	15	1	15
c236250_g1	1	p2	(CT)7	14	361	374	CATGCTGCTGCCATCCAATC	59.968	20	GGTTGAGATTGCAGAGAGGGT	59.72	21	163	283	445	GTGTTTTCATGCTGCTGCCA	59.968	20	GGTTGAGATTGCAGAGAGGGT	59.72	21	170	276	445	TGTGTTTTCATGCTGCTGCC	59.968	20	GGTTGAGATTGCAGAGAGGGT	59.72	21	171	275	445
c124123_g2	1	p2	(TA)6	12	958	969	ACAGTGCGGGCTAATCAACA	59.964	20	TCACATCCAAGAATACAACTTTGGAC	59.793	26	206	804	1009	ACAGTGCGGGCTAATCAACA	59.964	20	CACATCCAAGAATACAACTTTGGACT	59.793	26	205	804	1008	GTGGTACAGTGCGGGCTAAT	60.108	20	TCACATCCAAGAATACAACTTTGGAC	59.793	26	211	799	1009
c108980_g1	1	p3	(CGG)5	15	620	634	CGACGCGGGTTTGATTCTTC	59.905	20	TCTCCGGTGAGCTCCTCTAC	60.107	20	138	527	664	CGACGCGGGTTTGATTCTTC	59.905	20	GCCGTCCTATCCCTAATCGC	60.109	20	160	527	686	CCTCCCTGATCGTGTACAGC	59.897	20	TCTCCGGTGAGCTCCTCTAC	60.107	20	270	395	664
c194530_g1	1	p1	(C)16	16	1	16
c92836_g1	1	p3	(CCA)6	18	185	202	ATCTCGTGCCTGTGTGTTGT	59.893	20	GGGTGACGCTAGGGATCATG	59.966	20	130	96	225	ATCTCGTGCCTGTGTGTTGT	59.893	20	AGGGTGACGCTAGGGATCAT	60.105	20	131	96	226	ATCTCGTGCCTGTGTGTTGT	59.893	20	ATCAGGGTGACGCTAGGGAT	60.105	20	134	96	229
c232686_g1	1	p1	(A)13	13	227	239	GGTGTACCCTCAGACTTGCC	60.036	20	TGGAAAGAAGCCCTCCACTC	59.307	20	261	74	334	TACCCTCAGACTTGCCGAGA	59.961	20	TGGAAAGAAGCCCTCCACTC	59.307	20	257	78	334	GAGCTGCCAGTTCAGAGAGG	60.108	20	TGGAAAGAAGCCCTCCACTC	59.307	20	167	168	334
c124907_g3	1	p2	(AT)6	12	609	620
c243559_g1	1	p2	(CT)6	12	159	170	GAAGGAAGAGGTCGTTGGGG	60.036	20	CTTACACCCCCTCTACCCCT	59.658	20	219	7	225	GGAAAATGGACGGTCGAGGT	60.037	20	CTTACACCCCCTCTACCCCT	59.658	20	165	61	225	GGAATGGACGATCGGGGATC	60.037	20	CTTACACCCCCTCTACCCCT	59.658	20	188	38	225
c12480_g1	1	p1	(A)10	10	683	692
c96847_g1	1	p2	(CT)6	12	2290	2301	TAGACGCACACACACAAGGG	60.25	20	GCCTGTTTTGGCCGAAACAT	59.967	20	266	2265	2530	TAGACGCACACACACAAGGG	60.25	20	ATGACCCGTCAAGTCCCAAC	59.964	20	219	2265	2483	TAGACGCACACACACAAGGG	60.25	20	CCGTCAAGTCCCAACTGTCT	59.607	20	214	2265	2478
c96847_g1	2	p1	(T)13	13	2433	2445	ACGCACACACACAAGGGTTA	60.108	20	GCCTGTTTTGGCCGAAACAT	59.967	20	263	2268	2530	ACGCACACACACAAGGGTTA	60.108	20	ATGACCCGTCAAGTCCCAAC	59.964	20	216	2268	2483	TAGACGCACACACACAAGGG	60.25	20	GCCTGTTTTGGCCGAAACAT	59.967	20	266	2265	2530
c117417_g3	1	p2	(CT)9	18	140	157	GGAAAATTGATTCCCAGACAAACA	58.147	24	AGGGAGAGGAGGTAACGGTC	60.033	20	177	47	223	GGAAAATTGATTCCCAGACAAACA	58.147	24	GAGGGAGAGGAGGTAACGGT	60.033	20	178	47	224	GGAAAATTGATTCCCAGACAAACA	58.147	24	AGAGGAGGTAACGGTCGGAA	59.961	20	173	47	219
c120088_g6	1	p1	(A)15	15	4	18
c124158_g3	1	p1	(G)14	14	671	684
c271357_g1	1	p2	(CT)7	14	9	22
c39281_g1	1	p1	(A)10	10	56	65	ACTCAAGAATCCAATTGTTTTCTCCA	59.449	26	AGATGGAAAATTTCTCCAAGGACA	58.356	24	269	1	269	ACTCAAGAATCCAATTGTTTTCTCCA	59.449	26	GCTAGATGGAAAATTTCTCCAAGGA	59.112	25	272	1	272	ACTCAAGAATCCAATTGTTTTCTCCA	59.449	26	AGCTAGATGGAAAATTTCTCCAAGG	59.11	25	273	1	273
c124468_g1	1	p1	(T)11	11	1	11
c125079_g1	1	p2	(CT)7	14	32	45	TCGGAGGAGATCACCGTCTC	60.464	20	TGTTTGGTCGTAAATCCCCCA	59.576	21	272	1	272	CGGAGGAGATCACCGTCTCA	60.748	20	TGTTTGGTCGTAAATCCCCCA	59.576	21	271	2	272	GTCGGAGGAGATCACCGTCT	60.749	20	TGTTTGGTCGTAAATCCCCCA	59.576	21	273	0	272
c125079_g1	2	p1	(T)10	10	538	547	TTTCTGTTCACAACTCTGGGA	57.076	21	CAGCTTGTTGTCTGCTTGCC	60.318	20	206	450	655	TTTCTGTTCACAACTCTGGGA	57.076	21	GCTTGTTGTCTGCTTGCCTT	59.613	20	204	450	653	TTTCTGTTCACAACTCTGGGA	57.076	21	AGCTTGTTGTCTGCTTGCCT	60.467	20	205	450	654
c84271_g1	1	p2	(GT)11	22	430	451
c230073_g1	1	p1	(G)11	11	320	330	GCCAGGAAAGAGGAGGAGGA	60.619	20	TCTCGGTTTTCCTTGGGCTG	60.251	20	120	247	366	GCCAGGAAAGAGGAGGAGGA	60.619	20	GTCTCGGTTTTCCTTGGGCT	60.251	20	121	247	367	GCCAGGAAAGAGGAGGAGGA	60.619	20	AGTCTCGGTTTTCCTTGGGC	60.251	20	122	247	368
c116819_g2	1	p1	(T)10	10	495	504	TGGTTGTGGAAGAACTGCGT	60.107	20	GAGGGCACAACAAGAACAAACA	59.835	22	186	362	547	TGTCTTGGTAGGGTGTTGGC	59.89	20	GAGGGCACAACAAGAACAAACA	59.835	22	104	444	547	TGGTTGTGGAAGAACTGCGT	60.107	20	AGGGCACAACAAGAACAAACA	58.825	21	185	362	546
c71841_g1	1	p2	(TA)7	14	1	14
c113857_g1	1	p3	(TGC)5	15	1664	1678	GAATCGGGGTGGAGATCGTC	59.968	20	CGCCTCAGTTCCAGTTTCCT	59.965	20	130	1591	1720	TTGAAGGAGGAGCTTCTGCG	60.037	20	CGCCTCAGTTCCAGTTTCCT	59.965	20	149	1572	1720	GAATCGGGGTGGAGATCGTC	59.968	20	GCAACAACAGCAACAGCAGA	59.899	20	156	1591	1746
c113857_g1	2	p3	(GCT)5	15	1788	1802	GAATCGGGGTGGAGATCGTC	59.968	20	GTCGCCTCAATTCCCCTCTC	60.179	20	237	1591	1827	AGGAAACTGGAACTGAGGCG	59.965	20	GTCGCCTCAATTCCCCTCTC	60.179	20	127	1701	1827	TTGAAGGAGGAGCTTCTGCG	60.037	20	GTCGCCTCAATTCCCCTCTC	60.179	20	256	1572	1827
c119758_g2	1	p2	(GA)7	14	1015	1028	AGCCTTTCTTTTCTTGACTGCA	58.709	22	TGCAGGGTTCTTCGTCACAA	59.821	20	132	976	1107	AGCCTTTCTTTTCTTGACTGCA	58.709	22	ATGCAGGGTTCTTCGTCACA	59.604	20	133	976	1108	GCCTTTCTTTTCTTGACTGCA	57.284	21	TGCAGGGTTCTTCGTCACAA	59.821	20	131	977	1107
c195192_g1	1	p2	(AG)8	16	106	121	AAGACAAGGTGGCTCTTGGG	59.889	20	CCACGTCGTCCTTACCATGT	59.754	20	131	63	193	AAGACAAGGTGGCTCTTGGG	59.889	20	TCACATTATCCACGCCACGT	59.752	20	145	63	207	GGGGTGCATGTCAGACATCT	59.746	20	CCACGTCGTCCTTACCATGT	59.754	20	113	81	193
c47034_g1	1	p1	(A)10	10	33	42
c93250_g1	1	p3	(ATT)5	15	218	232	TGGGATGCTTCTGTATTGCCT	59.434	21	TGCACTGCAGTTGAAATAACAAGA	59.662	24	190	88	277	TGGGATGCTTCTGTATTGCCT	59.434	21	TGCACTGCAGTTGAAATAACAAG	58.39	23	190	88	277	TGGGATGCTTCTGTATTGCCT	59.434	21	TGCACTGCAGTTGAAATAACAA	57.354	22	190	88	277
c99526_g1	1	p1	(A)10	10	124	133	ACAGCTTCCGATGAAAACGA	57.836	20	CATCTCGAGGAGGAGGGACA	60.106	20	162	92	253	ACAGCTTCCGATGAAAACGA	57.836	20	TCATCTCGAGGAGGAGGGAC	59.816	20	163	92	254	ACAGCTTCCGATGAAAACGA	57.836	20	CTTGACCCAGAGAGGCGTTC	60.39	20	135	92	226
c178609_g1	1	p1	(G)16	16	209	224
c67344_g1	1	p3	(GCG)5	15	389	403
c200915_g1	1	p3	(CTT)5	15	58	72	CGCTTCCTACCACTGCCTTT	60.322	20	ATGGAGAAGCGCAAACAGGA	59.963	20	206	7	212	TCAATGGCGCTTCCTACCAC	60.392	20	ATGGAGAAGCGCAAACAGGA	59.963	20	213	0	212	AATGGCGCTTCCTACCACTG	60.393	20	ATGGAGAAGCGCAAACAGGA	59.963	20	211	2	212
c99245_g1	1	p3	(ATG)5	15	282	296	AGCTTCCTTCAACACACACT	57.282	20	TGATATCGGTATTGGTCAAGAGGT	59.101	24	273	105	377	AGCTTCCTTCAACACACACTT	57.995	21	TGATATCGGTATTGGTCAAGAGGT	59.101	24	273	105	377	AGCTTCCTTCAACACACACT	57.282	20	TGATATCGGTATTGGTCAAGAGGTT	59.634	25	273	105	377
c218415_g1	1	p2	(AG)10	20	1	20
c105981_g1	1	p3	(GAA)7	21	1465	1485	AATTCCTCCGTACGAGCTGC	60.179	20	CTCGCCGCAATTATGTTCCG	60.042	20	242	1289	1530	GTACGAGCTGCTGTTCTCCA	59.756	20	CTCGCCGCAATTATGTTCCG	60.042	20	233	1298	1530	GATGCGACCGAGCCTAGTAC	60.04	20	AGCTGGCGTTGATGAACTGT	60.25	20	213	1435	1647
c105981_g1	2	p1	(T)10	10	3552	3561	ACCTGGCTGGGGTTTCTTTT	59.735	20	AGCTGTCCGAACACAAATGT	58.033	20	240	3356	3595	GTCTTACCTGGCTGGGGTTT	59.596	20	AGCTGTCCGAACACAAATGT	58.033	20	245	3351	3595	GTTGAGCAAATCCTGAGCCG	59.551	20	AGCTGTCCGAACACAAATGT	58.033	20	183	3413	3595
c242671_g1	1	p2	(AG)6	12	186	197	TCCTATCATCAGGCACTCACA	58.249	21	AGACGTTTTCTTGTTCTTAGGTCC	58.945	24	138	87	224	TCCTATCATCAGGCACTCACA	58.249	21	GACGTTTTCTTGTTCTTAGGTCC	57.66	23	137	87	223	ACTCATTCTACACCGTTTGGG	57.946	21	AGACGTTTTCTTGTTCTTAGGTCC	58.945	24	214	11	224
c266195_g1	1	p1	(A)10	10	672	681
c125775_g1	1	p2	(AG)9	18	3540	3557	ACGTTGACACCCTGTTCTCC	59.894	20	CCCATCCAGACCGAGATGTC	59.609	20	278	3395	3672	CACCCTGTTCTCCCACCATG	60.323	20	CCCATCCAGACCGAGATGTC	59.609	20	271	3402	3672	TTGACACCCTGTTCTCCCAC	59.528	20	CCCATCCAGACCGAGATGTC	59.609	20	275	3398	3672
c255951_g1	1	p1	(T)10	10	237	246	TCGTCCCTCCTCTGTCAGAG	60.035	20	TGAAAAGAGGACAACGAAGGA	57.169	21	209	154	362	CTCGTCCCTCCTCTGTCAGA	60.035	20	TGAAAAGAGGACAACGAAGGA	57.169	21	210	153	362	TCTCGTCCCTCCTCTGTCAG	60.035	20	TGAAAAGAGGACAACGAAGGA	57.169	21	211	152	362
c115172_g1	1	p1	(A)10	10	77	86	AGTCGGGTCAGTTAACTTCTCA	58.772	22	GCTCATTCCAGCTCCATGGT	60.107	20	152	36	187	AGTCGGGTCAGTTAACTTCTCA	58.772	22	TGGCTCATTCCAGCTCCATG	60.107	20	154	36	189	AGTCGGGTCAGTTAACTTCTCA	58.772	22	TGTGTTGGCTCATTCCAGCT	59.889	20	159	36	194
c268193_g1	1	p2	(CT)6	12	102	113	CCGACAAATTGGTGCTGACC	59.759	20	ATGAGTTGAAGGCCCTCAGC	60.035	20	256	15	270	CCGACAAATTGGTGCTGACC	59.759	20	CTTCGCCAACGGGTTTCTTG	60.04	20	223	15	237	CCGACAAATTGGTGCTGACC	59.759	20	AGCCCGGCATTCTCTTCTTC	60.107	20	239	15	253
c114687_g5	1	p2	(GA)7	14	5533	5546	TCCACATTTCCACTACTTGGCA	59.893	22	AAGTGATCGCTCTCTCTCCA	57.864	20	273	5350	5622	TCCACATTTCCACTACTTGGCA	59.893	22	GTGATCGCTCTCTCTCCATTGA	59.64	22	271	5350	5620	TCCACATTTCCACTACTTGGCA	59.893	22	AGTGATCGCTCTCTCTCCATTG	59.638	22	272	5350	5621
c89365_g1	1	p1	(A)11	11	669	679	GAGGGTCAACGGGTTACTCA	59.029	20	TGTCCCATCTTTCTCGATAACCT	58.969	23	246	478	723	TGAGAGGGTCAACGGGTTAC	59.029	20	TGTCCCATCTTTCTCGATAACCT	58.969	23	249	475	723	AGGGTCAACGGGTTACTCAAC	59.929	21	TGTCCCATCTTTCTCGATAACCT	58.969	23	245	479	723
c122922_g5	1	p1	(T)10	10	380	389	CCGTACCCCTTCCTCTAGCT	60.106	20	AGGGTCGCTCAAGTAGAGGA	59.668	20	221	216	436	TCCGTACCCCTTCCTCTAGC	60.106	20	AGGGTCGCTCAAGTAGAGGA	59.668	20	222	215	436	GTTGCCAACCATTGTCCTGC	60.32	20	AGGGTCGCTCAAGTAGAGGA	59.668	20	110	327	436
c42172_g1	1	p2	(AT)8	16	214	229	ACACCGGGATTCGTGTTTGA	59.893	20	TGAATCTGGGTTCGGTTGGT	59.231	20	178	97	274	TTGACCCATTGCGAGGAACA	59.89	20	TGAATCTGGGTTCGGTTGGT	59.231	20	260	15	274	TCAGGTTGACCCATTGCGAG	60.322	20	TGAATCTGGGTTCGGTTGGT	59.231	20	265	10	274
c87474_g3	1	p3	(AAT)5	15	2323	2337	TATGCGTCCAAGCCTCTGTG	60.108	20	TCCCGACCCTTGCCCTAATA	60.031	20	268	2116	2383	TATGCGTCCAAGCCTCTGTG	60.108	20	TATCCCGACCCTTGCCCTAA	60.031	20	270	2116	2385	TATGCGTCCAAGCCTCTGTG	60.108	20	CCGACCCTTGCCCTAATAGG	59.603	20	266	2116	2381
c109632_g1	1	p1	(T)12	12	1660	1671	CAAGAGGCCAATTGACCCGA	60.322	20	GACCAACTGAACACCCCACA	60.107	20	196	1529	1724	TCAAGAGGCCAATTGACCCG	60.322	20	GACCAACTGAACACCCCACA	60.107	20	197	1528	1724	CAAGAGGCCAATTGACCCGA	60.322	20	ATGGGACCAACTGAACACCC	59.888	20	200	1529	1728
c125051_g6	1	p1	(T)10	10	39	48	TCAGACTAGTCAGGTTTCTGCT	58.499	22	GCAAGAGAGGGCTTTGGACA	60.251	20	260	11	270	TCAGACTAGTCAGGTTTCTGCT	58.499	22	TGCGGCCAATTAGCTAACCT	59.745	20	183	11	193	TCAGACTAGTCAGGTTTCTGCT	58.499	22	GCTAACCTGCAAGCATCCCT	60.395	20	171	11	181
c86433_g1	1	p3	(CCA)5	15	493	507
c73023_g1	1	p1	(T)10	10	126	135	GGAAACTACTCTGAATTGAGAGCC	59.127	24	ACCGAGTGGGAATAAAGCTTCA	59.695	22	201	26	226	GGAAACTACTCTGAATTGAGAGCC	59.127	24	AATGCCATCCTCAACCAACT	57.39	20	279	26	304	ACTCTGAATTGAGAGCCTTTTTGA	58.62	24	TGCTTCAAATGCCATCCTCA	57.781	20	279	33	311
c119398_g6	1	p1	(T)10	10	700	709	TGGTATCAGAGCCTCATTTGGA	58.885	22	TCCGCCTAATCCAACATCCC	59.528	20	174	599	772	TGGTATCAGAGCCTCATTTGGA	58.885	22	CCGCCTAATCCAACATCCCT	59.526	20	173	599	771	TGGTATCAGAGCCTCATTTGGAA	59.477	23	TCCGCCTAATCCAACATCCC	59.528	20	174	599	772
c105373_g2	1	p1	(T)10	10	794	803	AGCATGTACCACGACCTTCC	59.751	20	GGAAGCAAATCCGTGAAGCC	59.829	20	140	715	854	AGCATGTACCACGACCTTCC	59.751	20	TGGGTGGCCAAATTACTGGG	60.252	20	274	715	988	AGCATGTACCACGACCTTCC	59.751	20	GGTGGCCAAATTACTGGGGT	60.252	20	272	715	986
c182041_g1	1	p2	(GT)6	12	208	219	GCAGTGGTCTGTTGCAAGTG	59.97	20	CAGGCCTCAGTCCAGTTCAG	60.037	20	159	133	291	CCATTGCAGTGGTCTGTTGC	60.039	20	CAGGCCTCAGTCCAGTTCAG	60.037	20	164	128	291	GCCATTGCAGTGGTCTGTTG	60.039	20	CAGGCCTCAGTCCAGTTCAG	60.037	20	165	127	291
c124946_g1	1	p2	(AT)6	12	2971	2982	AGCCCAAGCCATTCTGCTAG	60.107	20	TGCAAAGAATTGAGCCACGC	60.039	20	268	2778	3045	TCAGAGGTGTGGGTTTGAGC	59.891	20	TGCAAAGAATTGAGCCACGC	60.039	20	209	2837	3045	CAGAGGTGTGGGTTTGAGCT	59.891	20	TGCAAAGAATTGAGCCACGC	60.039	20	208	2838	3045
c124946_g1	2	p1	(A)10	10	3125	3134	GCGTGGCTCAATTCTTTGCA	60.039	20	TCTCCGACTAAGGAAGCCAGA	59.994	21	234	3026	3259	GGAGGTAGCGTGGCTCAATT	60.108	20	TCTCCGACTAAGGAAGCCAGA	59.994	21	241	3019	3259	AGCGTGGCTCAATTCTTTGC	59.758	20	TCTCCGACTAAGGAAGCCAGA	59.994	21	235	3025	3259
c109403_g9	1	p2	(AT)7	14	121	134	AGGGAGAAATTGATTGCTAGCTCA	60.08	24	GGTGGTGAAGAGGTTCGGAG	60.037	20	213	88	300	TCAGGGAGAAATTGATTGCTAGCT	60.08	24	GGTGGTGAAGAGGTTCGGAG	60.037	20	215	86	300	AGGGAGAAATTGATTGCTAGCTCA	60.08	24	GAGGCGACGGATGTGAAGAT	59.897	20	194	88	281
c125803_g9	1	p1	(A)11	11	1145	1155	TGACTTGTAGACCAAAGCAATGA	58.286	23	GTTGCTGGTCCCATCGTACA	60.037	20	278	1057	1334	TGACTTGTAGACCAAAGCAATGA	58.286	23	TGTTGCTGGTCCCATCGTAC	60.037	20	279	1057	1335	ACTTGTAGACCAAAGCAATGAGT	58.281	23	GTTGCTGGTCCCATCGTACA	60.037	20	276	1059	1334
c116580_g1	1	p1	(T)10	10	478	487	TGGAGAGCTGACGGTAAGGA	59.961	20	TGCCCATTTTGCCAACAATTCT	59.894	22	186	340	525	GAGAGCTGACGGTAAGGACG	59.901	20	TGCCCATTTTGCCAACAATTCT	59.894	22	184	342	525	GTGGAGAGCTGACGGTAAGG	59.826	20	TGCCCATTTTGCCAACAATTCT	59.894	22	187	339	525
c91727_g1	1	c	(AG)7ttttgatgtgaa(AG)10	46	1135	1180
c125502_g1	1	p2	(TC)11	22	1	22
c158140_g1	1	p2	(GA)7	14	689	702
c122309_g2	1	p3	(TTA)7	21	626	646	AGCATCTTAAGGGCGAGCTC	59.894	20	CTAGTCATCCCTTTTAAAGAGAATTGA	57.327	27	248	429	676	AGCATCTTAAGGGCGAGCTC	59.894	20	TCTAGTCATCCCTTTTAAAGAGAATTG	57.327	27	249	429	677	GCGAGCTCCTGCAAGTGATA	60.179	20	CTAGTCATCCCTTTTAAAGAGAATTGA	57.327	27	236	441	676
c121051_g3	1	p2	(GA)7	14	946	959	TTGGCTCTACCCGTCCAAAC	59.964	20	ACCGATTTCCTCACCATCACA	59.372	21	133	864	996	AATCACTGACTCCGCCCTTG	60.036	20	ACCGATTTCCTCACCATCACA	59.372	21	150	847	996	TTGGCTCTACCCGTCCAAAC	59.964	20	CCCCTTTCTCTCCTCTCTTCG	59.246	21	220	864	1083
c121051_g3	2	p1	(G)11	11	1356	1366	AGAGAGAGAGGAGAGACGACA	58.815	21	TGCCTTGTCGAAGTTGACGT	60.179	20	207	1220	1426	AGAGAGAGAGGAGAGACGACA	58.815	21	TGTTGTTGCTTTGGGACCGA	60.394	20	256	1220	1475	AGAGAGAGAGGAGAGACGACA	58.815	21	TTGTTGTTGCTTTGGGACCG	59.542	20	257	1220	1476
c104159_g1	1	p2	(AC)6	12	3709	3720	ACACCGCCACTGATTATGCT	59.747	20	AGTCAGGGGTTGAAAGGCAC	60.179	20	263	3581	3843	ACACCGCCACTGATTATGCT	59.747	20	TCAGGGGTTGAAAGGCACAA	59.74	20	261	3581	3841	ACACCGCCACTGATTATGCT	59.747	20	GCACAAGCCAGATCACTCCA	60.322	20	247	3581	3827
c241120_g1	1	p1	(A)13	13	114	126	AACACAAGCGTTCCCAATGC	59.968	20	ATGACCGAAGAGAAGGTGGC	59.749	20	248	36	283	AACACAAGCGTTCCCAATGC	59.968	20	GACCGAAGAGAAGGTGGCAG	60.39	20	246	36	281	AACACAAGCGTTCCCAATGC	59.968	20	GCCTGGTGATGACCGAAGAG	60.461	20	256	36	291
c3055_g1	1	p3	(GGA)5	15	1	15
c235841_g1	1	p1	(T)10	10	248	257	ACAGTTCAGGGGAGACTCGA	59.887	20	ACCAATGCAAGAAGGATGTTGTG	59.994	23	142	158	299	ACAGTTCAGGGGAGACTCGA	59.887	20	ACCAATGCAAGAAGGATGTTGT	58.766	22	142	158	299	ACAGTTCAGGGGAGACTCGA	59.887	20	CCAATGCAAGAAGGATGTTGTGA	59.744	23	141	158	298
c91718_g1	1	p2	(TC)8	16	1	16
c195121_g1	1	p2	(TG)6	12	160	171	AAAATGGTGGATGCACGCAC	60.038	20	TGTAGCCAACATGTGTGAGTGT	60.159	22	100	107	206	TGCGCGTATGTTGCTTCATG	59.903	20	AGCCAACATGTGTGAGTGTACA	60.159	22	173	31	203	TGCGCGTATGTTGCTTCATG	59.903	20	TGTAGCCAACATGTGTGAGTGT	60.159	22	176	31	206
c113983_g1	1	p2	(TA)6	12	216	227	ACTATCCCACCACGATCCCA	60.032	20	GACCCAAACCCCAGACATGT	59.888	20	116	171	286	ATCCCACCACGATCCCAAAC	60.034	20	GACCCAAACCCCAGACATGT	59.888	20	113	174	286	ACCACGATCCCAAACCGTAC	60.037	20	GACCCAAACCCCAGACATGT	59.888	20	108	179	286
c208483_g1	1	p1	(G)10	10	11	20
c216615_g1	1	p3	(AAT)5	15	112	126	TTTTGGTTGTGGTGTGTGTACA	58.845	22	AAGTTAGCACCACATTCGTCT	57.597	21	100	74	173	TTTTGGTTGTGGTGTGTGTACAA	59.427	23	AAGTTAGCACCACATTCGTCT	57.597	21	100	74	173	ATTTTGGTTGTGGTGTGTGTACA	59.236	23	AGTTAGCACCACATTCGTCTACA	59.743	23	100	73	172
c95530_g1	1	c	(A)11ttggtagccaaaccctaattagggtttggctaccaa(T)11	58	1201	1258	ACTGCGGCAGAAGAAGGAAA	59.891	20	ACTGCGGCAGAAGAAGGAAA	59.891	20	106	1176	1281	ACTGCGGCAGAAGAAGGAAA	59.891	20	AACTGCGGCAGAAGAAGGAA	59.891	20	107	1176	1282	AACTGCGGCAGAAGAAGGAA	59.891	20	ACTGCGGCAGAAGAAGGAAA	59.891	20	107	1175	1281
c126467_g1	1	p2	(TA)7	14	6826	6839
c161262_g1	1	p1	(A)10	10	10	19
c124304_g1	1	p1	(T)10	10	3883	3892	GGTGATGAAGCTGTGTCGGA	60.037	20	ACAACAAGGCAATTACAACACACT	59.84	24	196	3776	3971	GGTGATGAAGCTGTGTCGGA	60.037	20	ACAACAAGGCAATTACAACACAC	58.571	23	196	3776	3971	TGGTGATGAAGCTGTGTCGG	60.321	20	ACAACAAGGCAATTACAACACACT	59.84	24	197	3775	3971
c138511_g1	1	p1	(A)10	10	81	90	ACGTCTTCAAATCAAAATTGAAAGGG	59.299	26	ACCGCCTTTTCCCCTTTCAA	60.106	20	177	17	193	ACGTCTTCAAATCAAAATTGAAAGGG	59.299	26	AACCGCCTTTTCCCCTTTCA	60.106	20	178	17	194	CGTCTTCAAATCAAAATTGAAAGGGA	59.077	26	ACCGCCTTTTCCCCTTTCAA	60.106	20	176	18	193
c242694_g1	1	p1	(A)12	12	295	306
c225969_g1	1	p3	(CTG)5	15	1277	1291	AGGAGGGCATGTTCGTCAAG	60.036	20	GTGACGACACACTGGCTACA	59.968	20	144	1212	1355	GGAGGGCATGTTCGTCAAGA	60.036	20	GTGACGACACACTGGCTACA	59.968	20	143	1213	1355	CAAGGAGGGCATGTTCGTCA	60.322	20	GTGACGACACACTGGCTACA	59.968	20	146	1210	1355
c71328_g1	1	p1	(T)10	10	222	231	ATGGGCTCCATTTCGAGGTG	60.107	20	TTGAGATAAGGCTGGAATGATCT	57.099	23	270	19	288	GCTCCGAGATTCATGTGGCT	60.179	20	TTGAGATAAGGCTGGAATGATCT	57.099	23	170	119	288	AGCTCCGAGATTCATGTGGC	60.179	20	TTGAGATAAGGCTGGAATGATCT	57.099	23	171	118	288
c110819_g1	1	p3	(GAA)6	18	274	291	AACCCTAACGAGATCCCCGA	60.033	20	AGGAAGGTCATTCTGCACCG	60.036	20	207	112	318	AACCCTAACGAGATCCCCGA	60.033	20	TCCCCAAATGCTTCCCCTTC	59.959	20	260	112	371	AACCCTAACGAGATCCCCGA	60.033	20	CTCCCCAAATGCTTCCCCTT	59.958	20	261	112	372
c77581_g2	1	p2	(GA)8	16	153	168	CAAGGACGGAGAGATTGACGA	59.527	21	GATGCAACTGCCCCTAGGAG	60.179	20	163	104	266	TCAAGGACGGAGAGATTGACG	59.527	21	GATGCAACTGCCCCTAGGAG	60.179	20	164	103	266	CAAGGACGGAGAGATTGACGA	59.527	21	CCCTAGGAGACCAGGGGTAG	59.811	20	152	104	255
c94070_g2	1	p1	(A)10	10	1186	1195	TACCACACAGGGCTAAGTGC	59.676	20	ACAGTTGGTTCAAAGGAGGGA	59.15	21	258	1034	1291	TACCACACAGGGCTAAGTGC	59.676	20	CGGTGTAACTGAAAAGAGGGGA	59.962	22	214	1034	1247	TACCACACAGGGCTAAGTGC	59.676	20	AGGTTCATACAGCTTTGACGGT	59.961	22	232	1034	1265
c52911_g1	1	p1	(T)10	10	215	224	TCATCAGCAGAATCACCCCT	58.412	20	TCGTTTAGGGGACAGAGTGA	57.702	20	229	30	258	TCAGCAGAATCACCCCTTTGA	59.295	21	TCGTTTAGGGGACAGAGTGA	57.702	20	226	33	258	TCATCAGCAGAATCACCCCT	58.412	20	CTTCGTTTAGGGGACAGAGTGA	59.439	22	231	30	260
c111640_g1	1	p1	(T)11	11	895	905	CCCGTGAGTTAACAAAGGATCAC	59.564	23	AGCTCAAGTCACGCACATGA	59.966	20	280	732	1011	CCCGTGAGTTAACAAAGGATCA	58.329	22	AGCTCAAGTCACGCACATGA	59.966	20	280	732	1011	CCGTGAGTTAACAAAGGATCACA	58.938	23	AGCTCAAGTCACGCACATGA	59.966	20	279	733	1011
c111640_g1	2	p1	(G)15	15	1240	1254
c123622_g3	1	p3	(ATT)5	15	32	46	CTGCTCGGACGTCTTGGAG	60.154	19	CTGGTGATCCTGCAGTCCAG	60.108	20	136	2	137	CTGCTCGGACGTCTTGGAG	60.154	19	GGTGATCCTGCAGTCCAGTT	59.674	20	134	2	135	GTCTGCTCGGACGTCTTGG	60.445	19	CTGGTGATCCTGCAGTCCAG	60.108	20	138	0	137
c2684_g1	1	p2	(TG)8	16	15	30
c224655_g1	1	p1	(T)10	10	33	42
c122099_g1	1	p3	(ACC)5	15	530	544	AGGCCCTCCTACTTCAGTCA	59.586	20	ATACCTTTCCCCCGCTCTCT	60.031	20	209	434	642	AGGCCCTCCTACTTCAGTCA	59.586	20	TTCCCCCGCTCTCTCATACA	60.033	20	203	434	636	AGGCCCTCCTACTTCAGTCA	59.586	20	TTCAACACCAAGCCACCCTT	60.033	20	182	434	615
c124440_g4	1	p2	(CT)7	14	324	337	ATATTCACTCGCGGGCTGAG	59.967	20	AATATCGCGAACCCACGTGT	60.109	20	123	269	391	ATATTCACTCGCGGGCTGAG	59.967	20	GAAGCCTCGAGGGACTTCAC	60.109	20	168	269	436	ATATTCACTCGCGGGCTGAG	59.967	20	TCGAGGGACTTCACTCCTGT	59.887	20	162	269	430
c191230_g1	1	p3	(GAT)5	15	81	95	CTGGAACCAAGAAGTGTGACA	58.082	21	ACCTCTGACCAGATCCTCCC	60.032	20	218	0	217	CTGGAACCAAGAAGTGTGACA	58.082	21	TCTGACCAGATCCTCCCAGG	60.032	20	215	0	214	CTGGAACCAAGAAGTGTGACA	58.082	21	CCTCTGACCAGATCCTCCCA	60.032	20	217	0	216
c43850_g1	1	p2	(AC)6	12	20	31
c175469_g1	1	p1	(G)14	14	219	232
c160323_g1	1	p1	(T)10	10	28	37	CCGTCGTTGGTGAAGCAAAC	60.317	20	CCTCCTCCCTCCTCCCTTTT	60.253	20	184	4	187	CGTCGTTGGTGAAGCAAACA	59.625	20	CCTCCTCCCTCCTCCCTTTT	60.253	20	183	5	187	CCGTCGTTGGTGAAGCAAAC	60.317	20	AGCCAAGCCACCTGTAATGT	59.594	20	142	4	145
c91425_g1	1	p1	(A)10	10	523	532
c106285_g1	1	p1	(A)10	10	783	792	CACTCGCCGAAGAGAGATGG	60.249	20	TTTGGGGCGTGGTTATCTCC	60.035	20	211	632	842	CCACTCGCCGAAGAGAGATG	60.249	20	TTTGGGGCGTGGTTATCTCC	60.035	20	212	631	842	CACTCGCCGAAGAGAGATGG	60.249	20	GGCGTGGTTATCTCCGTTCT	59.825	20	206	632	837
c228966_g1	1	p3	(GCC)6	18	369	386	GGGAAGGAGGTGAAGGAGGA	60.253	20	CGAACAGGCTGCTGTTGTTC	60.041	20	262	155	416	AGGGGAAGGAGGTGAAGGAG	60.253	20	CGAACAGGCTGCTGTTGTTC	60.041	20	264	153	416	GAGAAGATGCAGCAGGGGAA	59.746	20	CGAACAGGCTGCTGTTGTTC	60.041	20	277	140	416
c104122_g1	1	p1	(A)10	10	105	114	ATTCCCGGTCCCCTTGGATA	60.029	20	TCATGTGGTTGCCAGGATCC	60.034	20	235	5	239	ATACTACCCGGCATGCATGG	59.963	20	TCATGTGGTTGCCAGGATCC	60.034	20	218	22	239	ATACTACCCGGCATGCATGG	59.963	20	AAAAGGGGATGGAAGCCTGG	59.958	20	276	22	297
c111318_g8	1	p1	(A)11	11	75	85	TGGCCGAAATATTGGATCGTG	58.782	21	GAGCCTCAAGTTTCAATGTCCA	58.851	22	105	12	116	GGCCGAAATATTGGATCGTGT	58.781	21	GAGCCTCAAGTTTCAATGTCCA	58.851	22	104	13	116	TGGCCGAAATATTGGATCGTG	58.782	21	AGAGCCTCAAGTTTCAATGTCCA	60.181	23	106	12	117
c115907_g1	1	p2	(AT)6	12	13	24
c9803_g1	1	p3	(CCT)5	15	499	513	ATCTGACGCATATGTCGCGT	59.969	20	CGTAATGCCGTCTCTCTCCC	59.969	20	118	450	567	ATCTGACGCATATGTCGCGT	59.969	20	CCGTAATGCCGTCTCTCTCC	59.969	20	119	450	568	ATCTGACGCATATGTCGCGT	59.969	20	TCTCCCTCCTCATCGTCGTT	60.034	20	104	450	553
c95656_g1	1	p1	(T)10	10	48	57	TCCTGAGCATAGTTAGCACACT	58.9	22	AGGCTATTCAGAGCAAGGCA	59.085	20	255	21	275	CCTGAGCATAGTTAGCACACTGA	60.119	23	AGGCTATTCAGAGCAAGGCA	59.085	20	254	22	275	TCCTGAGCATAGTTAGCACACTG	60.119	23	AGGCTATTCAGAGCAAGGCA	59.085	20	255	21	275
c153736_g1	1	p3	(AAT)5	15	583	597	ACGAACCGACAAAGCACAGA	60.179	20	CAAGTGGGCGCTTGACAATT	59.685	20	270	363	632	CAACGAACCGACAAAGCACA	59.625	20	CAAGTGGGCGCTTGACAATT	59.685	20	272	361	632	CACAACGAACCGACAAAGCA	59.625	20	CAAGTGGGCGCTTGACAATT	59.685	20	274	359	632
c116473_g2	1	p1	(A)14	14	2	15
c89972_g1	1	p1	(T)14	14	746	759	CGGTGATCTGACTGGGCTTT	60.036	20	AGGCTGTGTTGTGAAAGACCT	59.787	21	250	601	850	TGTAGGCTGAAGGGTGGAGA	59.884	20	AGGCTGTGTTGTGAAAGACCT	59.787	21	223	628	850	TGGGCTTTGGTGTGGTGTAG	60.179	20	AGGCTGTGTTGTGAAAGACCT	59.787	21	238	613	850
c268503_g1	1	p2	(GA)6	12	58	69	GGGAATGGGCTCTGTTCACT	59.67	20	GAACACGTCAGGCAGGTTTG	59.692	20	174	6	179	AGGGAATGGGCTCTGTTCAC	59.67	20	GAACACGTCAGGCAGGTTTG	59.692	20	175	5	179	GGGAATGGGCTCTGTTCACT	59.67	20	TAACGAACACGTCAGGCAGG	60.319	20	178	6	183
c118806_g1	1	p1	(T)12	12	1137	1148	TCTGGGAGAATGCTCAGGAA	58.043	20	TGTGTTTTCTCCACCTCACCA	59.438	21	245	1065	1309	ATCTGGGAGAATGCTCAGGA	57.813	20	TGTGTTTTCTCCACCTCACCA	59.438	21	246	1064	1309	TCTGGGAGAATGCTCAGGAAA	58.731	21	TGTGTTTTCTCCACCTCACCA	59.438	21	245	1065	1309
c50501_g1	1	p1	(A)11	11	242	252
c103631_g5	1	p2	(GA)6	12	3	14
c104606_g2	1	p3	(CGG)5	15	234	248	GCTTCCGGTGCGAAGATTTC	59.903	20	CCCCTAGCATCGCCGAAATA	59.68	20	263	21	283	TTCTGGAGGTCATGGGGACT	59.881	20	CCCCTAGCATCGCCGAAATA	59.68	20	186	98	283	TGGGGGATTTGGAGAGGACT	59.879	20	CCCCTAGCATCGCCGAAATA	59.68	20	234	50	283
c6339_g1	1	p1	(T)12	12	1	12
c122221_g1	1	p2	(AT)8	16	1	16
c125942_g3	1	c	(GC)7(AC)11	36	941	976
c122380_g3	1	p2	(GA)7	14	700	713	ATCTAATCGAGCTCGCCACC	59.684	20	CGACCCCTCACTCTCCCTAT	59.814	20	176	563	738	TTCCGAAACATGGGGGAGTC	59.673	20	CGACCCCTCACTCTCCCTAT	59.814	20	273	466	738	CTTCCGAAACATGGGGGAGT	59.672	20	CGACCCCTCACTCTCCCTAT	59.814	20	274	465	738
c175567_g1	1	p3	(TGG)5	15	116	130	CGAAGTCCCCGTGATGGTAG	59.898	20	TCGCAAGCAACATGAAGTGC	60.04	20	147	71	217	CCATACTCGAAGTCCCCGTG	59.898	20	TCGCAAGCAACATGAAGTGC	60.04	20	154	64	217	CACCATACTCGAAGTCCCCG	59.898	20	TCGCAAGCAACATGAAGTGC	60.04	20	156	62	217
c156708_g1	1	p1	(A)10	10	97	106	GGGCTGGGGTTCATCAAAGA	59.96	20	GGTCCCACAACTTCAAGCGA	60.534	20	239	4	242	GAGGGCTGGGGTTCATCAAA	59.96	20	GGTCCCACAACTTCAAGCGA	60.534	20	241	2	242	AGGGCTGGGGTTCATCAAAG	59.96	20	GGTCCCACAACTTCAAGCGA	60.534	20	240	3	242
c117358_g3	1	p3	(TGC)5	15	1934	1948	GTTGTTCATGTCGGCACTGG	59.762	20	TGCCAAAAAGAGCTGTTGCC	59.895	20	219	1887	2105	GTTGTTCATGTCGGCACTGG	59.762	20	ACCATAGGCAGCAAACACCA	59.888	20	244	1887	2130	GTTGTTCATGTCGGCACTGG	59.762	20	AAAAGAGCTGTTGCCTCGGT	60.179	20	214	1887	2100
c154038_g1	1	p1	(T)10	10	44	53	ACCGGAGTAACATTGACCGT	59.029	20	ACAAGTTTCATCTTCACAACATCA	57.302	24	103	18	120	ACCGGAGTAACATTGACCGT	59.029	20	TCAAACAAGTTTCATCTTCACAACA	58.081	25	107	18	124	ACCGGAGTAACATTGACCGT	59.029	20	AGTTTCATCTTCACAACATCATCTAGC	59.934	27	100	18	117
c86412_g1	1	p2	(AT)9	18	4	21
c121006_g2	1	p1	(A)12	12	279	290	ACATGCGAGTCACGTGTCAT	60.038	20	TGCCATACACCCATGCCAAT	60.032	20	204	175	378	ACATGCGAGTCACGTGTCAT	60.038	20	ATGCCATACACCCATGCCAA	60.032	20	205	175	379	TAGGGAACATGCGAGTCACG	59.827	20	TGCCATACACCCATGCCAAT	60.032	20	210	169	378
c115104_g1	1	c	(A)11tcataactttaa(T)10	33	1258	1290	GCACAAGTTCCAGCTGCATC	60.109	20	GCAACCTTGGGGTAGTCTCC	60.035	20	232	1140	1371	AGCACAAGTTCCAGCTGCAT	60.539	20	GCAACCTTGGGGTAGTCTCC	60.035	20	233	1139	1371	AAGCACAAGTTCCAGCTGCA	60.753	20	GCAACCTTGGGGTAGTCTCC	60.035	20	234	1138	1371
c117382_g3	1	p3	(CCT)5	15	86	100	CCGACTATGGCGATCAAGCT	59.967	20	GGCAATTGGCGACTGATGTC	59.901	20	160	44	203	TGGAGGAGGGGGTGATGATT	59.954	20	GGCAATTGGCGACTGATGTC	59.901	20	186	18	203	CCACCGACTATGGCGATCAA	59.896	20	GGCAATTGGCGACTGATGTC	59.901	20	163	41	203
c124062_g3	1	p2	(TG)6	12	363	374	GCGGTCGCAATTTGGAGATC	59.972	20	ACTCACCTCATGTGTGTGCC	60.25	20	169	248	416	GCTTGCAACTTAGTGCGGTC	60.11	20	ACTCACCTCATGTGTGTGCC	60.25	20	183	234	416	CTTGCAACTTAGTGCGGTCG	59.836	20	ACTCACCTCATGTGTGTGCC	60.25	20	182	235	416
c203883_g1	1	p1	(A)11	11	193	203	AGCCATTCCAATTGCAGATAACA	58.975	23	TGCCCGAGTTCTAGCCAGAT	60.688	20	195	128	322	AGCCATTCCAATTGCAGATAACA	58.975	23	ATGCCCGAGTTCTAGCCAGA	60.688	20	196	128	323	TGTTTTAGCCATTCCAATTGCAGA	59.717	24	TGCCCGAGTTCTAGCCAGAT	60.688	20	201	122	322
c1529_g1	1	p1	(A)13	13	177	189	GGGTAGTTGTACGCAGCCTT	60.037	20	TGTTGTGCGGGAGGATTTCA	59.89	20	243	107	349	GGGAGGGTAGTTGTACGCAG	59.825	20	TGTTGTGCGGGAGGATTTCA	59.89	20	247	103	349	TGGGAAGGCTGTTTCCGAAA	59.816	20	TGTTGTGCGGGAGGATTTCA	59.89	20	213	137	349
c13701_g1	1	c	(A)10cacagagacccagctccatattctcagcgctgcag(CTC)5	60	209	268	GCTCTTGAACGGCCTACCTT	60.036	20	AGGAGGAGGAAGGCGGAG	60.042	18	264	27	290	GCTCTTGAACGGCCTACCTT	60.036	20	AGGAGGAGGAGGAAGGCG	60.042	18	267	27	293	GCTCTTGAACGGCCTACCTT	60.036	20	GAGGAGGAGGAAGGCGGA	60.043	18	265	27	291
c126362_g1	1	c	(GA)7aatgcagcaaacaatgcta(T)15	48	64	111	CGCGCATTGACTTGATCCAT	59.341	20	AGCAGAGAGGGTGAGGAGAG	60.033	20	227	0	226	CGCGCATTGACTTGATCCAT	59.341	20	GCAGAGAGGGTGAGGAGAGA	60.034	20	226	0	225	CGCGCATTGACTTGATCCAT	59.341	20	AGGAGAGAGGCCAAGATGGT	59.956	20	214	0	213
c122522_g4	1	p2	(AG)6	12	2348	2359	CGTGACTTCTCATGCTGCCA	60.671	20	AGCATGGTGAAGGTAGTGTGT	59.3	21	238	2213	2450	CGTGACTTCTCATGCTGCCA	60.671	20	CAGCTGCAGGTCACTCCC	60.047	18	169	2213	2381	CGTGACTTCTCATGCTGCCA	60.671	20	AAGCATGGTGAAGGTAGTGTGT	59.893	22	239	2213	2451
c110575_g1	1	p2	(TA)7	14	824	837	GAGTGGCTAAGTGGTGTGCT	59.965	20	ATGCTCAACCGCTTCATGGA	60.035	20	211	729	939	AGAGTGGCTAAGTGGTGTGC	59.965	20	ATGCTCAACCGCTTCATGGA	60.035	20	212	728	939	GAGTGGCTAAGTGGTGTGCT	59.965	20	GCTCAACCGCTTCATGGAAC	59.831	20	209	729	937
c151183_g1	1	p1	(T)10	10	88	97
c103210_g3	1	p3	(GAA)5	15	424	438	GCCGTTGACATGAATCGTCG	59.975	20	CTGCGAGATTCCACTTTGCC	59.551	20	111	357	467	TCGACAACAGCGAGAGATCG	59.903	20	CTGCGAGATTCCACTTTGCC	59.551	20	199	269	467	AAATCTCAGCCCGGTGTTGT	59.89	20	CTGCGAGATTCCACTTTGCC	59.551	20	273	195	467
c115352_g1	1	p1	(A)10	10	398	407	AGCCGCTGTGATTTCTTCCA	59.963	20	ACACATTTTGCACTGAGGCC	59.324	20	246	188	433	CGCAGAGGACGAAAGAAGGT	60.038	20	ACACATTTTGCACTGAGGCC	59.324	20	138	296	433	ACGCAGAGGACGAAAGAAGG	60.038	20	ACACATTTTGCACTGAGGCC	59.324	20	139	295	433
c123834_g5	1	c	(TG)6ca(TG)6	26	1553	1578	ACGGAGTTGGATTGGTGTGT	59.528	20	AGGCCAGTTTGCATTAAAGGA	58.112	21	213	1519	1731	ACACGGAGTTGGATTGGTGT	59.528	20	AGGCCAGTTTGCATTAAAGGA	58.112	21	215	1517	1731	ACGGAGTTGGATTGGTGTGT	59.528	20	CAAGGCCAGTTTGCATTAAAGGA	59.993	23	215	1519	1733
c84931_g1	1	c	(A)10gatgattcacattttctttagaaaaaaaatcttctagtgcacttattagttactcctactgcccatatcactatctatccatcaacttataataaaataa(ATT)5	125	1071	1195	ACTGTAGGGATCTAGCGCTCT	59.856	21	ATGGCAGATGATTGGGTCGT	59.452	20	279	1036	1314	ACTGTAGGGATCTAGCGCTC	58.388	20	ATGGCAGATGATTGGGTCGT	59.452	20	279	1036	1314	ACTGTAGGGATCTAGCGCTCT	59.856	21	TGGCAGATGATTGGGTCGTA	58.8	20	278	1036	1313
c84931_g1	2	p2	(AT)10	20	1603	1622
c157419_g1	1	p1	(A)10	10	1	10
c123987_g8	1	p1	(T)10	10	170	179	TGGAGGAACGAACCTAGGGT	59.884	20	CGGCCACCTTGGAGAAGAAT	60.035	20	145	78	222	TGGAGGAACGAACCTAGGGT	59.884	20	GGGAGAGAGAGGAGGTGTGT	59.96	20	241	78	318	TGGAGGAACGAACCTAGGGT	59.884	20	GGAAGGGGAGAGAGAGGAGG	60.106	20	246	78	323
c131372_g1	1	p1	(G)11	11	114	124	TCGGTTGACGCACTTTGTTTC	59.937	21	TCTGCTGCAGCGTAGACAAA	59.967	20	243	48	290	CGGTTGACGCACTTTGTTTCT	59.937	21	TCTGCTGCAGCGTAGACAAA	59.967	20	242	49	290	TCGGTTGACGCACTTTGTTT	58.912	20	TCTGCTGCAGCGTAGACAAA	59.967	20	243	48	290
c122914_g6	1	p1	(A)11	11	1311	1321	TGTCGAGCAGTCTGGAAAGA	58.672	20	CTGCAGGCCATTCTCCTTCT	59.745	20	195	1259	1453	TGTCGAGCAGTCTGGAAAGAA	59.313	21	CTGCAGGCCATTCTCCTTCT	59.745	20	195	1259	1453	TGTCGAGCAGTCTGGAAAGA	58.672	20	CTAATTCCGAAGCTGCAGGC	59.34	20	207	1259	1465
c33482_g1	1	p1	(A)10	10	97	106	CTGCATAACTACGACCGGCT	59.898	20	CAACAGGTAGGTGCCAAAGG	58.752	20	148	26	173	GCATAACTACGACCGGCTGT	60.179	20	CAACAGGTAGGTGCCAAAGG	58.752	20	146	28	173	TGCATAACTACGACCGGCTG	60.179	20	CAACAGGTAGGTGCCAAAGG	58.752	20	147	27	173
c88478_g2	1	p1	(A)11	11	555	565
c88028_g1	1	p2	(CT)6	12	398	409	TTAACCCGTCCTCGTCACAC	59.685	20	CGACCATTGGAGGGGCAATA	59.817	20	254	217	470	TTGCAGCTCCACCTCGAAAA	60.179	20	GCCTGTATGTTGGGCACTGA	60.322	20	261	173	433	CAAGTGTGGCCTGATACCCA	59.672	20	CGACCATTGGAGGGGCAATA	59.817	20	103	368	470
c116137_g2	1	p1	(C)16	16	3	18
c110499_g2	1	p1	(G)12	12	1	12
c102255_g1	1	p1	(T)10	10	9	18
c102255_g1	2	p3	(GCT)8	24	1066	1089
c122369_g1	1	p1	(T)10	10	1743	1752	CCAGAGCAGATCGACACCTC	59.898	20	GAACACTAGCTGCCTCGACA	59.756	20	207	1586	1792	TGATTGCCGGATGTTTTGCG	60.109	20	GAACACTAGCTGCCTCGACA	59.756	20	124	1669	1792	CCAGAGCAGATCGACACCTC	59.898	20	GGAACACTAGCTGCCTCGAC	60.459	20	208	1586	1793
c83489_g1	1	p1	(A)15	15	216	230	AGCTCTTCAAAACGAGCCCC	60.607	20	TCACCACCGTCCAAGTTGAG	59.894	20	106	183	288	AGCTCTTCAAAACGAGCCCC	60.607	20	CCACCGTCCAAGTTGAGTGT	60.179	20	103	183	285	AGCTCTTCAAAACGAGCCCC	60.607	20	ACCACCGTCCAAGTTGAGTG	60.179	20	104	183	286
c112047_g2	1	p1	(C)11	11	2280	2290	CTCAAGCGCAAAGGCAGAAA	59.688	20	CGTTTCCCATTCCAGCGAAC	59.832	20	250	2084	2333	CTCAAGCGCAAAGGCAGAAA	59.688	20	TTGGAAGGCCGTTTCCCATT	60.179	20	259	2084	2342	CTCAAGCGCAAAGGCAGAAA	59.688	20	TCCAGCGAACCTTGCTTACC	60.321	20	240	2084	2323
c112212_g5	1	p1	(T)12	12	30	41	ACTCTTTACCGAACCCTCTCA	58.114	21	TTCAAACTCTCCGCCACTCC	59.965	20	133	2	134	ACTCTTTACCGAACCCTCTCA	58.114	21	CCTTCAAACTCTCCGCCACT	59.965	20	135	2	136	ACTCTTTACCGAACCCTCTCA	58.114	21	TTCCCTTCAAACTCTCCGCC	59.964	20	138	2	139
c121921_g3	1	p2	(GA)6	12	616	627	GGGCAAGCAGATCTCTTCGT	60.108	20	CCTCTTCATTCAGCGGTGGT	60.036	20	234	539	772	GGGCAAGCAGATCTCTTCGT	60.108	20	GATCTATGGCGCCGACTACC	60.109	20	128	539	666	GGGCAAGCAGATCTCTTCGT	60.108	20	TCCTCTTCATTCAGCGGTGG	59.75	20	235	539	773
c6655_g1	1	p2	(GA)8	16	4	19
c124506_g5	1	p1	(T)19	19	2	20
c3929_g1	1	p1	(G)18	18	1	18
c176356_g1	1	p2	(CA)6	12	447	458	GCCCTCTAGCATTGAAGGCA	60.107	20	AGGCTAAAACAAGTCAGCGGA	59.928	21	220	267	486	GCCCTCTAGCATTGAAGGCA	60.107	20	GGCTAAAACAAGTCAGCGGAC	59.803	21	219	267	485	ATCATCTCTCGCTGAAGCCC	59.608	20	AGGCTAAAACAAGTCAGCGGA	59.928	21	193	294	486
c89389_g2	1	p3	(TGG)5	15	355	369	CGGAGGTGGATTCGATGGAG	59.967	20	CAAACCCTCCACCGAATCCA	59.962	20	128	306	433	CGGAGGTGGATTCGATGGAG	59.967	20	ACCGAATCCACCACCCTTTC	59.962	20	118	306	423	CGGAGGTGGATTCGATGGAG	59.967	20	AAACCCTCCACCGAATCCAC	59.962	20	127	306	432
c123739_g1	1	p1	(A)10	10	1710	1719	CATAAACATGCCCAGCTGCC	59.896	20	GCTGGCTGAGCGCTACTTAT	60.25	20	236	1678	1913	ACATAAACATGCCCAGCTGC	59.18	20	GCTGGCTGAGCGCTACTTAT	60.25	20	237	1677	1913	CATAAACATGCCCAGCTGCC	59.896	20	GCTGGCTGAGCGCTACTTA	59.858	19	236	1678	1913
c123124_g1	1	p1	(A)10	10	47	56	TGTTGATAGGTAGCTAATGAAGGCA	59.87	25	CCTCAACTCCTTCTCGATCTGA	58.98	22	160	16	175	TGTTGATAGGTAGCTAATGAAGGCA	59.87	25	TCCTCAACTCCTTCTCGATCTG	58.98	22	161	16	176	TGTTGATAGGTAGCTAATGAAGGCA	59.87	25	CCCTTCTCTTGCTTGTAAATGGC	60.119	23	130	16	145
c143547_g1	1	p1	(T)11	11	69	79	TTGGAGGTCAGATGTGTCCG	59.392	20	CTAGGGTTTGAAGCAGCGGA	60.036	20	194	20	213	AGGTCAGATGTGTCCGGAAC	59.391	20	CTAGGGTTTGAAGCAGCGGA	60.036	20	190	24	213	TTGGAGGTCAGATGTGTCCG	59.392	20	ATCCCTTCTCCCTCACTGCT	59.956	20	217	20	236
c68378_g1	1	p2	(TC)6	12	389	400	TCCACGTTGAGGAGCATTCC	60.036	20	TGAACATTAACTTTGCGGCGA	59.126	21	191	264	454	TCCACGTTGAGGAGCATTCC	60.036	20	CTGAACATTAACTTTGCGGCGA	60.096	22	192	264	455	TCCACGTTGAGGAGCATTCC	60.036	20	TCTGAACATTAACTTTGCGGCG	60.096	22	193	264	456
c157259_g1	1	p1	(A)10	10	51	60
c88040_g3	1	p1	(T)10	10	102	111	TGTTGGGATCCCATGTGGTG	59.961	20	GGGAGAGCTAAAAGGCACGT	60.036	20	263	24	286	GTTGGGATCCCATGTGGTGT	59.96	20	GGGAGAGCTAAAAGGCACGT	60.036	20	262	25	286	TGTTGGGATCCCATGTGGTG	59.961	20	TGTATTCGGCCAGCACATCA	59.748	20	162	24	185
c125436_g2	1	p3	(GAA)5	15	654	668	TGATGGAGGTGTTCGTGCAA	59.892	20	ATATTCCTCTCCCACCGCCT	60.105	20	235	486	720	TTGATGGAGGTGTTCGTGCA	59.892	20	ATATTCCTCTCCCACCGCCT	60.105	20	236	485	720	CATGGCATGCGAAAACGCTA	59.901	20	TTCCCCTTCTCCCCTTCCTC	60.253	20	267	427	693
c107722_g1	1	p2	(TA)6	12	1	12
c121213_g6	1	p2	(AT)6	12	455	466	AAGCAGTGGGTTGAAGCCTT	60.106	20	TGAGAGCCCATTTCGCGAAT	60.108	20	262	280	541	GCATGGGGTACTGAGTGGTT	59.672	20	ACACGGGTTTGCTCGAATCT	59.965	20	224	413	636	GCATGGGGTACTGAGTGGTT	59.672	20	CCACTCTCCAAGCGGACAAT	60.036	20	253	413	665
c119188_g4	1	p3	(GGA)5	15	267	281
c121811_g1	1	p1	(T)11	11	258	268	AACCACCGCCATCTAGGAAA	59.011	20	GCACGAACAAGCCAAACCAA	60.179	20	231	166	396	AACCACCGCCATCTAGGAAA	59.011	20	AAGCAAGAGCACGAACAAGC	59.691	20	239	166	404	AACCACCGCCATCTAGGAAA	59.011	20	GAGCACGAACAAGCCAAACC	60.318	20	233	166	398
c138211_g1	1	p1	(T)10	10	196	205	TGGCTACTCCGACCCAACTA	59.96	20	TCCTAGTGACCAAGAGGATGTCT	59.988	23	255	7	261	TGGCTACTCCGACCCAACTA	59.96	20	TCCTAGTGACCAAGAGGATGTC	58.634	22	255	7	261	TGGCTACTCCGACCCAACTA	59.96	20	CCTAGTGACCAAGAGGATGTCT	58.63	22	254	7	260
c9555_g1	1	p2	(AT)8	16	344	359
c125617_g1	1	p1	(A)11	11	1771	1781	TGCGTTTTCTCGGTTCCGAT	60.32	20	ACGGATGTTGTTGGTATTTAGGT	58.086	23	269	1614	1882	ATGCGTTTTCTCGGTTCCGA	60.32	20	ACGGATGTTGTTGGTATTTAGGT	58.086	23	270	1613	1882	TGCGTTTTCTCGGTTCCGAT	60.32	20	AACGGATGTTGTTGGTATTTAGGT	58.681	24	270	1614	1883
c59407_g1	1	p1	(A)11	11	168	178	GGAGGCACCCTTGTTGAACA	60.467	20	AAAGTTCCTCCGGCTTGGAC	60.251	20	267	2	268	TGGAGGCACCCTTGTTGAAC	60.467	20	AAAGTTCCTCCGGCTTGGAC	60.251	20	268	1	268	GTGGAGGCACCCTTGTTGAA	60.467	20	AAAGTTCCTCCGGCTTGGAC	60.251	20	269	0	268
c85355_g2	1	p1	(A)10	10	1640	1649	AACTGCCTTTGGTGGTTCCA	60.033	20	GACGTTTGGTGCAATCAAGCT	60.001	21	118	1559	1676	AACTGCCTTTGGTGGTTCCA	60.033	20	AGACGTTTGGTGCAATCAAGC	60.001	21	119	1559	1677	AACTGCCTTTGGTGGTTCCA	60.033	20	ACGTTTGGTGCAATCAAGCT	58.968	20	117	1559	1675
c185963_g1	1	p2	(AT)6	12	53	64	AGGATTTTGGTGAAAAGCTTGTAA	57.521	24	AAACGTATTGGCCGGATGGT	60.035	20	215	2	216	ATAGGATTTTGGTGAAAAGCTTGT	57.329	24	AAACGTATTGGCCGGATGGT	60.035	20	217	0	216	AGGATTTTGGTGAAAAGCTTGTAA	57.521	24	ATTGCCCGTTCATAGCCCTT	59.741	20	114	2	115
c109469_g10	1	p2	(TA)6	12	2215	2226	CAGTGTCCTGGGTCACATCC	60.036	20	CGCAGACCTGAGGAATGTCA	59.753	20	262	2012	2273	AGTGTCCTGGGTCACATCCT	60.179	20	CGCAGACCTGAGGAATGTCA	59.753	20	261	2013	2273	CAGTGTCCTGGGTCACATCC	60.036	20	TAGCAGTGAAGGTCTCGCAG	59.472	20	277	2012	2288
c126348_g1	1	p1	(A)10	10	103	112	ACCACAACAGTCTACAACAGCT	59.829	22	AAGTCTGCGATGGACTCAGC	60.108	20	131	78	208	ACCACAACAGTCTACAACAGCT	59.829	22	CACTACGATCAGTGGGCCTG	60.179	20	195	78	272	ACCACAACAGTCTACAACAGCT	59.829	22	CGAGCACTACGATCAGTGGG	60.249	20	199	78	276
c115139_g2	1	p3	(GGC)5	15	2	16
c115139_g2	2	p1	(T)10	10	1402	1411	AGTCACTTCTTCGCTGGTGT	59.247	20	AAAGCAATGGAGCGCACTTG	60.039	20	178	1346	1523	AGTCACTTCTTCGCTGGTGT	59.247	20	CAAAGCAATGGAGCGCACTT	60.039	20	179	1346	1524	AGTCACTTCTTCGCTGGTGT	59.247	20	AAAGGTATGCTGTCCGGGAG	59.458	20	228	1346	1573
c175947_g1	1	p3	(ATA)5	15	1	15
c213445_g1	1	p1	(A)10	10	89	98	TGTTCTAACTTAGAATATGACAAGCAG	57.629	27	CTCGACGATGAGCAGTTCGA	59.903	20	154	55	208	TGTTCTAACTTAGAATATGACAAGCAG	57.629	27	CCTCTTGAAGTTGCTTGCCG	59.761	20	247	55	301	GTTCTAACTTAGAATATGACAAGCAGA	57.412	27	CTCGACGATGAGCAGTTCGA	59.903	20	153	56	208
c26113_g1	1	p2	(AT)8	16	1	16
c116752_g3	1	p2	(AT)6	12	2970	2981	TGCAAAAGTGTGATGCTTTGA	57.203	21	AGCACCATATAAGCACAAACCA	58.304	22	245	2916	3160	TGCAAAAGTGTGATGCTTTGAAG	58.886	23	AGCACCATATAAGCACAAACCA	58.304	22	245	2916	3160	TGCAAAAGTGTGATGCTTTGAA	57.879	22	AGCACCATATAAGCACAAACCA	58.304	22	245	2916	3160
c116813_g3	1	p1	(A)10	10	1	10
c122939_g5	1	p1	(T)10	10	30	39
c120589_g1	1	p3	(GCC)5	15	36	50	CCCCTTGCAACCTCAACAAG	59.324	20	TCACCTGATCATCGCTTCCG	59.897	20	171	8	178	CCCCTTGCAACCTCAACAAG	59.324	20	CACCTGATCATCGCTTCCGT	60.179	20	170	8	177	CCCCCTTGCAACCTCAACAA	60.759	20	TCACCTGATCATCGCTTCCG	59.897	20	172	7	178
c52850_g1	1	p1	(T)10	10	182	191	TCTCTGCTTGTCTGAGCGTT	59.324	20	ATCACCACCAGCAATCTCGG	60.108	20	277	36	312	TTCTCTGCTTGTCTGAGCGT	59.324	20	ATCACCACCAGCAATCTCGG	60.108	20	278	35	312	TCTCTGCTTGTCTGAGCGTT	59.324	20	TGACGACACCATCACCACAA	59.534	20	219	36	254
c113433_g6	1	p2	(GA)7	14	1144	1157	CCCAAATCAACAGCTCCAAACC	60.289	22	GCTTCTCCTGGGAGCGATTT	60.107	20	231	1064	1294	CCCAAATCAACAGCTCCAAACC	60.289	22	CCCTCTTCTGATCCCTGCAC	59.82	20	263	1064	1326	CCAAATCAACAGCTCCAAACCA	59.635	22	GCTTCTCCTGGGAGCGATTT	60.107	20	230	1065	1294
c194808_g1	1	p1	(T)10	10	118	127	TGAAGAGGTTGGGGTGAGGA	60.105	20	ACTCAAATGGGAGCACCGAG	60.036	20	146	52	197	GAGGTTGGGGTGAGGAAACC	60.251	20	ACTCAAATGGGAGCACCGAG	60.036	20	142	56	197	TGAAGAGGTTGGGGTGAGGA	60.105	20	CAAATGGGAGCACCGAGGTA	59.748	20	143	52	194
c121051_g1	1	p1	(T)10	10	61	70	AGGAGTAGTAGCAGGGAAGCA	59.993	21	ACAAGTCAGCCTCGCTTCTC	60.038	20	149	30	178	AGGAGTAGTAGCAGGGAAGCA	59.993	21	CTTCTCTACGCCGTGTGTGA	59.76	20	135	30	164	AGGAGTAGTAGCAGGGAAGCA	59.993	21	CAAGTCAGCCTCGCTTCTCT	59.754	20	148	30	177
c123304_g3	1	p1	(G)13	13	2728	2740	AACATCACCTTTCCCCCACG	60.251	20	CTTGGGTTTGAGCCACCTCA	60.179	20	144	2697	2840	AACATCACCTTTCCCCCACG	60.251	20	CTATCCAACGGCCACTCCAG	60.179	20	199	2697	2895	AACATCACCTTTCCCCCACG	60.251	20	TGCTGTCCGAGACTCTGCTA	60.323	20	216	2697	2912
c190678_g1	1	p2	(TA)6	12	193	204
c46634_g1	1	p3	(GAG)5	15	679	693	TCGAATCCAACCCATCCGTG	60.108	20	AGCACCCGATAAGCCTCAAC	60.108	20	209	552	760	TCGAATCCAACCCATCCGTG	60.108	20	CAGCACCCGATAAGCCTCAA	60.108	20	210	552	761	GGAGCAGTCGAGTTGATGCT	60.108	20	AGCACCCGATAAGCCTCAAC	60.108	20	129	632	760
c165850_g1	1	p1	(A)10	10	31	40	GCTAAATTAATGAAATAGATGCTGCTT	57.311	27	CCTAACCCTCTGGCACAAGG	60.035	20	205	0	204	GCTAAATTAATGAAATAGATGCTGCTT	57.311	27	CCCTAACCCTCTGGCACAAG	60.035	20	206	0	205	GCTAAATTAATGAAATAGATGCTGCTT	57.311	27	AAACCACCCCCTAACCCTCT	60.104	20	214	0	213
c239434_g1	1	p1	(G)13	13	3	15
c164715_g1	1	p2	(TA)7	14	139	152	TGTCGGTCTGAATTGGGACA	58.947	20	CTTTGGGGGCGGTAAGAGAA	59.673	20	270	54	323	TGTCGGTCTGAATTGGGACA	58.947	20	GACTTTGGGGGCGGTAAGAG	60.393	20	272	54	325	TGTCGGTCTGAATTGGGACA	58.947	20	GGGGGCGGTAAGAGAATAGG	59.314	20	266	54	319
c117118_g2	1	p1	(A)10	10	751	760	GTACAAGCAGCAGGGACACT	59.965	20	GGGTCCGTAGTTGGATGCAA	60.036	20	280	660	939	AGGGACACTCAGGGATGTGA	59.883	20	GGGTCCGTAGTTGGATGCAA	60.036	20	269	671	939	AGGGACACTCAGGGATGTGA	59.883	20	TTGGGTCCGTAGTTGGATGC	60.036	20	271	671	941
c225163_g1	1	p2	(AT)7	14	1	14
c260361_g1	1	p1	(A)10	10	7	16
c4077_g1	1	p1	(A)11	11	167	177	CTGATGAAGCCACCACTGGG	60.679	20	GCACGATTTAGCCTTCTAATCTACT	58.783	25	208	15	222	CTGATGAAGCCACCACTGGG	60.679	20	GCACGATTTAGCCTTCTAATCTAC	57.545	24	208	15	222	TGATGAAGCCACCACTGGG	59.62	19	GCACGATTTAGCCTTCTAATCTACT	58.783	25	207	16	222
c35976_g2	1	p2	(TC)6	12	148	159	GGATTCTTGAGTGGCGGTCA	60.036	20	TGGTGATGAAGCTCATAAATCGA	57.978	23	254	71	324	CTTGAGTGGCGGTCATGGAT	60.108	20	TGGTGATGAAGCTCATAAATCGA	57.978	23	249	76	324	AGGATTCTTGAGTGGCGGTC	59.749	20	TGGTGATGAAGCTCATAAATCGA	57.978	23	255	70	324
c91798_g1	1	p2	(CT)6	12	88	99	TGGAGAAACCCTTGGGAACG	59.89	20	GGGCTCTTGCTTGGTAGAGG	60.107	20	236	41	276	TGGAGAAACCCTTGGGAACG	59.89	20	CAGGCAAACCGAGCAGGATA	60.108	20	257	41	297	TGGAGAAACCCTTGGGAACG	59.89	20	GCAGGATATGGGCTCTTGCT	59.89	20	245	41	285
c117488_g1	1	p1	(T)10	10	1884	1893	ATGCACTGGTGTCTGTTGCT	60.179	20	TTTACCACGGACGACCCATG	60.037	20	252	1761	2012	GATGCACTGGTGTCTGTTGC	59.761	20	TTTACCACGGACGACCCATG	60.037	20	253	1760	2012	ATGCACTGGTGTCTGTTGCT	60.179	20	AGAGTCAGTTAGGGGTGCCA	60.179	20	201	1761	1961
c99893_g1	1	c*	(ATGA)6(GA)7*	36	972	1007	AGATCCAGTCTCGCCTCACT	60.034	20	ACAGCCAAGCCGCTCATATT	60.107	20	141	899	1039	AGACAGATCCAGTCTCGCCT	60.034	20	ACAGCCAAGCCGCTCATATT	60.107	20	145	895	1039	ACACAGGATCCAGGCCATTG	60.034	20	ACAGCCAAGCCGCTCATATT	60.107	20	106	934	1039
c157552_g1	1	p1	(T)10	10	209	218	GCTCCCTGTGACTTCGATCC	60.179	20	AGTGCCTAAAATAGTTGGGTCGA	59.738	23	253	39	291	GCTCCCTGTGACTTCGATCC	60.179	20	GTGCCTAAAATAGTTGGGTCGA	58.398	22	252	39	290	GCTCCCTGTGACTTCGATCC	60.179	20	AGTGCCTAAAATAGTTGGGTCG	58.393	22	253	39	291
c125621_g2	1	p1	(T)12	12	719	730	TGACCTTCACCGTATTCCGT	58.74	20	TTCGTAAACAAGTCGCCGGA	59.968	20	253	522	774	TGACCTTCACCGTATTCCGT	58.74	20	AGCCGGCTCTGATAACTTCG	59.897	20	269	522	790	TCAGACTCAAGCCGGAGAAA	58.662	20	TTCGTAAACAAGTCGCCGGA	59.968	20	143	632	774
c125621_g2	2	p2	(TC)7	14	884	897	TCCGGCGACTTGTTTACGAA	59.968	20	TCTCGTAGCGGCAGAGAGAT	60.179	20	232	755	986	TCCGGCGACTTGTTTACGAA	59.968	20	CGTAGCGGCAGAGAGATACC	59.761	20	229	755	983	CGAAGTTATCAGAGCCGGCT	59.897	20	TCTCGTAGCGGCAGAGAGAT	60.179	20	216	771	986
c212262_g1	1	p1	(A)10	10	1	10
c58618_g1	1	p3	(TGG)5	15	634	648	TGCTCATTTCTTCCCAGCGT	59.963	20	CGTGGTATCAGAGCGAGACG	60.316	20	122	607	728	GCCTGTGTGGTGTCCTACAA	59.892	20	CGTGGTATCAGAGCGAGACG	60.316	20	206	523	728	AGACTCGTGCAACCAAAGGT	59.82	20	CGTGGTATCAGAGCGAGACG	60.316	20	248	481	728
c232012_g1	1	p3	(ACC)5	15	5	19
c108728_g3	1	p1	(G)11	11	100	110	GAGGCCATCCCAGGAAATCC	60.179	20	CGGTACCTTCGGCCTACCTA	60.466	20	105	74	178	CGAGGCCATCCCAGGAAATC	60.536	20	CGGTACCTTCGGCCTACCTA	60.466	20	106	73	178	CCATCCCAGGAAATCCCGG	59.849	19	CGGTACCTTCGGCCTACCTA	60.466	20	101	78	178
c249155_g1	1	p3	(TAG)5	15	9	23
c80034_g1	1	c	(A)11g(A)10	22	12	33
c125103_g2	1	p1	(A)10	10	169	178	AAATCCGTCGCAAATCCCCT	60.034	20	CACATCAACTCCTCGACCCC	60.108	20	165	43	207	AAATCCGTCGCAAATCCCCT	60.034	20	CCACATCAACTCCTCGACCC	60.108	20	166	43	208	AAATCCGTCGCAAATCCCCT	60.034	20	CCCACATCAACTCCTCGACC	60.108	20	167	43	209
c111101_g1	1	p3	(GGC)5	15	1356	1370	GGAAGTTCTCGACGTCGGTT	60.04	20	GCTCTCCGCCCTCTTCAAAA	60.322	20	278	1132	1409	AGTTCTCGACGTCGGTTGTG	60.318	20	GCTCTCCGCCCTCTTCAAAA	60.322	20	275	1135	1409	AAGTTCTCGACGTCGGTTGT	59.617	20	GCTCTCCGCCCTCTTCAAAA	60.322	20	276	1134	1409
c113434_g9	1	p1	(T)10	10	528	537	CCCAGAATGACGATCCTGCA	59.821	20	CTGAGGACTTTGGCCTGTCA	59.602	20	181	401	581	TGAACAGTCCGCCTTTTCCA	59.818	20	CTGAGGACTTTGGCCTGTCA	59.602	20	267	315	581	TCCGCCTTTTCCAGAACGAT	59.676	20	CTGAGGACTTTGGCCTGTCA	59.602	20	260	322	581
c230817_g1	1	p1	(T)10	10	436	445	GGATACGCTGGGTTGAGACC	60.179	20	ACTAGTTAAGCCGCCCAACC	60.036	20	252	300	551	GGATACGCTGGGTTGAGACC	60.179	20	CCACTAGTTAAGCCGCCCAA	60.036	20	254	300	553	GAGCACCGGGTGAAAAGACT	60.25	20	ACTAGTTAAGCCGCCCAACC	60.036	20	229	323	551
c145865_g1	1	p1	(A)10	10	250	259
c125107_g3	1	p2	(AG)8	16	270	285	TCCGATCCGATCTTGGACCT	60.106	20	TCGGTGTTTACATCTCCGGC	60.109	20	203	219	421	GGGTTTCCACACACTCAGCT	60.179	20	TCGGTGTTTACATCTCCGGC	60.109	20	250	172	421	AGGGTTTCCACACACTCAGC	60.179	20	TCGGTGTTTACATCTCCGGC	60.109	20	251	171	421
c196101_g1	1	p2	(AT)7	14	55	68	TGTTGGTCCGTCTCCCACTA	60.179	20	CCGTGGTGCTTGGTACTCAT	60.036	20	248	15	262	TGTTGGTCCGTCTCCCACTA	60.179	20	AGTGGTCCTTGCATCACGAG	60.037	20	195	15	209	TGTTGGTCCGTCTCCCACTA	60.179	20	GTGGTCCTTGCATCACGAGA	60.037	20	194	15	208
c85918_g1	1	p3	(GGC)5	15	311	325	CACCACCTAGCCCTTTCCAG	60.035	20	AGAATGCAGCCTTGGCATCT	60.033	20	253	235	487	CACCACCTAGCCCTTTCCAG	60.035	20	AGCCTCAAGAATGCAGCCTT	59.961	20	260	235	494	CACCACCTAGCCCTTTCCAG	60.035	20	GAATGCAGCCTTGGCATCTG	59.898	20	252	235	486
c36592_g1	1	p2	(CT)7	14	252	265	CAACTGCCCTACTAACCCGG	60.108	20	GAGAGTCCGGCGACACATAG	59.97	20	261	194	454	CCAACTGCCCTACTAACCCG	60.108	20	GAGAGTCCGGCGACACATAG	59.97	20	262	193	454	CAACTGCCCTACTAACCCGG	60.108	20	CGATGGGATCCGTGGAGAAG	59.967	20	169	194	362
c236700_g1	1	p2	(AT)8	16	52	67	AAATGATGGTGGTGTTGCCA	58.285	20	GGATAAACATGATAATTTGCAATAGGG	57.356	27	137	23	159	TAAATGATGGTGGTGTTGCCA	58.118	21	GGATAAACATGATAATTTGCAATAGGG	57.356	27	138	22	159	AGCTTAAATGATGGTGGTGTTGC	60.057	23	GGATAAACATGATAATTTGCAATAGGG	57.356	27	142	18	159
c265019_g1	1	p1	(T)10	10	6	15
c162396_g1	1	p1	(G)10	10	31	40	GGGTTTGGAGATGGAGGGAG	59.451	20	TCCTCATCCTTCGTCCCCTC	60.397	20	129	6	134	GGGTTTGGAGATGGAGGGAG	59.451	20	CTCATCCTTCGTCCCCTCAC	59.538	20	127	6	132	GGGTTTGGAGATGGAGGGAG	59.451	20	CCTCATCCTTCGTCCCCTCA	60.688	20	128	6	133
c44855_g1	1	p2	(TA)6	12	97	108	AGAGTTAACAAAAGTTATGCATGGT	57.475	25	ACCGGTTGACAAAAGCAACT	58.53	20	209	25	233	AGAGTTAACAAAAGTTATGCATGGT	57.475	25	ACCGGTTGACAAAAGCAACTT	59.178	21	209	25	233	AGAGTTAACAAAAGTTATGCATGGT	57.475	25	AACCGGTTGACAAAAGCAACT	59.178	21	210	25	234
c44855_g1	2	p2	(TA)6	12	248	259	AGTTGCTTTTGTCAACCGGT	58.53	20	ACATCACACCCCCATGCTTT	59.885	20	228	214	441	AGTTGCTTTTGTCAACCGGT	58.53	20	AACATCACACCCCCATGCTT	59.885	20	229	214	442	AGTTGCTTTTGTCAACCGGT	58.53	20	ACCCCCATGCTTTTTCTGGT	59.809	20	221	214	434
c187835_g1	1	p2	(TA)7	14	172	185
c111866_g1	1	p1	(A)10	10	1467	1476	AGCAAACAACAAATCGGACTCA	59.051	22	CCTCCCATTTCTTAAGATGTGCAC	59.903	24	126	1381	1506	AGCAAACAACAAATCGGACTCA	59.051	22	CCTCCCATTTCTTAAGATGTGCA	58.728	23	126	1381	1506	GCAAACAACAAATCGGACTCA	57.652	21	CCTCCCATTTCTTAAGATGTGCAC	59.903	24	125	1382	1506
c260298_g1	1	p2	(TA)9	18	143	160	TGCCAATCGACACGGGTATT	59.749	20	GTGGGTAGGAACAGGATGAGTG	60.093	22	191	116	306	TGCCAATCGACACGGGTATT	59.749	20	TGGGTAGGAACAGGATGAGTG	58.812	21	190	116	305	TGCCAATCGACACGGGTATT	59.749	20	TGTGGGTAGGAACAGGATGAG	58.812	21	192	116	307
c102261_g1	1	p1	(T)11	11	296	306	TGCTAGTCTCCCTCTGTGCT	59.96	20	TCCTATTGCAATCCGTCCCT	58.493	20	146	245	390	GCTCCTCTCACTCGTGATGG	59.898	20	TCCTATTGCAATCCGTCCCT	58.493	20	271	120	390	TGCTAGTCTCCCTCTGTGCT	59.96	20	TGCAATCCGTCCCTAAAAGGA	59.369	21	140	245	384
c119860_g2	1	p1	(G)13	13	1410	1422	GTTGACCAATCCGAGTAGGGA	59.171	21	TCGATGCCTCTGTGTTGACC	60.037	20	238	1226	1463	AGTTGACCAATCCGAGTAGGG	59.168	21	TCGATGCCTCTGTGTTGACC	60.037	20	239	1225	1463	AGTGGAAGAAAGGTGGACACA	59.156	21	TCGATGCCTCTGTGTTGACC	60.037	20	128	1336	1463
c185964_g1	1	p2	(CT)6	12	36	47	TTCTCTCTCCCTCCAACGGC	61.258	20	CTATCTTGCATAGCCCGGCA	59.965	20	178	11	188	TTCTCTCTCCCTCCAACGGC	61.258	20	GATGACCCCGCCCTATCTTG	59.965	20	190	11	200	TTCTCTCTCCCTCCAACGGC	61.258	20	CCCTATCTTGCATAGCCCGG	60.036	20	180	11	190
c209166_g1	1	p3	(CTT)5	15	222	236	ATGGCTTTGCTGGAGATCCC	60.106	20	CCACGAGCAGAGAAGAAGCT	59.754	20	146	132	277	AGCCTCTTGTGCAAGCTTCT	59.89	20	CCACGAGCAGAGAAGAAGCT	59.754	20	201	77	277	GTTGTACCTAGCGAGCCTGG	60.179	20	CCACGAGCAGAGAAGAAGCT	59.754	20	222	56	277
c152179_g1	1	p1	(C)11	11	306	316	CGCCCGCCAATGTACTTTAC	59.624	20	CCGGCGTCATGGAAAGAAGA	60.391	20	183	157	339	CGCTGGTACCTCCGAAACTC	60.458	20	CCGGCGTCATGGAAAGAAGA	60.391	20	137	203	339	TTACGAACCAGCGCACATTG	59.485	20	CCGGCGTCATGGAAAGAAGA	60.391	20	161	179	339
c100811_g1	1	p2	(GA)7	14	270	283
c123587_g1	1	p2	(TA)8	16	607	622	GGGATGCTGAGAGATCCTTCA	58.954	21	AGGGCTAGCACAACAAAGCT	59.889	20	278	492	769	TGGGATGCTGAGAGATCCTTC	58.954	21	AGGGCTAGCACAACAAAGCT	59.889	20	279	491	769	GGGATGCTGAGAGATCCTTCA	58.954	21	GGGCTAGCACAACAAAGCTG	59.758	20	277	492	768
c172827_g1	1	p3	(GCC)5	15	128	142	GCATGTTAGGGAGGAGGCTC	59.892	20	AGAACATACTTGGGCCGTCG	60.108	20	167	5	171	CTGCATGTTAGGGAGGAGGC	60.179	20	AGAACATACTTGGGCCGTCG	60.108	20	169	3	171	GCATGTTAGGGAGGAGGCTC	59.892	20	AACATACTTGGGCCGTCGTC	60.391	20	165	5	169
c74385_g1	1	c	(TG)6cgcgtttgcgcgcttttttagggttcctagatatactgttgtgaagatataccat(TG)9	85	43	127	TGTGCTTGAATTCCATTAGCAGA	58.665	23	AGAGAGAAACCGAGCTGACA	58.378	20	246	13	258	TGTGCTTGAATTCCATTAGCAGA	58.665	23	AGAGAGAAACCGAGCTGACAA	59.036	21	246	13	258	TGTGCTTGAATTCCATTAGCAG	57.293	22	AGAGAGAAACCGAGCTGACA	58.378	20	246	13	258
c114986_g3	1	p2	(AT)8	16	4	19
c114986_g3	2	p2	(AT)9	18	351	368	AGCACGAGAAGAACAGGAGC	60.038	20	CCACATCCTCTCACGCCATT	60.108	20	229	188	416	CTTGAGAACAAGGGCCCTCA	59.598	20	TGGGCTCACAATCCCCTTTC	59.96	20	246	236	481	CTTGAGAACAAGGGCCCTCA	59.598	20	CTTGGGCTCACAATCCCCTT	59.96	20	248	236	483
c119104_g3	1	p2	(TA)7	14	161	174	ACCGCCTCATCTTCCACATT	59.379	20	ACTCCATTCAGTCACTTACGAGA	58.92	23	202	70	271	ACCGCCTCATCTTCCACATT	59.379	20	GCTACTCCATTCAGTCACTTACG	58.894	23	205	70	274	ACCGCCTCATCTTCCACATT	59.379	20	GCTACTCCATTCAGTCACTTACGA	60.142	24	205	70	274
c109791_g1	1	p3	(CCT)6	18	2100	2117	AATTGCTTGCCTCTCCCTCC	60.034	20	CGATGAAGACGAGGACGAGG	59.972	20	252	1942	2193	AATTGCTTGCCTCTCCCTCC	60.034	20	CTCCGACGATGAAGACGAGG	59.972	20	258	1942	2199	ATCCCTTCCCATCCTCCTCC	60.104	20	CGATGAAGACGAGGACGAGG	59.972	20	153	2041	2193
c72329_g1	1	p2	(TA)7	14	267	280
c113090_g2	1	p1	(A)10	10	240	249	AGCCTGATCTGATCTTGCAACA	60.027	22	TTCTCGTTAATCCGCGCTCT	59.545	20	217	114	330	AGCCTGATCTGATCTTGCAACA	60.027	22	GTTCTCGTTAATCCGCGCTC	59.429	20	218	114	331	GCCTGATCTGATCTTGCAACA	58.637	21	TTCTCGTTAATCCGCGCTCT	59.545	20	216	115	330
c122003_g1	1	p1	(A)10	10	137	146	ACGGCGTTAGGAGTATGCAA	59.467	20	CACCTGGGTTCGAATCCTCC	60.108	20	239	3	241	AACGGCGTTAGGAGTATGCA	59.467	20	CACCTGGGTTCGAATCCTCC	60.108	20	240	2	241	ACGGCGTTAGGAGTATGCAA	59.467	20	ACCTGGGTTCGAATCCTCCT	60.253	20	238	3	240
c122003_g1	2	p1	(T)10	10	298	307	GGAGGATTCGAACCCAGGTG	60.108	20	CATGGAGGACAGCAGAGTCG	60.179	20	188	222	409	AGGAGGATTCGAACCCAGGT	60.253	20	CATGGAGGACAGCAGAGTCG	60.179	20	189	221	409	GGACTAGCCAGCCAATCACA	59.747	20	CATGGAGGACAGCAGAGTCG	60.179	20	137	273	409
c123326_g1	1	p3	(GGA)7	21	279	299	CGGGAAGAGGAGGAAGAGGA	60.033	20	CTGGAGTCGGTATTCCTCGC	59.969	20	114	246	359	TTCTCTGCGGAGATGGAGGA	60.033	20	CTGGAGTCGGTATTCCTCGC	59.969	20	147	213	359	GATTCGGGGCGAGATTAGGG	60.037	20	CTGGAGTCGGTATTCCTCGC	59.969	20	272	88	359
c45619_g1	1	p2	(TC)8	16	282	297
c187935_g1	1	p1	(A)10	10	10	19
c120504_g4	1	p1	(T)11	11	1302	1312	TGGGATTGGGACATTTTGCA	57.979	20	TAGGGTGTGGACATAGGCGA	60.033	20	276	1266	1541	TGGGATTGGGACATTTTGCA	57.979	20	GTGGACATAGGCGATACCCG	60.039	20	270	1266	1535	GTTGGGATTGGGACATTTTGCA	59.962	22	TAGGGTGTGGACATAGGCGA	60.033	20	278	1264	1541
c120504_g4	2	p1	(G)13	13	3529	3541	ACAACCCTCCATGAACCCAA	59.143	20	CCGGTTAGGTTGGAGGTTCC	60.036	20	278	3338	3615	ACAACCCTCCATGAACCCAA	59.143	20	CCCGGTTAGGTTGGAGGTTC	60.036	20	279	3338	3616	AACAACCCTCCATGAACCCA	59.143	20	CCGGTTAGGTTGGAGGTTCC	60.036	20	279	3337	3615
c79650_g1	1	p3	(TGA)5	15	465	479	TCTGTCGCTCGTACCAAACC	60.039	20	AGTTCACCTCCATAATCTCACCA	58.896	23	272	247	518	TCTGTCGCTCGTACCAAACC	60.039	20	TCACCTCCATAATCTCACCATGA	58.702	23	269	247	515	CCTCTGTCGCTCGTACCAAA	59.757	20	AGTTCACCTCCATAATCTCACCA	58.896	23	274	245	518
c120535_g4	1	p1	(A)10	10	227	236	CAAAAGGTGTGTCAGGTGCG	59.971	20	AGTGCACACTTCACACCACA	60.036	20	143	135	277	CAAAAGGTGTGTCAGGTGCG	59.971	20	GTGCACACTTCACACCACAC	59.901	20	142	135	276	CAAAAGGTGTGTCAGGTGCG	59.971	20	CAACACACCGAATGCGAGTG	60.111	20	159	135	293
c108674_g12	1	p2	(TA)8	16	8	23
c108674_g12	2	p2	(TG)6	12	240	251	AAATGCTTAGGCGGCCTAGG	60.179	20	AGCGGTGAGGGTTTTTCACA	60.107	20	230	58	287	AAATGCTTAGGCGGCCTAGG	60.179	20	GTTGCCAATTGAGCGGTGAG	60.11	20	241	58	298	ACAAAAATGCTTAGGCGGCC	59.754	20	AGCGGTGAGGGTTTTTCACA	60.107	20	234	54	287
c103258_g1	1	p2	(CT)6	12	912	923	CTGCCATGGGTTTTTGGTGG	59.965	20	CTTCCTCATAGCCGCAACGA	60.179	20	151	805	955	CTGCCATGGGTTTTTGGTGG	59.965	20	TCTTCCTCATAGCCGCAACG	60.179	20	152	805	956	CCTGCCATGGGTTTTTGGTG	59.965	20	CTTCCTCATAGCCGCAACGA	60.179	20	152	804	955
c86019_g1	1	p1	(G)10	10	329	338	ACGGGCTCCTTGTGTAGTTG	59.965	20	TCCTAGGGCAAAGGTGGTTG	59.596	20	259	121	379	CACGGGCTCCTTGTGTAGTT	59.965	20	TCCTAGGGCAAAGGTGGTTG	59.596	20	260	120	379	GGGCTCCTTGTGTAGTTGCT	59.963	20	TCCTAGGGCAAAGGTGGTTG	59.596	20	257	123	379
c123859_g6	1	p1	(C)15	15	559	573	GCCCTCCCATCTTATCGGTC	59.678	20	AGTCAGGCCGAGGATGACT	59.999	19	259	485	743	GCCCTCCCATCTTATCGGTC	59.678	20	GAGTCAGGCCGAGGATGACT	61.04	20	260	485	744	GCCCTCCCATCTTATCGGTC	59.678	20	GTCAGGCCGAGGATGACTG	59.857	19	258	485	742
c110814_g1	1	p3	(CGG)6	18	1136	1153
c111538_g2	1	c	(A)10tcag(A)10	24	422	445	AATGCACATACCCCAAGCGA	60.035	20	TTTGCAGACATCGTGGTGGA	59.892	20	203	306	508	CACATACCCCAAGCGACAGT	60.036	20	TTTGCAGACATCGTGGTGGA	59.892	20	199	310	508	CAATGCACATACCCCAAGCG	59.899	20	TTTGCAGACATCGTGGTGGA	59.892	20	204	305	508
c96913_g1	1	p2	(AG)10	20	641	660
c187626_g1	1	p2	(AG)6	12	272	283	AACGGCTGCCACAGATCATT	60.323	20	ACCAAGTCGTCGGAGTTAGC	59.757	20	232	85	316	AACGGCTGCCACAGATCATT	60.323	20	ACCATCGAGTCAAACTCCGG	59.753	20	274	85	358	TGCCACAGATCATTGCCAGA	59.671	20	ACCAAGTCGTCGGAGTTAGC	59.757	20	226	91	316
c125317_g3	1	p2	(CT)8	16	1020	1035	TCCAATTTCCTCCCCTTGCC	59.959	20	ATGCAAGGAGGGAGGCAAAA	59.885	20	226	889	1114	CCAATTTCCTCCCCTTGCCT	59.958	20	ATGCAAGGAGGGAGGCAAAA	59.885	20	225	890	1114	ATCTCTTCCTGCCCTTCCCT	59.955	20	ATGCAAGGAGGGAGGCAAAA	59.885	20	249	866	1114
c116685_g3	1	p1	(C)10	10	448	457	CCAAAGCCACCTTGAAGTGC	59.967	20	TTGGCGCCTAGTGTTGGATT	59.962	20	191	397	587	CCAAAGCCACCTTGAAGTGC	59.967	20	TAGGCGGGCTTTGATTCTGG	60.107	20	130	397	526	TGCCAGTGCTACACTAAGCC	60.036	20	TAGGCGGGCTTTGATTCTGG	60.107	20	253	274	526
c212309_g1	1	p3	(GGT)5	15	73	87	CTCCTGGTGGCCTCAAGATC	59.82	20	AAAAGGCCTTGAGGGTCGAA	59.523	20	213	6	218	TCCTGGTGGCCTCAAGATCT	60.253	20	AAAAGGCCTTGAGGGTCGAA	59.523	20	212	7	218	TGGTGGCCTCAAGATCTTGG	59.671	20	AAAAGGCCTTGAGGGTCGAA	59.523	20	209	10	218
c107505_g1	1	p1	(T)10	10	917	926	ACAAGCCGTGTCAGATGTGT	59.893	20	AGCTGATATGACCCTTGGTGTG	60.093	22	252	708	959	ACAAGCCGTGTCAGATGTGT	59.893	20	GCTGATATGACCCTTGGTGTGA	60.093	22	251	708	958	ACAAGCCGTGTCAGATGTGT	59.893	20	AGCTGATATGACCCTTGGTGT	58.8	21	252	708	959
c33953_g1	1	p1	(T)10	10	25	34
c255042_g1	1	p1	(T)12	12	291	302	ACGACCAAGTCTTGTGTAGGT	58.963	21	ATCCGGTTGAAGTGGAAGGC	60.323	20	260	113	372	CGACCAAGTCTTGTGTAGGTGT	60.224	22	ATCCGGTTGAAGTGGAAGGC	60.323	20	259	114	372	ACGACCAAGTCTTGTGTAGGTG	60.224	22	ATCCGGTTGAAGTGGAAGGC	60.323	20	260	113	372
c46790_g1	1	p2	(GA)10	20	627	646
c225900_g1	1	p1	(A)10	10	96	105	GGGTGGGAACTTAGGAGCAA	59.303	20	CCATCGCACATCTAGTCCCC	59.966	20	277	3	279	GGGTGGGAACTTAGGAGCAA	59.303	20	CCCATCGCACATCTAGTCCC	59.966	20	278	3	280	ACCGGGTGGGAACTTAGGAG	60.908	20	CCATCGCACATCTAGTCCCC	59.966	20	280	0	279
c225900_g1	2	p1	(T)10	10	234	243	GGATGTTGGGGGTTGGAGAT	59.369	20	CCATCGCACATCTAGTCCCC	59.966	20	159	121	279	GGATGTTGGGGGTTGGAGAT	59.369	20	CCCATCGCACATCTAGTCCC	59.966	20	160	121	280	GGGTGGGAACTTAGGAGCAA	59.303	20	CCATCGCACATCTAGTCCCC	59.966	20	277	3	279
c124031_g2	1	p1	(A)11	11	95	105	CACCACTCAAGTACTGCATTGT	58.859	22	TGGGTGGAGAGACCTGTGTT	60.4	20	280	33	312	AGATAGCAGTTCCAAGGCAAA	57.56	21	TGGGTGGAGAGACCTGTGTT	60.4	20	242	71	312	AAGATAGCAGTTCCAAGGCAA	57.56	21	TGGGTGGAGAGACCTGTGTT	60.4	20	243	70	312
c108740_g1	1	p3	(TTA)5	15	386	400	CTTCGATCCCATCCGGTCAG	59.967	20	AGCTTGGCTGTCCCGTAAAA	59.89	20	278	175	452	TCAATCTCGACACGACACCG	60.11	20	TGATTCCCCTTTGCTGTCCC	59.96	20	253	236	488	CCACGTCAATCTCGACACGA	60.11	20	TGATTCCCCTTTGCTGTCCC	59.96	20	258	231	488
c125881_g1	1	p2	(AC)11	22	4463	4484
c118527_g2	1	p1	(A)11	11	478	488	TACATCCCCCGTCACCTTCT	59.958	20	AAGGTGGTAGGGGATGGTCA	59.88	20	156	408	563	TCTTACATCCCCCGTCACCT	59.958	20	AAGGTGGTAGGGGATGGTCA	59.88	20	159	405	563	GTCTTACATCCCCCGTCACC	59.823	20	AAGGTGGTAGGGGATGGTCA	59.88	20	160	404	563
c117413_g1	1	p3	(TGA)5	15	1162	1176	TGGCAGCGTTCAATTTTGGG	59.967	20	ACTGCCAAGGCCCTAACATC	60.034	20	270	990	1259	TGGCAGCGTTCAATTTTGGG	59.967	20	CTGCCAAGGCCCTAACATCA	60.034	20	269	990	1258	TGGCAGCGTTCAATTTTGGG	59.967	20	GGCCCTAACATCATGGGTGT	59.741	20	262	990	1251
c117413_g1	2	p1	(T)11	11	2832	2842	CCAGCAAATGGTAGGGTTTCG	59.528	21	GTCTGGATGCAGTAGGCTCA	59.173	20	268	2770	3037	CCAGCAAATGGTAGGGTTTCG	59.528	21	CTGGATGCAGTAGGCTCAGT	59.171	20	266	2770	3035	CCAGCAAATGGTAGGGTTTCG	59.528	21	TCTGGATGCAGTAGGCTCAG	58.882	20	267	2770	3036
c260357_g1	1	p3	(TAA)6	18	66	83	TTCATATCGGCTGGCTGGTC	59.893	20	CAGGATCCCGCATCGTAACA	59.896	20	226	13	238	TTCATATCGGCTGGCTGGTC	59.893	20	AGGATCCCGCATCGTAACAC	59.896	20	225	13	237	TTCATATCGGCTGGCTGGTC	59.893	20	ACACCCAACACCAGTCATCC	59.89	20	209	13	221
c236305_g1	1	p1	(A)11	11	186	196
c119740_g6	1	p2	(CT)7	14	8	21
c157446_g1	1	p1	(T)10	10	999	1008
c243826_g1	1	p3	(GCT)6	18	51	68	GGAAGGCCATGACTGCCAA	60.304	19	TCCAGCTTGTCGTTGTCGTT	60.179	20	136	1	136	GGAAGGCCATGACTGCCAAG	61.318	20	TCCAGCTTGTCGTTGTCGTT	60.179	20	136	1	136	GGAAGGCCATGACTGCCAA	60.304	19	CCAGCTTGTCGTTGTCGTTC	59.768	20	135	1	135
c35948_g1	1	p1	(A)10	10	174	183	CTCTTCCCTCCCCACCAAAC	59.962	20	AGGTCGTTTTGTCATCGTGA	57.481	20	195	37	231	TCCCCACCAAACCCTAAGGA	60.104	20	AGGTCGTTTTGTCATCGTGA	57.481	20	187	45	231	CCACCAAACCCTAAGGAGCC	60.323	20	AGGTCGTTTTGTCATCGTGA	57.481	20	184	48	231
c79267_g1	1	p1	(T)11	11	568	578	TGTGGGAAGTGGTAGTGATAGC	59.5	22	GGACGGCAAAGGGGGTAAAT	60.324	20	250	393	642	TGTGGGAAGTGGTAGTGATAGC	59.5	22	ACGGCAAAGGGGGTAAATGA	59.594	20	248	393	640	TGGGAAGTGGTAGTGATAGCTG	59.234	22	GGACGGCAAAGGGGGTAAAT	60.324	20	248	395	642
c112773_g3	1	p1	(T)11	11	274	284	TCTACTCCCACCAGCTCCTC	60.033	20	TCAAAATCACAAAATATTCCCCGA	57.158	24	249	64	312	CACTCACCGGCGATGTTCTA	59.827	20	TCAAAATCACAAAATATTCCCCGA	57.158	24	265	48	312	ACTCACCGGCGATGTTCTAC	59.827	20	TCAAAATCACAAAATATTCCCCGA	57.158	24	264	49	312
c124824_g2	1	p1	(A)15	15	1042	1056	GGAATTGCAGCTCTTGTGGC	60.109	20	TTTGGCTCTCATCACCCAGG	59.671	20	258	932	1189	GGAATTGCAGCTCTTGTGGC	60.109	20	TGGCTCTCATCACCCAGGAA	60.547	20	256	932	1187	GGAATTGCAGCTCTTGTGGC	60.109	20	TTGGCTCTCATCACCCAGGA	60.547	20	257	932	1188
c109739_g3	1	p1	(A)10	10	1312	1321
c165717_g1	1	p1	(C)14	14	14	27
c101997_g1	1	p1	(A)11	11	157	167	AAAGACGTGACCGGAGCAAA	60.179	20	TGTCCGTGCGACGATGTTAA	60.039	20	246	74	319	TGACCGGAGCAAACTGTTCA	59.821	20	TGTCCGTGCGACGATGTTAA	60.039	20	239	81	319	AAAGACGTGACCGGAGCAAA	60.179	20	TGTATTCCGCCTGTTGAGCA	59.677	20	194	74	267
c232568_g1	1	p1	(T)10	10	61	70	CACGCTGAAGGTCTCCTGTT	59.966	20	TTGTCCTGAACCGCTTCGAA	59.895	20	231	23	253	AACACGCTGAAGGTCTCCTG	59.966	20	TTGTCCTGAACCGCTTCGAA	59.895	20	233	21	253	CACGCTGAAGGTCTCCTGTT	59.966	20	CCGGCCATTATGGGTGAACT	60.107	20	210	23	232
c42323_g1	1	p1	(A)10	10	4	13
c122109_g1	1	p1	(T)12	12	13	24
c121136_g1	1	p2	(CT)10	20	1	20
c262790_g1	1	p2	(TA)6	12	231	242
c3450_g1	1	p1	(T)10	10	68	77	ACCAGCACATCTCCCAACTG	59.963	20	CGGGAGAACGTCTCACCAAA	59.967	20	121	43	163	ACCAGCACATCTCCCAACTG	59.963	20	CTTCATCATCTCCTCGGCCC	59.965	20	163	43	205	ACCAGCACATCTCCCAACTG	59.963	20	CCTTCATCATCTCCTCGGCC	59.965	20	164	43	206
c121486_g3	1	p3	(CTC)5	15	1	15
c272323_g1	1	p1	(A)13	13	1	13
c119606_g2	1	p2	(GA)11	22	1	22
c140357_g1	1	p2	(TA)6	12	122	133	AGCAAAGTTGTATTCACCAAGGT	58.785	23	TGAGAGCTTGAAACCACGCA	60.179	20	180	1	180	GCAAAGTTGTATTCACCAAGGT	57.416	22	TGAGAGCTTGAAACCACGCA	60.179	20	179	2	180	AAGCAAAGTTGTATTCACCAAGGT	59.351	24	TGAGAGCTTGAAACCACGCA	60.179	20	181	0	180
c91877_g1	1	p3	(CCT)6	18	54	71	TCCGCCAAAAAGAAGCCCTC	60.894	20	TGGTGGGAGAGGAGTTCGAT	59.959	20	280	16	295	TCCGCCAAAAAGAAGCCCTC	60.894	20	TACCGGACTGGGCGAAGATA	60.107	20	112	16	127	TCCGCCAAAAAGAAGCCCTC	60.894	20	GGTGAACATACCGGACTGGG	60.108	20	120	16	135
c171961_g1	1	p1	(A)10	10	55	64	TCATTCAGATCCTATGTGGCCA	58.952	22	CTGCATGTGACGCCTTGATG	59.902	20	177	9	185	TCATTCAGATCCTATGTGGCCA	58.952	22	TGATGGGTGGTGGTCTGTTG	59.89	20	162	9	170	CTCATTCAGATCCTATGTGGCCA	59.928	23	CTGCATGTGACGCCTTGATG	59.902	20	178	8	185
c120077_g4	1	p1	(C)10	10	246	255
c234862_g1	1	p1	(T)10	10	260	269	TTTCTGACAGTTGGGGCGAG	60.25	20	GCCCAAGTAGCCAACCAGAT	60.034	20	223	117	339	CCCCACCCCAAGTTGTTTGA	60.398	20	GCCCAAGTAGCCAACCAGAT	60.034	20	202	138	339	ATTTCTGACAGTTGGGGCGA	59.6	20	GCCCAAGTAGCCAACCAGAT	60.034	20	224	116	339
c123005_g1	1	p3	(CGC)6	18	1946	1963	GAAATTCTTCGGCGATGGGC	59.971	20	CTCTCCACCAGAGGAAGGGA	59.958	20	222	1849	2070	ACAACCAGATCATGCTCCCG	60.108	20	CTCTCCACCAGAGGAAGGGA	59.958	20	260	1811	2070	GAAATTCTTCGGCGATGGGC	59.971	20	GAAAGCGGCGAACAAGAGAC	59.836	20	154	1849	2002
c119421_g1	1	p2	(GA)6	12	1802	1813	GAGTCCAAGTGGCAGTGTCA	59.893	20	TCTCTCTCGATCTCCCAGGC	60.179	20	181	1699	1879	GAGTCCAAGTGGCAGTGTCA	59.893	20	CGATCTCCCAGGCACAAGAG	60.179	20	174	1699	1872	GAGTCCAAGTGGCAGTGTCA	59.893	20	CTCGATCTCCCAGGCACAAG	60.179	20	176	1699	1874
c119421_g1	2	p2	(GA)6	12	1942	1953	CTTGTGCCTGGGAGATCGAG	60.179	20	CCCTTATGCCCCATCTTCCC	59.887	20	153	1855	2007	CTCTTGTGCCTGGGAGATCG	60.179	20	CCCTTATGCCCCATCTTCCC	59.887	20	155	1853	2007	TGTGTTGACTGGGAAAGCGA	59.821	20	CCCTTATGCCCCATCTTCCC	59.887	20	243	1765	2007
c99619_g2	1	p1	(G)11	11	184	194	CTGAACCGAAGTCGTCACCA	59.968	20	GATTGCCACACCTCCTCTCC	60.107	20	214	20	233	CTGAACCGAAGTCGTCACCA	59.968	20	GGAGATTGCCACACCTCCTC	60.107	20	217	20	236	ACCTGAACCGAAGTCGTCAC	59.968	20	GATTGCCACACCTCCTCTCC	60.107	20	216	18	233
c141797_g1	1	p2	(TC)7	14	39	52	CTTCTTCTCCCTCTCGCCG	59.564	19	TGGATGACAACGCCGATGAG	60.46	20	198	0	197	CTTCTTCTCCCTCTCGCCG	59.564	19	GTGGATGACAACGCCGATGA	60.739	20	199	0	198	CTTCTTCTCCCTCTCGCCG	59.564	19	GAAGGAGTCGAGAGCAGCC	59.859	19	107	0	106
c13543_g1	1	p2	(CT)6	12	566	577
c112364_g5	1	p3	(GTT)5	15	751	765	CTTGTGACTTCTCGGGCCAT	60.036	20	ATCAACCATCGGTCGGACAC	60.108	20	247	573	819	TTGTGACTTCTCGGGCCATC	60.036	20	ATCAACCATCGGTCGGACAC	60.108	20	246	574	819	GGGCTGGAAACTTCTCTGCT	59.963	20	ATCAACCATCGGTCGGACAC	60.108	20	117	703	819
c71587_g1	1	p1	(A)10	10	450	459	ACCCAGCAGAAGACAAAGCA	59.817	20	AGAGCAGGAGAGAGGGGAAG	60.032	20	128	393	520	ACCCAGCAGAAGACAAAGCA	59.817	20	CATGCAGAGCAGGAGAGAGG	59.895	20	133	393	525	CTGTACCTGCAGGGGTTGAA	59.6	20	AGAGCAGGAGAGAGGGGAAG	60.032	20	274	247	520
c146456_g1	1	p1	(A)11	11	491	501
c78801_g1	1	p1	(T)10	10	99	108	CGTTTCCACCCAGCCTTTCT	60.537	20	GACCGTTGGAGATGGCATGA	60.108	20	171	4	174	CGTTTCCACCCAGCCTTTCT	60.537	20	GATGACCGTTGGAGATGGCA	60.108	20	174	4	177	CGTTTCCACCCAGCCTTTCT	60.537	20	GGGATGACCGTTGGAGATGG	60.179	20	176	4	179
c120470_g2	1	p1	(T)10	10	1464	1473	TGGTAACCCTAAAGCCATGCA	59.644	21	TTGTTTTCCATGGCACCCCT	60.105	20	255	1320	1574	TGGTAACCCTAAAGCCATGCA	59.644	21	GCAAGCCACAATGCACCATT	60.321	20	235	1320	1554	TGGTAACCCTAAAGCCATGCA	59.644	21	CTTGTTTTCCATGGCACCCC	59.679	20	256	1320	1575
c117081_g1	1	p1	(T)10	10	1293	1302	TCATCCCGTGGACCAGGTAT	60.032	20	ACGTGAAGGGGTGAAAACGA	59.821	20	145	1185	1329	CATCCCGTGGACCAGGTATG	59.893	20	ACGTGAAGGGGTGAAAACGA	59.821	20	144	1186	1329	TTCATCCCGTGGACCAGGTA	60.252	20	ACGTGAAGGGGTGAAAACGA	59.821	20	146	1184	1329
c124420_g2	1	p3	(TGT)6	18	412	429	GCGAAGGGAGAAGACTGACC	60.109	20	GGCGTGCATGTCAGTTCTTG	60.11	20	210	315	524	GGCGAAGGGAGAAGACTGAC	60.109	20	GGCGTGCATGTCAGTTCTTG	60.11	20	211	314	524	GAGGCGAAGGGAGAAGACTG	59.825	20	GGCGTGCATGTCAGTTCTTG	60.11	20	213	312	524
c119498_g4	1	p1	(A)10	10	80	89	GCAATGCCTTTAGATTGCATGG	58.872	22	CCTGTAGGTAGAGTAGGCCCT	59.5	21	162	35	196	AGCAATGCCTTTAGATTGCATGG	60.181	23	CCTGTAGGTAGAGTAGGCCCT	59.5	21	163	34	196	GCAATGCCTTTAGATTGCATGGA	60.181	23	CCTGTAGGTAGAGTAGGCCCT	59.5	21	162	35	196
c62302_g1	1	p1	(T)17	17	468	484	AGAATGCTCCATTTGGCTCGA	60.065	21	CGCAAGGACCCACTTCAAAC	59.689	20	188	324	511	GAATGCTCCATTTGGCTCGA	58.617	20	CGCAAGGACCCACTTCAAAC	59.689	20	187	325	511	AGAATGCTCCATTTGGCTCG	58.613	20	CGCAAGGACCCACTTCAAAC	59.689	20	188	324	511
c77172_g1	1	p2	(GA)7	14	90	103	CGCAAAAATGGCAGAATGTCC	59.005	21	TGGTGCCACCTCAAACAACT	60.034	20	182	7	188	GCAAAAATGGCAGAATGTCCCT	60.028	22	TGGTGCCACCTCAAACAACT	60.034	20	181	8	188	CGCAAAAATGGCAGAATGTCC	59.005	21	TACGCCAATCCCAGATGGTG	59.82	20	197	7	203
c26422_g1	1	p1	(T)19	19	1	19
c79366_g1	1	p1	(A)15	15	1	15
c110806_g1	1	p1	(T)10	10	339	348	TGCCAGAGCACTCAATGACA	59.602	20	TCTTCGGCATCAAGGAAGGG	59.747	20	280	161	440	AGCACTCAATGACACAGGGT	59.233	20	TCTTCGGCATCAAGGAAGGG	59.747	20	274	167	440	GCCAGAGCACTCAATGACAC	59.199	20	TCTTCGGCATCAAGGAAGGG	59.747	20	279	162	440
c113903_g1	1	p2	(AT)6	12	1036	1047	GTCAAAGTGCCGTGGTGAAC	59.971	20	AGGTCTTCTAAAGTGACTCGCG	60.095	22	242	845	1086	GTCAAAGTGCCGTGGTGAAC	59.971	20	GTCTTCTAAAGTGACTCGCGGA	60.095	22	240	845	1084	GTCAAAGTGCCGTGGTGAAC	59.971	20	TCTTCTAAAGTGACTCGCGGA	58.843	21	239	845	1083
c11991_g2	1	p1	(A)10	10	41	50	TCACTCAAGTTATGCTATCGAAGT	57.791	24	TTCTTGTGTGTGGAGGACGG	59.894	20	181	8	188	TCACTCAAGTTATGCTATCGAAGT	57.791	24	ATGGTTGTGATGGGGTTGCT	59.885	20	153	8	160	TCAAGTTATGCTATCGAAGTTTGGAC	59.687	26	TTCTTGTGTGTGGAGGACGG	59.894	20	177	12	188
c436_g1	1	p1	(T)10	10	122	131	CCGTTGCTGTCGCTACTACT	59.829	20	AATGAGGAGACTGCCATGGC	60.107	20	145	80	224	ATCGGGAGGACGTTTCATGG	59.822	20	AATGAGGAGACTGCCATGGC	60.107	20	176	49	224	CCGTTGCTGTCGCTACTACT	59.829	20	GGCGGTATTTCTCGCTGGAT	60.25	20	128	80	207
c436_g1	2	p2	(TA)7	14	300	313	GCCATGGCAGTCTCCTCATT	60.107	20	AGAGGAAGCAAATTGGAAAAAGTCA	59.636	25	176	205	380	AATACCGCCATGGCAGTCTC	60.179	20	AGAGGAAGCAAATTGGAAAAAGTCA	59.636	25	182	199	380	ATCCAGCGAGAAATACCGCC	60.25	20	AGAGGAAGCAAATTGGAAAAAGTCA	59.636	25	193	188	380
c59608_g1	1	p2	(TC)6	12	779	790	CAGCTGTGTCCACGTACAGT	59.968	20	GGGGTTGAGTGGAACTTGCT	60.179	20	212	608	819	TATCATGTTCTCCGCCCAGC	59.893	20	GGGGTTGAGTGGAACTTGCT	60.179	20	272	548	819	CAGCTGTGTCCACGTACAGT	59.968	20	ACACCATTGGAAAGAGGGGG	59.591	20	231	608	838
c98861_g1	1	p1	(G)12	12	1009	1020	ATCCTCCCAGAACCACCCTT	60.179	20	TCCCCTTTAGATGGCTCCCT	59.653	20	191	954	1144	ATCCTCCCAGAACCACCCTT	60.179	20	GTCCCCTTTAGATGGCTCCC	59.525	20	192	954	1145	CCCCACCTTTGTATCCTCCC	59.449	20	TCCCCTTTAGATGGCTCCCT	59.653	20	203	942	1144
c122557_g8	1	c	(TC)6ccaattctagcattcaccct(TC)6	44	30	73	TCAAAACCCTAATCCGATCCC	57.429	21	GTGCTAGCGATGGTGATGGA	59.895	20	271	6	276	TCAAAACCCTAATCCGATCCC	57.429	21	AGGTGCTAGCGATGGTGATG	59.894	20	273	6	278	TCAAAACCCTAATCCGATCCC	57.429	21	CAGGTGCTAGCGATGGTGAT	59.894	20	274	6	279
c118529_g2	1	p1	(A)10	10	216	225	TCCTGAATGCAGCATTTTGCC	60.067	21	AAGCTCGGTGTGAAAGCAGA	59.893	20	112	186	297	TCCTGAATGCAGCATTTTGCC	60.067	21	TAAGCGAAAATTTGGCGGCC	60.109	20	235	186	420	TCCTGAATGCAGCATTTTGCC	60.067	21	CGGCCCATGAAATTTCGCTT	59.827	20	220	186	405
c75620_g1	1	p1	(A)10	10	165	174	TGCTGAGCCGCCATTAAGAA	60.036	20	GGGGATCTTTGCTTGTCCCA	59.96	20	212	98	309	TTGCTGAGCCGCCATTAAGA	60.036	20	GGGGATCTTTGCTTGTCCCA	59.96	20	213	97	309	CTACCCATAGCACGTGGACC	59.896	20	GGGGATCTTTGCTTGTCCCA	59.96	20	184	126	309
c86006_g1	1	p2	(CT)8	16	114	129	AGCGACCTAGATGTCCCCAT	60.105	20	GCAAGAAGCAGAAGACCCCT	59.963	20	255	77	331	AGCGACCTAGATGTCCCCAT	60.105	20	ATGCCCCAATCCATGAGCTC	60.179	20	186	77	262	AGCGACCTAGATGTCCCCAT	60.105	20	GATGCCCCAATCCATGAGCT	60.179	20	187	77	263
c50411_g1	1	p1	(C)12	12	754	765	TTTGGAGGGCTGGGATTGTC	59.96	20	CACTATGCAACCTCCACCCC	60.394	20	230	573	802	TTTGGAGGGCTGGGATTGTC	59.96	20	CCACTATGCAACCTCCACCC	60.394	20	231	573	803	TTTGGAGGGCTGGGATTGTC	59.96	20	TCCACTATGCAACCTCCACC	59.382	20	232	573	804
c78549_g1	1	p3	(AAT)6	18	732	749
c179421_g1	1	p2	(AT)7	14	395	408
c176115_g1	1	p2	(GA)6	12	604	615	TGTCTTGCAAGTGGAGGCAA	60.107	20	CCCTCAAAGTGCCGCATAGA	60.108	20	143	573	715	TTGTCTTGCAAGTGGAGGCA	60.107	20	CCCTCAAAGTGCCGCATAGA	60.108	20	144	572	715	TGTCTTGCAAGTGGAGGCAA	60.107	20	CAAGGCCCTCCATACCCATG	60.179	20	240	573	812
c162053_g1	1	p1	(A)20	20	1	20
c111519_g2	1	p2	(CT)6	12	180	191	GCTGGCTCCGTTCTTCTCTT	60.037	20	CTAACGGAGACCAGGCAAGG	60.108	20	136	124	259	TGCCTGGCTTGAAGGAGAAG	59.963	20	CTAACGGAGACCAGGCAAGG	60.108	20	161	99	259	CTGCCTGGCTTGAAGGAGAA	59.963	20	CTAACGGAGACCAGGCAAGG	60.108	20	162	98	259
c110782_g7	1	p3	(CTC)5	15	2410	2424	TCATACTCGTTGCCGTACGG	59.901	20	AATTCCCATTCCACCGCCAT	60.032	20	208	2248	2455	TCATACTCGTTGCCGTACGG	59.901	20	GCACACTCGCACACTGTTTT	59.901	20	274	2248	2521	CCGTCGAAGTCATTGCCGTA	60.457	20	AATTCCCATTCCACCGCCAT	60.032	20	172	2284	2455
c124752_g10	1	p1	(T)10	10	1719	1728	ATGCTGGGAGGGAAGAGGAT	60.029	20	GGAAATTTACCACGGTGCGT	59.124	20	280	1505	1784	GGGCAGAGGGTTGGATTCAA	59.96	20	TGGAAATTTACCACGGTGCG	59.124	20	235	1551	1785	GGGCAGAGGGTTGGATTCAA	59.96	20	GGAAATTTACCACGGTGCGT	59.124	20	234	1551	1784
c87768_g1	1	p2	(TG)9	18	3	20
c104987_g1	1	p1	(T)16	16	4	19
c229059_g1	1	p3	(TGG)5	15	233	247	TTGGATTGGTAGTGGGCGAC	60.036	20	ACCGTCAAACCCTCCAATCC	59.962	20	203	174	376	GTTGGATTGGTAGTGGGCGA	60.036	20	ACCGTCAAACCCTCCAATCC	59.962	20	204	173	376	TTGGATTGGTAGTGGGCGAC	60.036	20	AAACCCTCCAATCCCCGTTC	59.961	20	197	174	370
c227624_g1	1	p1	(A)10	10	8	17
c190080_g1	1	p1	(A)19	19	1	19
c35644_g1	1	p3	(ATA)7	21	337	357
c177148_g1	1	p3	(GCT)5	15	134	148	GTTTGCCGCATGACCTTCAA	59.686	20	TGGAGTTAATGTGGGCCACC	59.961	20	187	50	236	GTTTGCCGCATGACCTTCAA	59.686	20	AGTTAATGTGGGCCACCCTG	59.96	20	184	50	233	GTTTGCCGCATGACCTTCAA	59.686	20	TGGGCCACCCTGTAGATGTA	59.957	20	176	50	225
c90771_g1	1	p2	(GA)7	14	332	345	TCTCGCAGTAGGGTGGATCA	60.034	20	GGAACCTCTGGGTCAAGCTC	60.036	20	118	277	394	TCATCTCGCAGTAGGGTGGA	60.034	20	GGAACCTCTGGGTCAAGCTC	60.036	20	121	274	394	AGCCAGTTTGTCATCTCGCA	59.965	20	GGAACCTCTGGGTCAAGCTC	60.036	20	131	264	394
c110754_g2	1	p2	(CT)7	14	547	560	TGACCCAAACCCGATTAGGC	60.035	20	GAGGGGTAGCAGAACAGCTG	60.108	20	135	458	592	TGACCCAAACCCGATTAGGC	60.035	20	GAGAGGGGTAGCAGAACAGC	59.823	20	137	458	594	TGGCAACCACCAACTAGCAA	60.106	20	GAGGGGTAGCAGAACAGCTG	60.108	20	188	405	592
c24268_g1	1	p1	(A)10	10	205	214	CAGGGCATGCAACCATTCAG	59.825	20	CAAGGGCCCATGTATGTCCA	59.742	20	226	49	274	CAGGGCATGCAACCATTCAG	59.825	20	AAGGGCCCATGTATGTCCAC	59.741	20	225	49	273	GCATGCAACCATTCAGGCAT	59.823	20	CAAGGGCCCATGTATGTCCA	59.742	20	222	53	274
c218536_g1	1	p2	(CT)6	12	154	165	AAATGTCCCTTCTCCCAGCG	60.035	20	TGGAATCCTACACACGCACA	59.318	20	132	60	191	CAACTCGTACCTCCCTACGC	59.9	20	TGGAATCCTACACACGCACA	59.318	20	105	87	191	ATCGCGACATTTTCTCCGGT	60.108	20	TGGAATCCTACACACGCACA	59.318	20	182	10	191
c87311_g1	1	p1	(T)10	10	197	206	ACACTTGTTTGGGTGACGGT	60.035	20	TGGGCCTCTGCTAGTTCTCT	59.958	20	225	87	311	GGGTACGGTCTTTGATGCGA	60.109	20	TGGGCCTCTGCTAGTTCTCT	59.958	20	159	153	311	ACACTTGTTTGGGTGACGGT	60.035	20	GACAGTCGTGTCCTGATCCC	59.826	20	247	87	333
c152941_g1	1	p2	(TA)11	22	183	204
c120151_g5	1	p2	(GA)6	12	1017	1028	GTCCGATGAGTTGGTACGCT	59.827	20	TGGGAGCTGAGAAAGTGAGG	59.02	20	129	943	1071	CCCGTCCGATGAGTTGGTAC	60.179	20	TGGGAGCTGAGAAAGTGAGG	59.02	20	132	940	1071	GTCCGATGAGTTGGTACGCT	59.827	20	GCTTGGGAGCTGAGAAAGTG	58.836	20	132	943	1074
c115755_g2	1	p1	(T)10	10	193	202	TCACTTCTATCTTTGCCGGGT	59.093	21	ACGCAGGCCAACCGTAAATA	60.036	20	244	4	247	TCACTTCTATCTTTGCCGGGT	59.093	21	TACGCAGGCCAACCGTAAAT	60.036	20	245	4	248	TCACTTCTATCTTTGCCGGGT	59.093	21	ATTACGCAGGCCAACCGTAA	60.036	20	247	4	250
c109518_g2	1	p2	(CT)6	12	1030	1041	AGGCAGCATGGGAAGACAAA	59.887	20	TGGTCAGGGAGAGTGGAGAG	59.96	20	184	965	1148	AGGCAGCATGGGAAGACAAA	59.887	20	GGTTATGGCGGTGAGAGGAG	59.895	20	155	965	1119	GCTGCCCCTGTAAGATCCAG	60.179	20	TGGTCAGGGAGAGTGGAGAG	59.96	20	204	945	1148
c125394_g2	1	p3	(TCT)5	15	344	358	AAATCCACCGGCTCTCTGAC	59.749	20	GCACAGTACGGACAGTTGGA	59.967	20	233	293	525	AAATCCACCGGCTCTCTGAC	59.749	20	AGGCACAGTACGGACAGTTG	59.966	20	235	293	527	AAATCCACCGGCTCTCTGAC	59.749	20	ATGACGAAGGCACAGTACGG	60.109	20	242	293	534
c117113_g1	1	p1	(T)10	10	45	54	ACTACCACAAAGCGCATTGA	58.109	20	ACGGTGCTGTGAAGGATCTG	60.037	20	276	20	295	ACTACCACAAAGCGCATTGA	58.109	20	TGACGGTGCTGTGAAGGATC	60.037	20	278	20	297	ACTACCACAAAGCGCATTGA	58.109	20	GACGGTGCTGTGAAGGATCT	59.752	20	277	20	296
c122961_g4	1	p1	(T)10	10	202	211	TATCCCGAGAGCGAAGACGT	60.463	20	AGCCTCCGTATCCCTGGATT	60.105	20	237	47	283	TTATCCCGAGAGCGAAGACG	59.338	20	AGCCTCCGTATCCCTGGATT	60.105	20	238	46	283	TGCTCCGAGATTTTGGGGAA	59.304	20	AGCCTCCGTATCCCTGGATT	60.105	20	146	138	283
c109001_g2	1	p3	(GTG)5	15	336	350	GGTCAAATCAGCCGAGGTACA	60.066	21	GCACCTCTGAGGAAGTGTCA	59.318	20	259	165	423	GGTCAAATCAGCCGAGGTACA	60.066	21	CAGCACCTCTGAGGAAGTGT	59.316	20	261	165	425	GGTCAAATCAGCCGAGGTACA	60.066	21	ACAGCACCTCTGAGGAAGTG	59.316	20	262	165	426
c99336_g1	1	p1	(A)20	20	1	20
c108277_g1	1	p3	(TAT)5	15	755	769	CGGCGGATCGTTCAATGTTC	59.974	20	TCTCCCAACAACAGAACGGC	60.534	20	198	644	841	CGGCGGATCGTTCAATGTTC	59.974	20	GGCATCGTCTCCCAACAACA	60.605	20	178	644	821	CGGCGGATCGTTCAATGTTC	59.974	20	GGCATCGTCTCCCAACAACA	60.605	20	205	644	848
c164588_g1	1	p2	(AT)6	12	66	77	TCCTTGCGTTTTACATGGAGA	57.589	21	TGTGTCATGCATGTCGTCCT	59.679	20	119	13	131	TCCTTGCGTTTTACATGGAGA	57.589	21	GGGGAGTGTGTCATGCATGT	60.323	20	125	13	137	TCCTTGCGTTTTACATGGAGA	57.589	21	GTGTGTCATGCATGTCGTCC	59.556	20	120	13	132
c113083_g1	1	p2	(CT)8	16	391	406
c25328_g1	1	p3	(AAT)7	21	2	22
c120897_g4	1	p3	(CTC)6	18	1389	1406
c94887_g1	1	p2	(GA)6	12	1	12
c119000_g2	1	p1	(A)11	11	1804	1814	ACCGTCAACAATGGCAATGC	60.038	20	GGCCAGAACAATGTTGCTCA	59.039	20	167	1724	1890	ACCGTCAACAATGGCAATGC	60.038	20	TGGCCAGAACAATGTTGCTC	59.039	20	168	1724	1891	GCTCGTGACCAAATGCAGTC	59.833	20	GGCCAGAACAATGTTGCTCA	59.039	20	143	1748	1890
c209876_g1	1	p2	(TG)6	12	87	98	CTCGTTGACAATGGCCCAGA	60.322	20	TCATCACCTATCCACACCAATT	57.139	22	123	15	137	TCGTTGACAATGGCCCAGAC	60.605	20	TCATCACCTATCCACACCAATT	57.139	22	122	16	137	CGTTGACAATGGCCCAGACT	60.606	20	TCATCACCTATCCACACCAATT	57.139	22	121	17	137
c207789_g1	1	p1	(T)12	12	3	14
c156987_g1	1	p1	(T)15	15	1734	1748	TGTTGAAGTGCCTCCTTCGG	60.25	20	CCCCTGCAACACCATTTTGG	59.965	20	220	1560	1779	ACTCGAGCTTCAACCAGAGG	59.394	20	CCCCTGCAACACCATTTTGG	59.965	20	138	1642	1779	TGTTGAAGTGCCTCCTTCGG	60.25	20	ACCCCTGCAACACCATTTTG	59.242	20	221	1560	1780
c119232_g4	1	p3	(TGA)5	15	139	153	GGTGTTGCTCTGAGGGTCAA	59.891	20	CCATCGTCATCACAAGCCCT	60.108	20	218	1	218	TGACAAGCTAGGGGGTGAGA	59.884	20	CCATCGTCATCACAAGCCCT	60.108	20	123	96	218	AGGGTGGTGATTCAGAGGGT	60.179	20	CCATCGTCATCACAAGCCCT	60.108	20	186	33	218
c163991_g1	1	p1	(T)12	12	169	180	CGTGCTCACCCACATCTCTT	60.037	20	CGTGCTCCTACTGAATCGGT	59.544	20	130	114	243	CGTGCTCACCCACATCTCTT	60.037	20	ACGTGCTCCTACTGAATCGG	59.544	20	131	114	244	TCAAAATGACCGCCCAGGAA	59.889	20	CGTGCTCCTACTGAATCGGT	59.544	20	219	25	243
c124006_g5	1	p1	(T)20	20	1820	1839
c110074_g2	1	p2	(TA)7	14	327	340	TTGGGTGAGACTGAGGACCA	60.105	20	AGTTCGGGCAGACATTCGAG	60.109	20	267	202	468	TGAGACTGAGGACCACCACA	60.106	20	AGTTCGGGCAGACATTCGAG	60.109	20	262	207	468	CGGGCATTTCGGAAGCAAAT	59.827	20	GTGACCCTAAGCGACGGTAG	59.9	20	263	264	526
c81963_g1	1	p3	(CTC)6	18	2	19
c125354_g2	1	p2	(GA)10	20	1	20
c82993_g1	1	p1	(A)11	11	11	21
c124748_g5	1	p1	(T)10	10	1004	1013	CGAATGTGGGCTCATGGGTA	59.82	20	CGCTCAACACACCTTTTGCA	59.9	20	205	886	1090	CGAATGTGGGCTCATGGGTA	59.82	20	ATAGTGCCGAACAGCAGCAT	60.108	20	161	886	1046	TAAGGCCAAACCCCGAATGT	59.594	20	CGCTCAACACACCTTTTGCA	59.9	20	218	873	1090
c269692_g1	1	p3	(AAT)7	21	1	21
c22866_g1	1	p1	(A)10	10	139	148	TGGACGTGTGAACCATTGGG	60.536	20	TGCTGGTGAGTTTTCTGGGA	59.157	20	147	71	217	TGGACGTGTGAACCATTGGG	60.536	20	TGAGCTAATTCAACCACGCCT	59.997	21	105	71	175	TGGACGTGTGAACCATTGGG	60.536	20	TGCTGGTGAGTTTTCTGGGAA	59.786	21	147	71	217
c121310_g1	1	p3	(AAG)5	15	1940	1954	ATCCCGAATCCATGGCTGAC	59.891	20	AATCCAGTGTGGGCAAGGAG	59.961	20	252	1889	2140	CGAATCCATGGCTGACCTCA	59.821	20	AATCCAGTGTGGGCAAGGAG	59.961	20	248	1893	2140	ATCCCGAATCCATGGCTGAC	59.891	20	GAGACAGTCTGCGGCTGAAT	60.108	20	235	1889	2123
c125915_g5	1	p2	(TG)8	16	1595	1610
c125799_g2	1	p1	(T)12	12	2503	2514	GCACTTGCAGGCACAGTAAG	59.761	20	GTTCAGGTCAGCCTAACCCG	60.391	20	185	2375	2559	CGAGTGCATCCCTTGACTCA	59.753	20	GTTCAGGTCAGCCTAACCCG	60.391	20	244	2316	2559	TCACTCCGCTTGTTGTAGCA	59.609	20	GTTCAGGTCAGCCTAACCCG	60.391	20	208	2352	2559
c116183_g4	1	p2	(CA)6	12	166	177	TACATTTTAGCACGCACGCG	59.906	20	ACCGGAGTTCGTCCCTTGTA	60.54	20	200	17	216	TACATTTTAGCACGCACGCG	59.906	20	TACCGGAGTTCGTCCCTTGT	60.54	20	201	17	217	CGCACACACACATTCGACTG	60.111	20	ACCGGAGTTCGTCCCTTGTA	60.54	20	180	37	216
c120733_g5	1	p1	(A)10	10	80	89	GTTTCCCAGCCGGCCTAAT	60.077	19	GGTTTCGACGAGTTGAGGGT	59.967	20	275	7	281	GTTTCCCAGCCGGCCTAAT	60.077	19	TCCGGTTTCGACGAGTTGAG	60.04	20	278	7	284	GTTTCCCAGCCGGCCTAATC	61.102	20	GGTTTCGACGAGTTGAGGGT	59.967	20	275	7	281
c120733_g5	2	p1	(T)10	10	1211	1220	TCCAGGATGGGCAGTTGTTT	59.518	20	TAATTGCATAGCAGGCCCGG	60.537	20	276	1183	1458	TCCAGGATGGGCAGTTGTTT	59.518	20	CCACTCCTCTCAGCCATCCT	60.69	20	254	1183	1436	ATCCAGGATGGGCAGTTGTT	59.294	20	TAATTGCATAGCAGGCCCGG	60.537	20	277	1182	1458
c67910_g1	1	p1	(T)10	10	307	316	AGCTTCGTCTCCAGACTCCT	59.961	20	AGCAGAATTGGCTTAGCACT	57.496	20	208	196	403	AGCTTCGTCTCCAGACTCCT	59.961	20	AAGCAGAATTGGCTTAGCACT	58.2	21	209	196	404	GATGGTTGTGGCTTCGTTGC	60.387	20	AGCAGAATTGGCTTAGCACT	57.496	20	182	222	403
c111684_g3	1	p3	(TTA)5	15	262	276	GAGACGACGATGGTGGAAGG	60.179	20	AGTATGTTAGTTTGGGTTGCCT	57.618	22	215	119	333	GGAGACGACGATGGTGGAAG	60.179	20	AGTATGTTAGTTTGGGTTGCCT	57.618	22	216	118	333	AGGTCTTCGGCAATTGGTGA	59.6	20	AGTATGTTAGTTTGGGTTGCCT	57.618	22	173	161	333
c17174_g1	1	p1	(T)10	10	330	339	TTTTGCCTGATGCCCGAAAC	59.683	20	ACCTGTATTTGGAAATTACCCCCT	59.703	24	126	261	386	CCTGATGCCCGAAACACTGA	60.322	20	ACCTGTATTTGGAAATTACCCCCT	59.703	24	121	266	386	TTTTGCCTGATGCCCGAAAC	59.683	20	ACCTGTATTTGGAAATTACCCCC	58.383	23	126	261	386
c169721_g1	1	p2	(AT)6	12	238	249	CCATCACACCTGCACTGCTA	60.036	20	GCTTGTAGCAGAGCTAGGCA	59.823	20	176	135	310	AACACCATCACACCTGCACT	59.817	20	GCTTGTAGCAGAGCTAGGCA	59.823	20	180	131	310	TCACACCTGCACTGCTAACC	60.25	20	GCTTGTAGCAGAGCTAGGCA	59.823	20	173	138	310
c237555_g1	1	p1	(A)10	10	179	188	GCTAAGGTTGGATGCGAGGA	59.822	20	TGCTGTCTGTCCGGAAGTATG	59.795	21	128	155	282	AGCTAAGGTTGGATGCGAGG	59.821	20	TGCTGTCTGTCCGGAAGTATG	59.795	21	129	154	282	GCTAAGGTTGGATGCGAGGA	59.822	20	CTGTCTGTCCGGAAGTATGCT	59.521	21	126	155	280
c214920_g1	1	p1	(A)10	10	975	984
c117557_g5	1	p2	(TA)10	20	1	20
c93592_g1	1	p1	(A)21	21	519	539
c105865_g1	1	p3	(CGC)6	18	688	705	TTCTCCTCGTCGCAGCATAC	59.899	20	AGTTTGTATACCAGACACCACGT	59.677	23	254	478	731	GGAAGAACAGATTCGCCGGA	60.108	20	AGTTTGTATACCAGACACCACGT	59.677	23	184	548	731	CTCAGCACCTTCTCCTCGTC	59.828	20	AGTTTGTATACCAGACACCACGT	59.677	23	263	469	731
c120874_g4	1	c	(TA)7cacacagaccaagatccaaaattgatgtctggcctcttaaagctcttattggcgaacaatacttacaatgaatcacattctcttttatctt(TA)7cacacagaccaagatccaaaattgatgtctggcctcttaaagctcttattggcgaacaatacttacaatgaatcacattctcttttatctt(TA)7	224	266	489
c117513_g6	1	p1	(T)10	10	811	820	CTGCCTACCGATGCTATGGG	60.037	20	ACAGGTCTACGTACAGGATCAGA	60.055	23	175	672	846	CCTGCCTACCGATGCTATGG	60.037	20	ACAGGTCTACGTACAGGATCAGA	60.055	23	176	671	846	TTCCGAATTCCTGCCTACCG	59.823	20	ACAGGTCTACGTACAGGATCAGA	60.055	23	185	662	846
c107985_g1	1	p3	(GCC)6	18	677	694	ATGGGGAGGATTGTTGCCAG	60.033	20	CTTCAACCCGCACATCTCCT	60.036	20	147	587	733	ATGGGGAGGATTGTTGCCAG	60.033	20	TTCAACCCGCACATCTCCTC	60.036	20	146	587	732	ATGGGGAGGATTGTTGCCAG	60.033	20	TCTTCAACCCGCACATCTCC	60.036	20	148	587	734
c157337_g1	1	p1	(T)10	10	1	10
c61438_g1	1	p1	(A)11	11	335	345
c46232_g1	1	p1	(A)11	11	1276	1286	CCACTACCACCACATGCACT	59.963	20	ACATTGGAACACTGCCACCT	59.814	20	134	1217	1350	AAATGGGAGGCATGCAGGAA	59.958	20	ACATTGGAACACTGCCACCT	59.814	20	231	1120	1350	CCACTACCACCACATGCACT	59.963	20	TTGGAACACTGCCACCTTGA	59.743	20	131	1217	1347
c180906_g1	1	p2	(GA)7	14	135	148	ACTTTTCTTGTGAGTGCCCT	57.263	20	TCATAAGAGCACCCCCTCCT	59.657	20	168	4	171	GTGCCCTTAACATTTGACACCT	59.109	22	TCATAAGAGCACCCCCTCCT	59.657	20	155	17	171	AGTGCCCTTAACATTTGACACC	59.109	22	TCATAAGAGCACCCCCTCCT	59.657	20	156	16	171
c243357_g1	1	p1	(G)16	16	413	428
c120163_g1	1	p1	(T)10	10	2001	2010	GGTTACCGTTCCACTAGGCC	60.108	20	CCAGCTTTGGTGCCTCTAGG	60.394	20	105	1943	2047	GGTTACCGTTCCACTAGGCC	60.108	20	TCCAGCTTTGGTGCCTCTAG	59.385	20	106	1943	2048	GTTACCGTTCCACTAGGCCA	59.39	20	CCAGCTTTGGTGCCTCTAGG	60.394	20	104	1944	2047
c109621_g2	1	p2	(AT)6	12	12	23
c109103_g1	1	p2	(AG)7	14	150	163	TAAGTGTGTGCGCGTGTTTG	59.973	20	ACCAGCTGTCTGTTGCGTTA	59.894	20	262	123	384	GTAAGTGTGTGCGCGTGTTT	59.973	20	ACCAGCTGTCTGTTGCGTTA	59.894	20	263	122	384	TAAGTGTGTGCGCGTGTTTG	59.973	20	AGTCCAACCACACCAACCAG	60.107	20	277	123	399
c109103_g1	2	p1	(A)11	11	858	868	GGGCAATTTTAGCCACGCAA	60.038	20	TGTCAAGTCAGATCAACCCTGT	59.294	22	193	750	942	GGTCAAAAGACCGCCGAGTA	60.038	20	TGTCAAGTCAGATCAACCCTGT	59.294	22	142	801	942	GGGCAATTTTAGCCACGCAA	60.038	20	CCATGTCAAGTCAGATCAACCC	58.987	22	196	750	945
c101177_g1	1	p1	(A)11	11	43	53	AACGTGATCGGGCTATGTCC	59.896	20	TGCACTGGCTACGTGTGATT	59.965	20	166	8	173	AACGTGATCGGGCTATGTCC	59.896	20	GGTCCTGTTGAGCGAAAGGA	59.965	20	112	8	119	AACGTGATCGGGCTATGTCC	59.896	20	GGAGGTCCTGTTGAGCGAAA	59.965	20	115	8	122
c249432_g1	1	p1	(A)12	12	572	583
c55221_g2	1	p2	(GA)7	14	477	490	GAGAGGTGGTGCGTTTCAGA	59.966	20	CCCCGCCTTCATGACCAATA	59.817	20	160	370	529	TGCGTTTCAGAAGTGGTGGT	60.107	20	CCCCGCCTTCATGACCAATA	59.817	20	151	379	529	TGGTGCGTTTCAGAAGTGGT	60.107	20	CCCCGCCTTCATGACCAATA	59.817	20	154	376	529
c119271_g1	1	p3	(GGC)5	15	1481	1495	GGTTTCCGAGGTTGAGGGAG	60.036	20	CTTCGCCCCTCTCTCAACC	59.781	19	130	1389	1518	GGTTTCCGAGGTTGAGGGAG	60.036	20	CCTTCGCCCCTCTCTCAAC	59.781	19	131	1389	1519	GGAAGCTAGGGTTTCCGAGG	59.822	20	CTTCGCCCCTCTCTCAACC	59.781	19	139	1380	1518
c102586_g1	1	p3	(CAT)6	18	867	884	TTTGGGACTTCGTCACGGAG	59.967	20	ATCTGAAGACGGAGGGGACA	59.959	20	230	821	1050	GAGGGCATCACGGGATACAG	59.966	20	ATCTGAAGACGGAGGGGACA	59.959	20	213	838	1050	CCTCTTCGTGGGTGTCCTTC	60.037	20	ATCTGAAGACGGAGGGGACA	59.959	20	266	785	1050
c194383_g1	1	p2	(TA)7	14	5	18
c124466_g1	1	p2	(GA)6	12	1252	1263	TGCTTGAGGACGTCTTCGAG	59.759	20	CGGTAGCTCGCAAAGGATCT	59.897	20	216	1122	1337	CTGCTTGAGGACGTCTTCGA	59.759	20	CGGTAGCTCGCAAAGGATCT	59.897	20	217	1121	1337	TGCTTGAGGACGTCTTCGAG	59.759	20	CTTCCAGCTCCATCTCCGAC	59.896	20	190	1122	1311
c121603_g2	1	p1	(A)12	12	1841	1852	ACAGGGGATTCTTCGAACCC	59.381	20	ATGACATGCAGGACACGTGT	59.965	20	209	1811	2019	ACAGGGGATTCTTCGAACCC	59.381	20	CGAACACGTGTCCGGAGTTA	60.04	20	259	1811	2069	ACAGGGGATTCTTCGAACCC	59.381	20	TGACATGCAGGACACGTGTT	60.179	20	208	1811	2018
c116683_g1	1	p1	(A)10	10	3061	3070	ATTCTGGTAGAGGCACGCAC	60.108	20	GGGGCAGTCAGTGATGTTGA	59.963	20	202	2899	3100	ATTCTGGTAGAGGCACGCAC	60.108	20	AGGGGCAGTCAGTGATGTTG	59.963	20	203	2899	3101	ACATTGCGGAAGTGGGTTCT	59.89	20	GGGGCAGTCAGTGATGTTGA	59.963	20	266	2835	3100
c62355_g1	1	p3	(TAC)5	15	296	310	CTAGAGTGCCCCACCCCATA	60.4	20	GGCGTGAACTATGAATTCACCG	59.97	22	176	270	445	CTAGAGTGCCCCACCCCATA	60.4	20	ACCGTGTCAGTCTAGAGTCTCA	59.961	22	158	270	427	CTAGAGTGCCCCACCCCATA	60.4	20	TCACCGTGTCAGTCTAGAGTCT	59.961	22	160	270	429
c93331_g1	1	p3	(CTC)5	15	30	44	CCATCAAATGGGCCCTCTGA	59.74	20	CCGATCATGGAGCTCTCGAC	60.04	20	123	4	126	CCATCAAATGGGCCCTCTGA	59.74	20	CACGCCATGAAGCTGTGTTC	60.11	20	233	4	236	CCATCAAATGGGCCCTCTGA	59.74	20	TCCGATCATGGAGCTCTCGA	60.179	20	124	4	127
c25502_g1	1	p2	(TG)6	12	162	173	CAAAGTGCCTCCTGCCAAAC	59.967	20	ACCAGTTCTCAAACAGGCCC	60.179	20	111	118	228	CCGGCCTCCATCATGCATAA	60.251	20	CCGGAGCATGTGCAGAAATG	59.9	20	210	1	210	CCTGCCAAACACCAAGGGTA	60.179	20	ACCAGTTCTCAAACAGGCCC	60.179	20	101	128	228
c125801_g2	1	p2	(AT)7	14	1006	1019
c39007_g1	1	p3	(GGT)6	18	56	73	ACAGACTCTCCTACGGGGTT	59.591	20	GCCGTGACTGGCTGTATTCA	60.391	20	156	29	184	ACAGACTCTCCTACGGGGTT	59.591	20	ATGATCACCACAAGTCCGGC	60.393	20	174	29	202	ACAGACTCTCCTACGGGGTT	59.591	20	GTTGCTCTGCGTTTCCCAAT	59.402	20	239	29	267
c51020_g1	1	p1	(A)10	10	574	583
c122729_g1	1	p1	(A)10	10	1445	1454	GTTGAGAACTCGGGCAGAAGA	59.999	21	GCATTCGCTACTGTAGAGACAGA	59.934	23	270	1312	1581	AGTTGAGAACTCGGGCAGAAG	59.999	21	GCATTCGCTACTGTAGAGACAGA	59.934	23	271	1311	1581	AGTTGAGAACTCGGGCAGAA	58.951	20	GCATTCGCTACTGTAGAGACAGA	59.934	23	271	1311	1581
c67694_g1	1	p1	(A)10	10	272	281
c124686_g1	1	p1	(A)10	10	2495	2504	GAAGAGGAGTTGAGGTCCGC	60.109	20	TGGCTTCTGCTGGGTACATG	60.035	20	264	2313	2576	GAAGAGGAGTTGAGGTCCGC	60.109	20	GGCTTCTGCTGGGTACATGA	59.747	20	263	2313	2575	GAAGAGGAGTTGAGGTCCGC	60.109	20	TGCATTTTGGCTTCTGCTGG	59.681	20	271	2313	2583
c125092_g6	1	p1	(A)10	10	383	392	CGGCTAGGTGACCTGTCAAG	60.109	20	GTCCGAGGGATTTTTCATTGTAA	57.11	23	256	187	442	CGTCTCGCCCTCTTTAACCA	59.754	20	GTCCGAGGGATTTTTCATTGTAA	57.11	23	209	234	442	ACGTCTCGCCCTCTTTAACC	59.754	20	GTCCGAGGGATTTTTCATTGTAA	57.11	23	210	233	442
c260401_g1	1	p1	(T)12	12	2	13
c113994_g1	1	c	(AG)10gagaattagagagtggagcgaaagagggagga(AG)8	68	1	68
c112172_g2	1	p1	(T)10	10	3	12
c16661_g1	1	p2	(TA)6	12	657	668
c115834_g3	1	p2	(GT)7	14	312	325	TTTGGGCAGCAGATTGGAGT	59.887	20	GCTGGAGAGGGCAAAATCCT	60.034	20	191	278	468	TTTGGGCAGCAGATTGGAGT	59.887	20	CCCTCACCAACTCAAGGCAT	59.961	20	122	278	399	TTTGGGCAGCAGATTGGAGT	59.887	20	TCCTCCCCTCACCAACTCAA	60.105	20	127	278	404
c110072_g1	1	p2	(GA)8	16	3	18
c240377_g1	1	p2	(TA)6	12	34	45	GTGGCAATAGTTGAAAGGATGGA	58.984	23	AAGCCTTGTTTCAAAGGGGT	57.825	20	234	8	241	AGTGGCAATAGTTGAAAGGATGG	58.981	23	AAGCCTTGTTTCAAAGGGGT	57.825	20	235	7	241	CAGTGGCAATAGTTGAAAGGATGG	60.142	24	AAGCCTTGTTTCAAAGGGGT	57.825	20	236	6	241
c186866_g1	1	p3	(GAA)6	18	468	485
c108743_g2	1	c	(T)10gtaaatttattatatgtaaaagtttaggtgatttgtattattttttggtttggaggtttgttaatattttaaga(T)10	94	195	288	GGGGGAAGGGGTTGAGTTTT	59.81	20	ACCCACCACACCTTTACTCT	58.184	20	225	161	385	AGGATAATGGGGGAAGGGGT	59.646	20	ACCCACCACACCTTTACTCT	58.184	20	233	153	385	GGGGGAAGGGGTTGAGTTTT	59.81	20	AACCCACCACACCTTTACTCT	58.867	21	226	161	386
c108743_g2	2	p1	(T)10	10	754	763	AGAGGATTTTTAAAGGAGTTTGTAGGT	58.775	27	AACTCTCCCCCACTACCTCT	58.906	20	107	680	786	TGGGAGGTTTTGAATAATTTTATGTGG	58.682	27	AACTCTCCCCCACTACCTCT	58.906	20	159	628	786	GGGAGGTTTTGAATAATTTTATGTGGT	58.682	27	AACTCTCCCCCACTACCTCT	58.906	20	158	629	786
c108743_g2	3	p1	(T)11	11	915	925	GAGAGGTAGTGGGGGAGAGT	59.368	20	ACAACACTTTCCACAACATCATCT	59.111	24	262	766	1027	AGGTAGATTTTGGTTTTGGGGGT	60.117	23	ACGTCTCAAAACCAAATTCCCC	59.374	22	278	830	1107	GAGAGAGGTAGTGGGGGAGA	59.072	20	ACAACACTTTCCACAACATCATCT	59.111	24	264	764	1027
c46649_g1	1	p1	(T)10	10	1377	1386
c107432_g1	1	p3	(CTC)5	15	147	161	ATTTCTGGACTTCCGCCGTT	59.964	20	AATTGCTCATCCGGCACAGA	60.035	20	191	124	314	ATTTCTGGACTTCCGCCGTT	59.964	20	CATCCGGCACAGATACGACA	59.898	20	184	124	307	ATTTCTGGACTTCCGCCGTT	59.964	20	TGCTCATCCGGCACAGATAC	59.895	20	188	124	311
c261585_g1	1	p1	(G)17	17	188	204
c118017_g3	1	p1	(T)10	10	369	378	CCTTCTCTCACCGGTTGGAC	60.037	20	TGTGTAGGCTGCATCTTCCG	60.108	20	157	335	491	CCTTCTCTCACCGGTTGGAC	60.037	20	GTGTAGGCTGCATCTTCCGA	59.824	20	156	335	490	ACCTGCGTCTTGAAGCTTCA	59.893	20	TGTGTAGGCTGCATCTTCCG	60.108	20	193	299	491
c119406_g1	1	p1	(A)10	10	69	78	GTTGGATCCAAACAACATCCAT	57.193	22	TTTGTTGCTGCTGTCGTGTG	59.901	20	155	43	197	GTTGGATCCAAACAACATCCAT	57.193	22	GTTTGTTGCTGCTGTCGTGT	59.901	20	156	43	198	GTTGGATCCAAACAACATCCAT	57.193	22	AGTTTGTTGCTGCTGTCGTG	59.622	20	157	43	199
c121854_g4	1	p1	(A)11	11	54	64	AGCTGGGCCGGATAAATTCC	60.179	20	GGGATCTTGGGCATTGGTCT	59.74	20	237	18	254	AGCTGGGCCGGATAAATTCC	60.179	20	AGGGATCTTGGGCATTGGTC	59.74	20	238	18	255	AGCTGGGCCGGATAAATTCC	60.179	20	TGGGCATTGGTCTGTAGCAA	59.596	20	230	18	247
c46283_g1	1	p1	(T)10	10	12	21
c105724_g1	1	p2	(AT)8	16	807	822
c118611_g2	1	p1	(T)11	11	237	247	GATCCACGAGCAGAAGCACT	60.108	20	TGAGGCTCGTAGACCACTCA	59.962	20	201	176	376	AGTGATCCACGAGCAGAAGC	60.108	20	TGAGGCTCGTAGACCACTCA	59.962	20	204	173	376	TTGACGAGTGATCCACGAGC	60.109	20	TGAGGCTCGTAGACCACTCA	59.962	20	210	167	376
c53130_g1	1	p1	(A)10	10	68	77	TGACCTCTAGCTGTTACAAAACTCA	59.93	25	AAGGCCGGAACTTTGTGGTT	60.397	20	270	8	277	TGACCTCTAGCTGTTACAAAACTCA	59.93	25	AGGCCGGAACTTTGTGGTTA	59.525	20	269	8	276	TGACCTCTAGCTGTTACAAAACTCA	59.93	25	TGACTCTACAAGGCCGGAAC	59.393	20	279	8	286
c97567_g2	1	p1	(C)12	12	566	577	GTCGACAACCCTCCCACATT	59.964	20	AAACCCTAAGACCGACTCCT	57.678	20	259	352	610	CGGGCAAAACAGATTGAGGC	60.109	20	AAACCCTAAGACCGACTCCT	57.678	20	113	498	610	AGGGGAGTACAGGTCGACAA	59.886	20	AAACCCTAAGACCGACTCCT	57.678	20	271	340	610
c122508_g2	1	p2	(AG)7	14	1	14
c125265_g3	1	p3	(GCC)5	15	473	487	GAACCCGAACCCTGACAACT	59.892	20	GAAGGATTTGGGCCTCTGCT	60.034	20	225	332	556	GAACCCGAACCCTGACAACT	59.892	20	AGAAGGATTTGGGCCTCTGC	60.034	20	226	332	557	AGAACCCGAACCCTGACAAC	59.892	20	GAAGGATTTGGGCCTCTGCT	60.034	20	226	331	556
c240816_g1	1	p1	(A)15	15	181	195	TGAATCACTAGGCACTTGCA	57.143	20	ACCAACACAATGAGTCATGGC	59.111	21	120	103	222	TGAATCACTAGGCACTTGCA	57.143	20	CCAACACAATGAGTCATGGCTG	60.095	22	119	103	221	TGAATCACTAGGCACTTGCA	57.143	20	CCAACACAATGAGTCATGGCT	58.835	21	119	103	221
c237264_g1	1	p1	(A)11	11	10	20
c115484_g1	1	p3	(CGA)5	15	218	232	ACAGTCTCAAATGGAGCGGG	60.036	20	GGCGGAGAGTGAAGAAGAGG	59.825	20	230	187	416	ACAGTCTCAAATGGAGCGGG	60.036	20	GGGCGGAGAGTGAAGAAGAG	59.825	20	231	187	417	ACAGTCTCAAATGGAGCGGG	60.036	20	GAGGAGGAGGAGGTGGTTGA	60.252	20	175	187	361
c115484_g1	2	p3	(CCT)5	15	350	364	ACAGTCTCAAATGGAGCGGG	60.036	20	GGCGGAGAGTGAAGAAGAGG	59.825	20	230	187	416	ACAGTCTCAAATGGAGCGGG	60.036	20	GGGCGGAGAGTGAAGAAGAG	59.825	20	231	187	417	TCCCCAGCAACAAATCTCCC	59.96	20	GGCGGAGAGTGAAGAAGAGG	59.825	20	171	246	416
c123820_g1	1	p1	(A)10	10	68	77
c123820_g1	2	p3	(GGA)5	15	1380	1394	TTGGTGGTCTGGTAATGGGC	59.961	20	AACTCGACGCTGCAGAATGA	60.038	20	270	1252	1521	TTGGTGGTCTGGTAATGGGC	59.961	20	GCCCACCCCCATAAACAGAA	59.96	20	216	1252	1467	TGGACGGTGTTGAAGCAGAG	60.25	20	AACTCGACGCTGCAGAATGA	60.038	20	248	1274	1521
c120741_g16	1	p1	(A)10	10	95	104	TAAGCACCACAAGCAGAGGC	60.606	20	CTTACGCAATGTCCGCACAG	59.905	20	210	72	281	TAAGCACCACAAGCAGAGGC	60.606	20	TACGCAATGTCCGCACAGAT	60.108	20	208	72	279	TAAGCACCACAAGCAGAGGC	60.606	20	CGCAATGTCCGCACAGATTC	60.248	20	206	72	277
c116878_g1	1	p1	(T)10	10	154	163	CCGCCACGCCGTACTATAAA	60.249	20	ACATCACTTCGCCATTCGGT	60.036	20	227	5	231	CCGCCACGCCGTACTATAAA	60.249	20	CGGCCATCAAACGAACTGTG	60.11	20	257	5	261	CCGCCACGCCGTACTATAAA	60.249	20	CGCCATTCGGTTCTCCAGAT	60.179	20	218	5	222
c115664_g2	1	p3	(GCC)5	15	454	468	AGTCTGCAATGACGTTGGCT	60.25	20	CGGAGGCTTATCGGACACC	59.932	19	272	323	594	AGTCTGCAATGACGTTGGCT	60.25	20	CCGGAGGCTTATCGGACAC	59.932	19	273	323	595	TGCAATGACGTTGGCTTGAG	59.407	20	CGGAGGCTTATCGGACACC	59.932	19	268	327	594
c11849_g1	1	p3	(GAG)6	18	260	277	AACCCCATCGAACGTCTGTC	60.038	20	GACCTGCTCCTAAGTACGGC	59.897	20	264	45	308	AGGGCTTCGATTCGATCCAC	59.895	20	GACCTGCTCCTAAGTACGGC	59.897	20	122	187	308	CTTCCCCATCCACTCGTTCC	60.108	20	GACCTGCTCCTAAGTACGGC	59.897	20	182	127	308
c114741_g2	1	p2	(GA)7	14	196	209
c122459_g5	1	p1	(A)10	10	1585	1594	AGGACAACGGCATGAATACGA	59.794	21	TCTCGTTCACTTGATGACCCC	59.725	21	271	1491	1761	AGGACAACGGCATGAATACGA	59.794	21	CTCGTTCACTTGATGACCCCT	59.724	21	270	1491	1760	AGGACAACGGCATGAATACGA	59.794	21	TCGTTCACTTGATGACCCCT	58.652	20	269	1491	1759
c158184_g1	1	p2	(AG)6	12	157	168	ACCGTCCATGTCCGTACAAC	60.038	20	TCTCTTTCTGCTGCCGTGAG	60.038	20	205	70	274	CACCGTCCATGTCCGTACAA	60.038	20	TCTCTTTCTGCTGCCGTGAG	60.038	20	206	69	274	ACCGTCCATGTCCGTACAAC	60.038	20	TCTTTCTGCTGCCGTGAGTT	59.893	20	203	70	272
c193709_g1	1	p1	(A)10	10	333	342	ATCACCACCCTTCAACCCAC	59.888	20	ACATGGACTGTCTGGCGTTT	59.891	20	145	236	380	CACCACCCTTCAACCCACAT	60.179	20	ACATGGACTGTCTGGCGTTT	59.891	20	143	238	380	AGCATTCACTGTCGCCTTCT	59.677	20	ACATGGACTGTCTGGCGTTT	59.891	20	247	134	380
c119071_g3	1	p2	(TG)7	14	446	459	GAAGGAACTGCTGGAGGCTT	59.963	20	GCAGGACTTCACATCCCCAA	59.962	20	265	223	487	AGCGATGGAGAAGGAACTGC	60.108	20	GCAGGACTTCACATCCCCAA	59.962	20	274	214	487	CTGCTGGAGGCTTTTGAGGT	60.251	20	GCAGGACTTCACATCCCCAA	59.962	20	258	230	487
c99064_g1	1	p3	(CTC)5	15	51	65	TGAAACCTAGATGGCCGGTG	59.748	20	ATCTCCTCGTGGGACCAGAT	59.737	20	153	26	178	TGAAACCTAGATGGCCGGTG	59.748	20	TCTCCTCGTGGGACCAGATC	60.396	20	152	26	177	TGAAACCTAGATGGCCGGTG	59.748	20	GATCTCCTCGTGGGACCAGA	60.396	20	154	26	179
c263567_g1	1	p3	(GTT)5	15	144	158	GACTCGCTCTTCTCCACCAC	60.109	20	CTCAAGCAGAACACCGAGGT	59.966	20	218	81	298	CAGCATGTACGACACCGACT	60.109	20	CTCAAGCAGAACACCGAGGT	59.966	20	234	65	298	GACTCGCTCTTCTCCACCAC	60.109	20	AGAACGAGCAGCTCCAGTTC	60.038	20	241	81	321
c135061_g1	1	p1	(G)18	18	1	18
c125688_g2	1	p3	(TAT)5	15	183	197	TCAGCTCTCATCATGATGACGT	59.308	22	CTCCCTTGTTCTACGCGTCA	59.757	20	263	111	373	TCAGCTCTCATCATGATGACGT	59.308	22	TGACTCCCTTGTTCTACGCG	59.757	20	266	111	376	TCAGCTCTCATCATGATGACGT	59.308	22	ACTCCCTTGTTCTACGCGTC	59.757	20	264	111	374
c43760_g1	1	p2	(CT)6	12	101	112	CATTCCGTTTCATCCGTGCC	59.901	20	AGTTGCCCACAAATCGAGGT	59.89	20	191	75	265	CATTCCGTTTCATCCGTGCC	59.901	20	TCAGGGGTGCAGACAGAGTA	59.886	20	152	75	226	CATTCCGTTTCATCCGTGCC	59.901	20	AGTAGAACGAGGGGAGGAGG	59.741	20	136	75	210
c103466_g1	1	p3	(TTA)6	18	498	515
c106764_g1	1	p1	(T)10	10	67	76	CGCCTACATCGCTAACCAGT	59.898	20	AGTTTGCCCAATTTGCTGCA	59.531	20	148	6	153	CGCCTACATCGCTAACCAGT	59.898	20	TGCCCAATTTGCTGCAATCA	59.314	20	144	6	149	TCGCCTACATCGCTAACCAG	59.616	20	AGTTTGCCCAATTTGCTGCA	59.531	20	149	5	153
c237075_g1	1	p2	(CT)6	12	268	279	TGCATAACCACACTGACAACT	57.793	21	TGTTCTAGTATAGAATCATCCATGCA	57.806	26	167	142	308	AGTTGCATAACCACACTGACA	57.793	21	TGTTCTAGTATAGAATCATCCATGCA	57.806	26	170	139	308	GTTGCATAACCACACTGACAACT	59.685	23	TGTTCTAGTATAGAATCATCCATGCA	57.806	26	169	140	308
c104650_g2	1	p2	(TA)8	16	1421	1436	ACCAGGAGCGAAACGGTTAG	60.038	20	TGCCACCCAGGGAAACAAAT	60.105	20	275	1225	1499	ACCAGGAGCGAAACGGTTAG	60.038	20	ATGCCACCCAGGGAAACAAA	60.105	20	276	1225	1500	GACCAGGAGCGAAACGGTTA	60.038	20	TGCCACCCAGGGAAACAAAT	60.105	20	276	1224	1499
c107720_g2	1	p1	(A)12	12	537	548	CTCTGACCCAACCCGACTTC	60.037	20	GAGGGGAGGAGGAAGGTCTT	59.957	20	259	450	708	CCCAACCGAATTCACCAGGA	59.962	20	GAGGGGAGGAGGAAGGTCTT	59.957	20	229	480	708	TCCCAACCGAATTCACCAGG	59.962	20	GAGGGGAGGAGGAAGGTCTT	59.957	20	230	479	708
c124436_g1	1	p2	(AT)6	12	1518	1529	TGCCGACTGCCTTACCATTT	59.962	20	TTTGATGAGGGCCTTGTCGG	60.322	20	176	1427	1602	TGCCGACTGCCTTACCATTT	59.962	20	CCGACCAGGGGATTCTTGTT	59.672	20	131	1427	1557	TGCCGACTGCCTTACCATTT	59.962	20	TCGGGTGCCCAGATGAATTT	59.669	20	160	1427	1586
c124436_g1	2	p2	(TA)7	14	2723	2736	GCGATTACTGGGCGGATCTT	60.25	20	GGTGGCCAGAACGAGATCAA	60.036	20	267	2616	2882	GCGATTACTGGGCGGATCTT	60.25	20	AAGCCGAACCCGAATATGCA	60.107	20	248	2616	2863	GCGATTACTGGGCGGATCTT	60.25	20	GAGATCAAAGCCGAACCCGA	60.108	20	255	2616	2870
c119390_g1	1	p1	(A)17	17	1	17
c120924_g1	1	p2	(GA)9	18	3151	3168	AGAAGGGGTGAGCTAGGGAG	60.032	20	AACCTGTTGGGGGTCGTTTT	60.033	20	189	3022	3210	AGAAGGGGTGAGCTAGGGAG	60.032	20	AAACCTGTTGGGGGTCGTTT	60.033	20	190	3022	3211	AGAAGGGGTGAGCTAGGGAG	60.032	20	AAAACCTGTTGGGGGTCGTT	60.033	20	191	3022	3212
c226311_g1	1	p1	(A)11	11	8	18
c118102_g1	1	p1	(T)14	14	271	284	CTGGGTGGCAAAAAGGAAGC	59.966	20	GTGAGGTATGGACACGGGTG	60.108	20	202	191	392	GCTGGGTGGCAAAAAGGAAG	59.966	20	GTGAGGTATGGACACGGGTG	60.108	20	203	190	392	CTGGGTGGCAAAAAGGAAGC	59.966	20	TTCTATCTGGTCGGGTTGCG	59.825	20	141	191	331
c120060_g1	1	p1	(T)14	14	1176	1189
c134425_g1	1	p1	(G)13	13	112	124	AGGAGGAATTTTTGGGGCGT	59.886	20	GGGATGAGTTTTCCGCCTGA	60.035	20	167	36	202	AGGAGGAATTTTTGGGGCGT	59.886	20	CCTGATTCCACCGCAGAAGT	60.036	20	152	36	187	TGCTTCCCCTCTCTCCAAGT	60.179	20	GGGATGAGTTTTCCGCCTGA	60.035	20	202	1	202
c255700_g1	1	p1	(A)11	11	674	684	CGGCGAACTTCATCGGACTT	60.736	20	ACGGTGTTCTATGCCATGTTG	58.916	21	278	433	710	CGGCGAACTTCATCGGACTT	60.736	20	ACGGTGTTCTATGCCATGTTGA	60.29	22	278	433	710	CGGCGAACTTCATCGGACTT	60.736	20	CGGTGTTCTATGCCATGTTGA	58.645	21	277	433	709
c211069_g1	1	p3	(GGT)5	15	29	43	CCGCCATTGGATTCCTAGGT	59.526	20	CTTCTGTGCATGCACTCTGC	59.832	20	213	2	214	CCGCCATTGGATTCCTAGGT	59.526	20	GTGAACCCCCTGAGCCTTTT	60.179	20	236	2	237	CCGCCATTGGATTCCTAGGT	59.526	20	GAGGACACCACCACTCAACC	60.25	20	100	2	101
c125537_g2	1	p1	(A)10	10	139	148	TCGATTAAACAGATCGGCCAGT	59.832	22	GCTGGTCCGACTTGCTGTAT	60.108	20	239	54	292	TCGATTAAACAGATCGGCCAGT	59.832	22	AAGAGGACAGTCCGAGGTCA	59.887	20	270	54	323	TCGATTAAACAGATCGGCCAGT	59.832	22	TGAAGAGGACAGTCCGAGGT	59.887	20	272	54	325
c110104_g1	1	p1	(A)11	11	7	17
c110810_g1	1	p1	(T)10	10	304	313	TTCCGAGTGCTTTTGTCGTT	58.341	20	GGTCTGTCAGCATAAATTGTGGA	58.99	23	280	207	486	TGCCTTAAATTGGTGAAGCTCA	58.505	22	ACCGAAATATGGTCTGTCAGCA	59.764	22	268	229	496	TTCCGAGTGCTTTTGTCGTT	58.341	20	GCATGTGCCACTACAATAAATCCA	59.902	24	231	207	437
c126111_g2	1	p2	(GA)7	14	94	107	GGAAGACGGAGATGCTCGAG	59.97	20	GCTCCTATTGCAGCTCTCGT	59.896	20	246	42	287	AGACGGAGATGCTCGAGAGA	59.821	20	GCTCCTATTGCAGCTCTCGT	59.896	20	243	45	287	GGAAGACGGAGATGCTCGAG	59.97	20	AGCTCCTATTGCAGCTCTCG	59.611	20	247	42	288
c198538_g1	1	p2	(TC)7	14	114	127	AAGGATGCCGACCCTACTCT	60.032	20	AGTTCAGACGGTTGTGACCC	59.894	20	141	79	219	CAAGGATGCCGACCCTACTC	59.895	20	AGTTCAGACGGTTGTGACCC	59.894	20	142	78	219	TCGAATCAAGGATGCCGACC	60.179	20	AGTTCAGACGGTTGTGACCC	59.894	20	148	72	219
c98456_g1	1	p2	(AG)6	12	42	53	TCCTTGGTTACAAAGAGTCTCTTGT	59.87	25	TGCAAGTGACTTATTCGGTCGA	60.03	22	105	11	115	CCTTGGTTACAAAGAGTCTCTTGT	58.631	24	TGCAAGTGACTTATTCGGTCGA	60.03	22	104	12	115	TCCTTGGTTACAAAGAGTCTCTTGT	59.87	25	GCCTCTTCCTTGAAACCAACA	58.693	21	142	11	152
c104333_g1	1	p1	(A)10	10	422	431	TTCAACATAGCATGGCCCGT	60.035	20	CTTTATGTGAGGCATGCGGC	59.97	20	161	347	507	AACATAGCATGGCCCGTCTC	60.179	20	CTTTATGTGAGGCATGCGGC	59.97	20	158	350	507	CCGTCTCTCCCAAATGAGCA	59.75	20	CTTTATGTGAGGCATGCGGC	59.97	20	145	363	507
c126026_g1	1	p1	(T)10	10	1584	1593	GCTTTGCGCTGAAGGAGATA	58.343	20	TGAAGAAAAAGATGCCCGGAG	58.564	21	275	1423	1697	GCTTTGCGCTGAAGGAGATA	58.343	20	TGAAGAAAAAGATGCCCGGA	57.422	20	275	1423	1697	TGCGCTGAAGGAGATATTTGC	59.057	21	TGAAGAAAAAGATGCCCGGAG	58.564	21	271	1427	1697
c120385_g2	1	p1	(A)11	11	1880	1890	CTAAACGGGCAGGGTTGACT	59.964	20	CTTCTCGCCCACCATCACTT	60.036	20	209	1755	1963	GGTTAGGGTAGTGTTGGCCC	60.035	20	GTGCCACCATCACTTGCAAG	60.039	20	270	1664	1933	GGGTTAGGGTAGTGTTGGCC	60.035	20	GTGCCACCATCACTTGCAAG	60.039	20	271	1663	1933
c120385_g2	2	p1	(A)10	10	4700	4709	TGAATTCCATTTTGCTGGTTCTT	57.45	23	GGCAGAACACACACAGTTGT	58.905	20	211	4544	4754	ATGAATTCCATTTTGCTGGTTCT	57.25	23	GGCAGAACACACACAGTTGT	58.905	20	212	4543	4754	TGAATTCCATTTTGCTGGTTCTT	57.45	23	AGGCAGAACACACACAGTTGT	60.34	21	212	4544	4755
c45727_g1	1	p1	(T)10	10	831	840	TGCTCCGAAACAGTACCCAC	59.966	20	AATTGTGACCTTTCCGGGCT	59.888	20	201	667	867	GTGCTCCGAAACAGTACCCA	59.966	20	AATTGTGACCTTTCCGGGCT	59.888	20	202	666	867	TGTGCTCCGAAACAGTACCC	59.966	20	AATTGTGACCTTTCCGGGCT	59.888	20	203	665	867
c45727_g1	2	p2	(CT)6	12	1157	1168	ATCTCTCGCTCTCTCCTCCC	59.89	20	TGAGATTTTGGCGGCCTTCT	59.962	20	277	1111	1387	CACAACATGCGCACCAATCA	60.039	20	CCCAGATGAATGGCTCACGA	59.821	20	121	1080	1200	ATCTCTCGCTCTCTCCTCCC	59.89	20	GTGAGATTTTGGCGGCCTTC	59.829	20	278	1111	1388
c126019_g3	1	p2	(CG)6	12	2338	2349	GGATACCGGGCCAGAGATTG	59.965	20	TCGGATCTCAGAAGGCAGGA	60.033	20	267	2128	2394	AGGGGAAGGGGAATAGCACT	59.954	20	TCGGATCTCAGAAGGCAGGA	60.033	20	165	2230	2394	AGGGGAAGGGGAATAGCACT	59.954	20	GTGGCCGGGATACATAGGTG	59.965	20	202	2230	2431
c82966_g1	1	p3	(ACC)5	15	8	22
c228325_g1	1	p3	(AGC)7	21	1	21
c112613_g1	1	p1	(A)11	11	890	900	TGCCTCACTTGTCTTCTCTGT	58.958	21	CCCACACGTGTCTGGAATCA	59.965	20	264	806	1069	TGCCTCACTTGTCTTCTCTGT	58.958	21	ACCCACACGTGTCTGGAATC	59.965	20	265	806	1070	CACTTGTCTTCTCTGTTGGGGA	59.895	22	CCCACACGTGTCTGGAATCA	59.965	20	259	811	1069
c137807_g1	1	p2	(GA)9	18	408	425
c78472_g1	1	c	(A)10gtgt(A)19	33	1	33
c117529_g1	1	p2	(AG)6	12	43	54	TCTCCACTCCATCCCTTCACT	59.921	21	GAAATGATCACTGCCGCGAC	59.973	20	134	7	140	TCTCCACTCCATCCCTTCACT	59.921	21	CTGAAATGATCACTGCCGCG	59.973	20	136	7	142	TCTCCACTCCATCCCTTCACT	59.921	21	CAGCTGCCTCACACTTCTCA	59.966	20	158	7	164
c116337_g1	1	p1	(A)11	11	932	942	CCTTCGCACTTTGACAATGGT	59.391	21	CCCCACCCATGAATTTTGTGC	60.339	21	240	761	1000	ACCTTCGCACTTTGACAATGG	59.391	21	CCCCACCCATGAATTTTGTGC	60.339	21	241	760	1000	CCTTCGCACTTTGACAATGGT	59.391	21	CCCACCCATGAATTTTGTGCA	59.653	21	239	761	999
c51612_g1	1	c	(CT)6cactctctccacaaattcggtt(TC)6	46	121	166	GGAGGAGTTCGGCAGCTATC	59.967	20	TTTGAACCAGCATCCTCCCC	59.96	20	155	45	199	TAAAGGGACGAAGGCTGCAG	60.036	20	TTTGAACCAGCATCCTCCCC	59.96	20	135	65	199	CTAAAGGGACGAAGGCTGCA	60.036	20	TTTGAACCAGCATCCTCCCC	59.96	20	136	64	199
c212015_g1	1	p1	(A)14	14	691	704
c78563_g1	1	p3	(GAG)6	18	775	792
c122495_g5	1	p1	(T)15	15	1268	1282
c107723_g1	1	p2	(AG)8	16	456	471	TGTTTGACGATGTTGGATCCA	57.867	21	CTAAAGGCTGTTGGACCCCC	60.323	20	271	272	542	TGTTTGACGATGTTGGATCCA	57.867	21	ACTAAAGGCTGTTGGACCCC	59.596	20	272	272	543	TGTTTGACGATGTTGGATCCA	57.867	21	GCAAGAGCTATGCCTCCTGA	59.533	20	243	272	514
c197512_g1	1	p3	(CCA)6	18	9	26
c62765_g1	1	p1	(A)11	11	361	371	GCCTGCTTTCAGAAATGCCA	59.395	20	ACATTTTGACGGGGAGGTGG	60.251	20	271	256	526	GCCTGCTTTCAGAAATGCCA	59.395	20	CCACATTTTGACGGGGAGGT	60.251	20	273	256	528	GCCTGCTTTCAGAAATGCCA	59.395	20	ACCCACATTTTGACGGGGAG	60.251	20	275	256	530
c106804_g9	1	p2	(TA)9	18	4	21
c112406_g1	1	p3	(TCC)6	18	150	167	CCTCCGGGTCAACACAGTAC	60.038	20	GAGATGGTGATGACGTGGGG	60.179	20	151	65	215	CCTCCGGGTCAACACAGTAC	60.038	20	GGAGATGGTGATGACGTGGG	60.179	20	152	65	216	CCTCCGGGTCAACACAGTAC	60.038	20	GGGTGGAGATGGTGATGACG	60.179	20	156	65	220
c124922_g1	1	c	(T)10ataatttgggtaaagatgaatgcaaatattgttataaagtttctatgaatcaaattttggctc(AT)8	89	2091	2179	AGGAGGTTTTTCTTGCCCCA	59.439	20	CGCACACCAAGAATGTTTGACT	59.967	22	191	2064	2254	AGGAGGTTTTTCTTGCCCCA	59.439	20	TGACTCTCTGCAAATCCCAAGT	59.627	22	174	2064	2237	AGGAGGTTTTTCTTGCCCCA	59.439	20	CGCACACCAAGAATGTTTGAC	58.616	21	191	2064	2254
c84070_g2	1	p1	(A)10	10	791	800	ACCATAGTTGCCGGTTCGAG	60.108	20	TGTGATTGTCAATGGCCTTTTGT	59.613	23	149	701	849	GACCATAGTTGCCGGTTCGA	60.109	20	TGTGATTGTCAATGGCCTTTTGT	59.613	23	150	700	849	TGTTGGGACCATAGTTGCCG	60.322	20	TGTGATTGTCAATGGCCTTTTGT	59.613	23	156	694	849
c18739_g1	1	p2	(TG)6	12	344	355	ATGCTGCAGATGTCCTTGCT	60.034	20	CGAACCAGTAACCGTGGTGT	60.25	20	259	183	441	CGCTGTTAATTGCCTGCCTC	59.901	20	CGAACCAGTAACCGTGGTGT	60.25	20	223	219	441	CATGCTGCAGATGTCCTTGC	59.899	20	CGAACCAGTAACCGTGGTGT	60.25	20	260	182	441
c129412_g1	1	p1	(A)11	11	18	28
c120418_g2	1	p1	(A)10	10	2117	2126	AGGTATCCCCCAAGGCTCAT	60.029	20	GTGCCCCTTGTTCCACTCTT	60.179	20	234	1943	2176	TAGACACGACACAGTGCACC	59.968	20	GTGCCCCTTGTTCCACTCTT	60.179	20	263	1914	2176	GCAGCACTACTTCAGTCCCA	59.678	20	GTGCCCCTTGTTCCACTCTT	60.179	20	163	2014	2176
c255917_g1	1	p1	(G)11	11	1	11
c12906_g1	1	p1	(G)11	11	466	476
c109963_g1	1	p3	(CTC)6	18	126	143	CAGAGGATTACAACGGGGCA	59.748	20	TCGTTCCGTAGCCGTACATG	59.901	20	139	36	174	AGAGGATTACAACGGGGCAC	59.748	20	TCGTTCCGTAGCCGTACATG	59.901	20	138	37	174	ACAGAGGATTACAACGGGGC	59.748	20	TCGTTCCGTAGCCGTACATG	59.901	20	140	35	174
c109963_g1	2	p1	(A)10	10	914	923	CAAGTTTGGATTGCGGTGCA	59.968	20	CACGGAAAACAGACGAGGGA	59.967	20	240	758	997	CAAGTTTGGATTGCGGTGCA	59.968	20	TCACGGAAAACAGACGAGGG	59.967	20	241	758	998	TGCAAGTTTGGATTGCGGTG	59.968	20	CACGGAAAACAGACGAGGGA	59.967	20	242	756	997
c37036_g1	1	p1	(T)15	15	299	313
c118036_g3	1	p2	(AG)6	12	1	12
c119131_g1	1	p1	(T)10	10	2692	2701	TGTCCGGTGTCCTGGAAAAG	59.892	20	AGCCTGGCAATTAGAGCTGG	60.107	20	252	2484	2735	GGTGTCCTGGAAAAGCAGGA	59.89	20	AGCCTGGCAATTAGAGCTGG	60.107	20	247	2489	2735	GCTCCGCCAATTGCTTTGAT	59.826	20	AGCCTGGCAATTAGAGCTGG	60.107	20	182	2554	2735
c115880_g6	1	p2	(TG)6	12	2348	2359	TAAGGGGGAACGATTTGGCC	60.034	20	TCCACCATCTCAGTTCCCCT	59.881	20	199	2275	2473	GTGGGGGAACGAATAAGGGG	60.107	20	TCCACCATCTCAGTTCCCCT	59.881	20	212	2262	2473	TGAGAGTTTGTGGGGGAACG	59.892	20	TCCACCATCTCAGTTCCCCT	59.881	20	221	2253	2473
c119546_g1	1	p3	(GCG)5	15	1044	1058	TGTGATGGCAATCAGTCCCC	60.034	20	TCTCACCTCCTCCCCCAATT	59.879	20	244	864	1107	TGTGATGGCAATCAGTCCCC	60.034	20	TTCTCACCTCCTCCCCCAAT	59.879	20	245	864	1108	TGTGATGGCAATCAGTCCCC	60.034	20	CACAAATTCCCCGCAATCCC	59.824	20	219	864	1082
c249255_g1	1	p2	(TA)6	12	54	65
c32840_g1	1	p3	(TTG)5	15	83	97	ATCCTGGTAGTAGAAGAACTTCGA	58.492	24	AACCAGACAAATTTCCCACTGC	59.635	22	100	55	154	AACCTTACTTCTTAGTTGGAGTCT	57.002	24	CCACTGCAATGATGTGGCTT	59.107	20	115	25	139	AACCTTACTTCTTAGTTGGAGTCT	57.002	24	GCAATGATGTGGCTTTCCCA	59.103	20	110	25	134
c11121_g1	1	p2	(TA)7	14	247	260
c111972_g1	1	p2	(AT)7	14	263	276	CGGCGTCCTCGAGACAAATA	59.9	20	GCATTGGGCAAGGATGAGGA	60.396	20	254	85	338	ACCTACAGGGGATGCCTACA	59.658	20	GCATTGGGCAAGGATGAGGA	60.396	20	115	224	338	GGTGCAATCCTCGAGATCGG	60.599	20	GCATTGGGCAAGGATGAGGA	60.396	20	271	68	338
c81856_g1	1	p1	(T)11	11	86	96	GTTGCCGAAAATCATCACGCT	60.136	21	AAGCAACAAGTCCAGGGCTT	60.106	20	112	47	158	GTTGCCGAAAATCATCACGCT	60.136	21	AAAGCAACAAGTCCAGGGCT	60.106	20	113	47	159	TGCCGAAAATCATCACGCTT	58.836	20	AAGCAACAAGTCCAGGGCTT	60.106	20	110	49	158
c69580_g1	1	p1	(A)10	10	1	10
c117829_g1	1	p1	(A)18	18	424	441	CGAGGTGTTGTGGCTCTCTT	59.966	20	AGTGCACATAGGGCCCAAAA	59.886	20	276	241	516	ATCCGGATGCTTTGTGTGGT	59.962	20	AGTGCACATAGGGCCCAAAA	59.886	20	164	353	516	CGAGGTGTTGTGGCTCTCTT	59.966	20	GGGCCCAAAAATAACCTGCC	59.748	20	266	241	506
c150609_g1	1	p1	(A)10	10	233	242
c155309_g1	1	p1	(A)10	10	29	38	ACATAGTCAACATCGCCCAA	57.22	20	GTGACTTTGGCTTCACTGCG	60.041	20	168	6	173	AACATAGTCAACATCGCCCA	57.22	20	GTGACTTTGGCTTCACTGCG	60.041	20	169	5	173	ACATAGTCAACATCGCCCAA	57.22	20	TGAGGCGAGAAGATGGATGC	59.894	20	279	6	284
c99539_g1	1	p2	(AT)9	18	1	18
c260913_g1	1	p1	(T)10	10	194	203	GTTCTGCGTTTATGGTGGGC	59.83	20	CGGCTTACTGTATATTTTGCACA	57.522	23	107	143	249	GTTCTGCGTTTATGGTGGGC	59.83	20	CGGCTTACTGTATATTTTGCACAA	58.125	24	107	143	249	TTCTGCGTTTATGGTGGGCC	60.963	20	CGGCTTACTGTATATTTTGCACA	57.522	23	106	144	249
c124001_g1	1	p2	(TC)10	20	1	20
c233965_g1	1	p1	(T)10	10	121	130	ACTTTCTCGTGAAGTTTGCAGA	58.468	22	CCAGCGACTGTTCCACAAAA	58.979	20	124	70	193	AGACTTTCTCGTGAAGTTTGCA	58.468	22	CCAGCGACTGTTCCACAAAA	58.979	20	126	68	193	GACTTTCTCGTGAAGTTTGCAGA	59.444	23	CCAGCGACTGTTCCACAAAA	58.979	20	125	69	193
c45776_g1	1	p2	(TA)6	12	116	127	ACAAGGTGCCTACAAGCTCC	59.963	20	AAGCACACGATTAGGGGAGC	60.108	20	196	1	196	ACAAGGTGCCTACAAGCTCC	59.963	20	TCGGAAGCACACGATTAGGG	59.825	20	200	1	200	ACAAGGTGCCTACAAGCTCC	59.963	20	TTGTACTGTCCTGCGAGCTC	59.756	20	218	1	218
c96547_g2	1	p2	(CT)7	14	305	318
c110842_g1	1	p1	(G)10	10	725	734	ACTGGGACGAAGAAGTGCTG	59.966	20	AACGGGAGCTGAAGATAGGC	59.534	20	166	630	795	GGGACGAAGAAGTGCTGGAT	59.749	20	AACGGGAGCTGAAGATAGGC	59.534	20	163	633	795	ACTGGGACGAAGAAGTGCTG	59.966	20	CGGGAGCTGAAGATAGGCAT	59.316	20	164	630	793
c6582_g1	1	p2	(CT)8	16	1	16
c97893_g1	1	p1	(T)10	10	905	914	ACCTCGACCTCCCGGATTAA	60.033	20	CCATCTGCAACACCAATGGC	60.109	20	189	757	945	TCCCCTCTGCTACACGCTAT	60.106	20	CCATCTGCAACACCAATGGC	60.109	20	159	787	945	TTCTTGGGTCCCCTCTGCTA	59.882	20	CCATCTGCAACACCAATGGC	60.109	20	167	779	945
c111557_g1	1	p1	(A)17	17	3	19
c239477_g1	1	p2	(TA)7	14	73	86	GTTCCACACCACTCGAGTGT	59.896	20	TGGGAAAGACACATCACGGT	59.238	20	218	28	245	CCACACCACTCGAGTGTCAT	59.682	20	TGGGAAAGACACATCACGGT	59.238	20	215	31	245	TTCCACACCACTCGAGTGTC	59.612	20	TGGGAAAGACACATCACGGT	59.238	20	217	29	245
c126855_g1	1	p2	(TA)11	22	1	22
c33376_g1	1	p2	(CA)6	12	250	261	CTCCGTCTCGCTGAGATTTGA	59.867	21	GCGAAGACTGCAATGCTAGC	59.973	20	181	171	351	TCTCCGTCTCGCTGAGATTTG	59.867	21	GCGAAGACTGCAATGCTAGC	59.973	20	182	170	351	CTCCGTCTCGCTGAGATTTGA	59.867	21	TGGCGAAGACTGCAATGCTA	60.036	20	183	171	353
c21807_g1	1	p2	(AT)10	20	1	20
[truncated: 12,885 more rows]
